# Supplementary material for: Th17 cell differentiation induced by cytopathogenic biotype BVDV-2 in bovine PBLCs
Source: BMC Genomics. 2021 Dec 7;22:884. doi: 10.1186/s12864-021-08194-w (PMC8650399; doi:10.1186/s12864-021-08194-w)
Supplement: Supplementary file 1 — Additional file 1: Table S1. The significantly differentially expressed mRNAs. Table S2. The volcano plot showed the distributions of mRNAs. [file 12864_2021_8194_MOESM1_ESM.xls]

## Sheet: Sheet1
Table S1 The significantly differentially expressed mRNAs
Gene ID	Gene Symbol	Type	log2 (CP_BVDV2 / CK)	Qvalue (CP_BVDV2 / CK)	CK1 Expression	CK2 Expression	CK3 Expression	CP_BVDV2_1 Expression	CP_BVDV2_2 Expression	CP_BVDV2_3 Expression	CK1 Read Count	CK2 Read Count	CK3 Read Count	CP_BVDV2_1 Read Count	CP_BVDV2_2 Read Count	CP_BVDV2_3 Read Count
539640	RCAN1	mRNA	-1.73871	3.91425e-64	35.57	37.4	37.19	10.19	9.94	9.56	912	940	954	278	267	261
107131204	LOC107131204	mRNA	1.43567	5.19091e-45	51.72	46.28	51.64	106.36	124.14	133.47	1084.1	950.93	1084.04	2371.25	2730.63	2977.97
768013	ANKRD61	mRNA	-1.10292	0.00159313	3.63	4.01	2.47	1.59	1.27	1.36	60	65	41	28	22	24
404169	PKIG	mRNA	1.83554	4.75055e-20	5.32	5.05	3.99	15.63	14.88	15.44	57	53	43	178	169	176
537167	H2AFY2	mRNA	-1.07586	0.0410732	1.44	1.7	0.79	0.44	0.66	0.57	31	36	17	10	15	13
529462	529462	mRNA	-1.19937	0.000127763	1.63	2.04	1.58	0.85	0.48	0.73	65	80	63	36	20	31
617309	GPR107	mRNA	-1.27814	1.26241e-08	9.71	10.83	6.42	3.98	2.96	3.02	181	198	120	79	58	60
512428	SHANK3	mRNA	-1.34302	7.37074e-10	2.07	1.78	1.4	0.59	0.6	0.66	181	153	122	55	55	62
515918	CA8	mRNA	-1.69076	0.00271957	1.4	1	1.07	0.35	0.22	0.39	30	21	23	8	5	9
782542	ONECUT2	mRNA	1.37017	0.0219294	0.1	0.05	0.03	0.08	0.15	0.18	15	8	5	14	25	30
100137734	PILRA	mRNA	-2.20806	1.58456e-37	10.92	9.85	9.72	1.91	2.19	1.88	320.5	283.46	285.07	59.75	67.1	58.76
616364	LOC616364	mRNA	3.39122	0.0284789	0	0.11	0.11	0.56	1.06	0.62	0	1	1	5.25	10	5.91
282870	CYP1A1	mRNA	-2.11769	1.47172e-24	5.99	6.45	6.02	1.21	1.26	1.36	182	192	183	39	40	44
777776	LYZ	mRNA	-5.44642	0	233.23	238.99	217.78	3.98	5.23	5.07	4073.22	4091.87	3813.23	73.94	96.05	94.16
506760	CARHSP1	mRNA	1.00405	5.8443e-16	37.22	36.53	43.09	67.39	71.21	71.74	268	258	314	516	549	550
613606	AKAP7	mRNA	2.38554	1.38796e-30	2.03	1.67	1.77	7.85	8.09	9.76	46	37	40	189	192	235
505919	HIP1	mRNA	-2.44277	2.54358e-12	2.61	2.47	1.61	0.37	0.43	0.31	94	87	58	14	16	12
541148	PTX3	mRNA	3.3148	1.95115e-134	5.63	4.69	6.54	45.26	52.29	53.49	115	94	134	984	1122	1164
100300760	LOC100300760	mRNA	-1.43469	0.0054751	0.7	0.87	0.57	0.22	0.27	0.22	27	33	22	9	11	9
787099	ZCCHC2	mRNA	1.21261	2.80644e-27	8.76	9.79	7.74	16.15	18.67	19.91	475	520	419	931	1055	1149
518795	SOCS1	mRNA	2.63348	1.59125e-158	10.47	9.75	10.64	57.94	60.74	53.67	333	304	338	1959	2019	1816
781624	LOC781624	mRNA	2.78956	7.67931e-09	0.27	0.37	0.27	2.09	1.74	1.68	6.01	7.87	6	48.75	39.99	39.19
100884163	WC1-8	mRNA	-1.43405	0.00247903	1.14	1.3	0.72	0.35	0.39	0.34	36.22	40.41	23.01	11.9	13	11.46
107132699	107132699	mRNA	1.75893	1.14126e-08	0.74	0.69	0.89	2.11	3.02	1.89	25	22.8	30	75.97	106.79	68
768054	CARD9	mRNA	-1.06533	0.000345119	4.3	4.09	4.05	1.49	2.54	1.3	87	81	82	32	54	28
511674	CXCL13	mRNA	-5.88151	4.55135e-07	3.47	3.63	3.62	0.08	0.08	0	40	41	42	1	1	0
407194	CCNT1	mRNA	-1.26558	3.19219e-11	17.8	19.11	11.05	6.69	4.38	6.83	438	461	272	175	113	179
281499	SPP1	mRNA	-5.13449	0	159.58	157.62	152.59	3.95	3.52	4.54	2277	2205	2186	60	53	69
535982	TBX2	mRNA	-3.51269	2.08216e-38	4.89	5.39	4.69	0.46	0.25	0.46	188	203	180	19	10	19
535053	GREB1L	mRNA	-1.50716	1.43582e-05	0.52	0.61	0.42	0.16	0.13	0.19	59	68	48	20	16	23
540889	PHF13	mRNA	-1.46609	2.62238e-06	3.85	4.4	2.9	1.63	0.8	1.19	82	92	62	37	18	27
533065	SCN9A	mRNA	1.74133	0.010868	0.08	0.1	0.04	0.18	0.27	0.2	6	7	3	14	21	16
788288	TAB3	mRNA	-1.55547	0.0486869	1.28	2.87	1.39	0.72	0.6	0.36	10	22	11	6	5	3
513971	HIST1H1C	mRNA	-1.0772	0.00386981	5.2	3.96	5.87	1.91	3.08	1.41	59	44	67	23	37	17
510329	ATP2C2	mRNA	1.84726	3.35859e-19	1.17	1.21	1.61	3.85	4.4	4.71	47	48	65	165	185	202
785489	MBOAT2	mRNA	-1.12883	0.0494741	0.31	0.26	0.22	0.12	0.15	0.05	28	23	20	12	14	5
539449	PLK2	mRNA	1.06186	3.23085e-15	8.1	8.04	7.12	12.4	15.1	16.12	255	248	224	415	497	540
613635	C22H3orf14	mRNA	1.43276	0.00197395	0.65	0.92	0.84	2.43	1.6	1.82	10	14	13	40	26	30
104968594	104968594	mRNA	-1.322	8.40004e-06	3.41	3.55	1.96	1.11	0.97	1.14	103	103	58	35	30	36
530757	SULT6B1	mRNA	2.41299	0.00112084	0.07	0.15	0.15	0.58	0.66	0.52	2	4	4	17	19	15
527711	SPTB	mRNA	-1.37393	6.92972e-05	0.55	0.5	0.44	0.25	0.15	0.12	67	60	54	32	19	16
514494	CA5B	mRNA	-1.22629	4.84645e-06	2.52	2.41	2.14	0.89	0.93	0.89	93	87.34	79.17	35	36	35
497016	FCN1	mRNA	-1.12552	2.14298e-33	218.79	213.87	217.78	79.63	91.48	96.38	2222	2130	2228	860	986	1042
515731	PLXDC2	mRNA	-3.02164	3.61491e-10	1.49	1.69	1.08	0.16	0.21	0.1	54	60	39	6	8	4
529092	PLEKHS1	mRNA	2.10681	3.70755e-07	0.63	0.58	0.68	2.36	2.83	2.15	11	10	12	44	52	40
531531	SLC16A5	mRNA	-1.13745	0.000650767	1.79	1.92	1.55	0.83	0.58	0.74	59	62	51	29	20	26
519656	NEUROD4	mRNA	1.6986	0.000295221	0.18	0.48	0.16	0.78	0.65	0.95	8	21	7	37	30	45
523833	ZNF488	mRNA	3.51788	1.3196e-05	0.05	0.06	0.06	0.52	0.45	0.75	2	2	2	20	17	29
493738	KLK1	mRNA	-1.32723	0.00957113	2.88	2.7	4.34	1.3	0.86	1.41	25	23	38	12	8	13
614923	LOC614923	mRNA	-1.66347	1.39015e-06	2.11	2.35	2.04	0.61	0.4	0.86	61.9	67.63	60.08	19	12.33	26.77
540985	ME1	mRNA	2.4833	0.0262351	0	0.03	0.11	0.26	0.19	0.26	0	1	4	10	7	10
533746	DPYSL2	mRNA	-1.55454	2.04894e-28	8.7	9.16	7.55	2.76	2.44	2.58	403	416	349	136	118	127
514933	EBI3	mRNA	1.92598	8.80539e-19	3.59	4.11	5.13	12.92	16.79	14.06	41	46	59	157	203	171
520771	AVIL	mRNA	2.02466	1.33517e-29	2.56	2.37	1.82	7.02	8.12	9.51	86	78	61	251	285	340
100336941	LOC100336941	mRNA	-1.25644	8.01063e-31	26.23	26.97	27.02	9.49	9.91	10.74	674.7	689.28	686	263	268	291.66
282659	SSPO	mRNA	-1.9631	2.66742e-08	0.41	0.39	0.29	0.07	0.11	0.07	74	69	53	14	21	13
100336421	MGAM	mRNA	-5.26924	2.26761e-10	0.71	0.81	0.64	0.01	0.01	0.03	52	60	49	1	1	2
654488	OAS1Y	mRNA	4.47131	1.7729e-61	9.83	10.55	8.97	134.67	215.95	231.18	181.02	190.54	165.57	2637.78	4179.69	4532.12
101904363	C28H10orf105	mRNA	-2.91374	0.000961204	0.47	0.64	0.8	0.08	0.04	0.08	13	15	19	2	1	3
782774	P2RY13	mRNA	-1.63772	0.000376967	0.86	1.24	1.34	0.3	0.34	0.36	27	38	42	10	11	12
100125591	IRF7	mRNA	2.96943	3.15564e-49	37.91	33.29	38.6	199.47	293.5	279.32	806	694	822	4511	6548	6322
618238	M-SAA3.2	mRNA	4.8721	3.78159e-116	4.18	4.47	5.08	105.5	124.16	130.05	21	22	26	563	676	695
538510	HTR7	mRNA	-1.11849	3.92656e-14	13.82	14.27	12.1	4.04	5.49	5.95	538	518	499	172	242	271
508417	LYRM1	mRNA	1.37336	0.00066898	1.77	2.05	1.87	3.78	4.76	4.66	15	17	16	34	43	42
615408	SEPT5	mRNA	-1.92302	4.93829e-28	12.42	10.66	10.91	2.69	2.89	2.49	291	245	256	67	71	62
513055	RGS2	mRNA	-2.70277	1.72962e-14	6.21	5.69	5.97	0.79	1.29	0.49	88.56	79.49	85.43	11.98	19.38	7.37
100336106	PRR29	mRNA	1.27957	2.13511e-05	3.08	2.7	1.95	5.06	5.65	6.1	36	31	23	63	70	76
539695	OLIG2	mRNA	-4.82912	0.00176471	0.44	0.45	0.2	0	0	0.03	13	13	6	0	0	1
101902671	XG	mRNA	-1.58383	7.88835e-25	8.39	7.76	6.27	2.11	2.06	2.61	426	385	319	114	108	139
529990	SIRPB1	mRNA	-4.17507	3.43998e-11	2.45	2.88	2.61	0	0.2	0.2	47	54	50	0	4	4
510972	CDKN1C	mRNA	2.387	8.78443e-19	1.68	1.63	2.14	8.18	8.53	8.92	21	20	27	109	113	119
527362	ARHGEF40	mRNA	-1.31304	2.10348e-14	4.47	3.93	3.59	1.34	1.43	1.57	267	230	214	85	89	100
504335	TAPBP	mRNA	1.01341	2.77261e-53	255.79	247.02	236.83	439.4	445.87	457.25	6787	6425	6286	12400	12387	12914
533526	CCNE1	mRNA	1.19195	4.81369e-06	1.78	2.75	2.08	4.12	4.94	4.49	35	53	41	86	102	94
404071	MT1A	mRNA	3.51218	1.38631e-09	0.97	1.65	0.94	11.26	13.08	11.54	3	5	3	37	45	38
281983	PLAUR	mRNA	-1.10762	1.95622e-42	1472.51	1429.24	1512.89	573.41	648.93	617.6	20602	19606	21256	8532	9578	9198
280781	ELN	mRNA	2.02976	1.20299e-13	0.76	0.6	0.69	1.99	2.87	2.68	31	24	28	86	122	116
781568	TRAF4	mRNA	1.09334	8.92417e-28	26.6	29.22	31.51	54.21	58.43	55	596	642	707	1292	1373	1312
510320	TCAF2	mRNA	1.23623	5.26473e-07	0.97	1.11	1.39	2.18	2.26	2.94	42	47	60	100	102	135
505234	FGD4	mRNA	-1.54015	2.25351e-13	3.13	3.85	2.38	1.23	0.73	0.9	223	267	168	92	55	70
100848191	LTBP4	mRNA	-1.87593	0.00154532	0.38	0.44	0.33	0.09	0.1	0.09	23	26	20	6	6	6
617429	PABPN1L	mRNA	-1.15181	0.0466071	0.29	0.31	0.23	0.1	0.11	0.13	23	24	18	8	9	11
282654	TNXB	mRNA	-1.05291	3.41979e-06	0.94	1.09	0.77	0.33	0.46	0.42	137.83	156	113	51	70	66
353510	IFITM1	mRNA	1.56159	0.000404356	228.57	165.49	230.52	478.41	752.83	391.68	534.5	380.13	562.59	1185.89	1990.51	973.59
506939	CTTN	mRNA	1.04645	0.000410174	1.57	1.07	1.11	1.88	2.63	2.46	48	32	34	61	84	80
507672	FOLR2	mRNA	-3.32372	0.0325435	1.07	0.49	0.48	0	0.09	0.09	11	5	5	0	1	1
507367	PDK4	mRNA	-2.16772	8.87528e-26	4.93	5.12	3.98	0.86	0.88	1.07	216	220	174	40	40	50
524166	RNF144B	mRNA	1.23418	4.85479e-23	4.56	5.57	4.66	10.82	8.97	11.52	248	297	253	626	509	667
541004	NRP2	mRNA	-1.18011	1.50655e-05	2.89	2.92	2.09	0.81	1.07	1.26	104	103	75	31	40	48
100297496	CLEC2B	mRNA	1.59634	1.44701e-10	3.53	4.8	3.6	11.87	10.4	12.02	31	43	35	109	99	108
507304	FES	mRNA	-1.44906	2.73848e-26	18.39	17.58	16.73	4.84	6.88	5.62	575	539	523	161	225	187
510991	PARP10	mRNA	1.54802	2.03197e-46	19.82	19.29	18.95	42.94	56.43	53.15	762	727	728	1756	2266	2175
534326	ADGRG6	mRNA	1.5062	8.49477e-05	0.18	0.27	0.2	0.52	0.47	0.67	14	21	16	44	39	56
787326	GGT5	mRNA	1.34762	3.09702e-12	3.83	4.66	5.18	9.34	12.96	8.96	88	105	119	228	312	219
518168	PLXNC1	mRNA	-1.0676	0.000264393	1.66	2.11	1.07	0.71	0.56	0.79	96	120	62	44	34	49
282459	PPP1R1B	mRNA	-1.06068	1.12749e-17	27.41	24.47	27.4	11.63	11.01	11.57	514	450	515	232	217	231
280958	VWF	mRNA	-1.71716	5.38886e-27	3.88	3.71	2.87	0.87	1	0.99	393	369	290	94	105	107
516019	SEMA6A	mRNA	1.686	0.000378198	0.28	0.2	0.22	0.88	0.5	0.65	13	9	10	43	24	32
615631	C1H3orf70	mRNA	-1.02825	0.0113979	3.07	2.62	2.7	1.34	1.15	1.21	43	36	38	20	17	18
537747	KLF7	mRNA	-1.49322	2.38159e-08	8.78	11.12	7.15	3.94	1.58	3.12	132	164	108	63	25	50
511531	LOC511531	mRNA	4.06023	0	18.1	17.69	17.01	253.02	262.9	285.47	562.8	542.29	531	8306.85	8452.06	9373.52
516426	LUZP1	mRNA	-1.08006	0.000393923	2.25	1.37	1.91	0.78	0.8	0.78	92	55	78	34	34	34
523451	TTC9	mRNA	-5.92164	6.99403e-05	0.23	0.22	0.13	0	0	0	14	13	8	0	0	0
618294	IL9R	mRNA	-1.06362	4.88083e-10	4.46	4.57	3.99	2.05	1.55	2.05	231	233	207	112	84	112
516012	CCDC134	mRNA	-1.25251	0.0040173	2.97	2.74	2.4	1.26	0.54	1.26	42	38	34	19	8	19
785007	PROB1	mRNA	-1.34377	0.00266137	0.43	0.75	0.48	0.19	0.2	0.23	29	44	33	14	14	12
504694	ADAMTS7	mRNA	2.13722	1.26671e-28	0.83	0.8	0.66	3.19	2.88	3	54	51	43	221	195	208
512659	MPP7	mRNA	1.23952	8.76415e-15	5.93	5.03	3.77	11.11	8.5	11.67	224	186	142	446	335	469
618583	GSDMA	mRNA	-1.42597	0.0308851	0.82	1.31	0.77	0.48	0.24	0.24	16	25	15	10	5	5
523874	FAM184B	mRNA	-1.27382	0.023392	0.58	0.54	0.42	0.23	0.27	0.08	29	26	21	12	14	4
516762	AQP9	mRNA	-1.40485	1.28905e-25	20.72	19.37	19.2	6.78	6.09	7.27	431	395	400	150	133	161
522509	PDE7B	mRNA	1.93263	0.000239344	0.45	0.51	0.2	1.36	1.28	1.31	9	10	4	29	27	28
512609	PLGRKT	mRNA	1.213	1.78387e-17	16.97	15.02	15.93	30.76	35.02	33.88	167	145	158	322	366	355
510041	PSME1	mRNA	1.56997	3.15263e-62	227.75	202.75	245.6	591.47	632.96	579.37	2346	2048	2548	6479	6917	6353
616365	INKA1	mRNA	1.35042	0.00434863	2.09	0.58	1.6	2.5	3.04	4.28	22	6	17	28	34	48
615107	CXCL10	mRNA	6.48588	0	4.34	4.26	3.52	327.71	314.36	332.75	54	52	44	4338	4136	4409
614049	NPAS2	mRNA	-1.32603	1.65658e-05	1.87	1.7	1.36	0.69	0.55	0.52	81	72	59	32	25	24
282564	ITGB5	mRNA	-3.26061	1.10775e-22	3.51	3.68	3.42	0.36	0.34	0.3	110	113	107	12	11	10
527124	CDKN2B	mRNA	-3.2072	0.0098089	0.43	0.34	0.2	0.03	0.03	0.03	13	10	6	1	1	1
540586	SOCS7	mRNA	-1.06887	0.000827283	3.86	3.73	2.55	1.37	1.44	1.52	74	70	49	28	29	31
533044	PSAT1	mRNA	1.00463	1.06134e-18	10.51	11.36	10.46	19.2	19.31	19.82	266	282	265	517	512	534
513193	PLSCR2	mRNA	1.30956	7.33366e-29	20.83	22.26	19.2	39.85	45.12	53.7	441	462	407	897	1002	1210
789216	IRF1	mRNA	2.07458	1.26794e-231	241.31	237.71	240.24	920.44	914.33	891.77	8344	8057	8301	33851	33038	32821
338036	P2RX4	mRNA	1.08214	1.08168e-21	14.8	15.04	15.45	29.84	29.32	27.07	284	283	297	609	591	553
521795	SLFN11	mRNA	2.83372	3.07241e-152	6.27	6.28	5.54	33.78	38.56	43.59	349	343	308	2001	2239	2584
538981	CTTNBP2NL	mRNA	-1.82063	1.62211e-07	1.96	1.74	1.52	0.39	0.37	0.57	71	62	55	15	14	22
519845	TOX2	mRNA	2.19948	3.30843e-16	1.61	0.98	0.87	5.05	4.68	4.5	37	21	20	122	112	109
614786	WWTR1	mRNA	-3.01245	5.60262e-09	1.91	3.1	2.01	0.24	0.34	0.19	37	59	39	5	7	4
517539	MTHFD2	mRNA	1.74411	4.39693e-63	16.25	15.22	15.22	49.7	42.73	48.3	293	269	275	953	810	927
504436	ZNF235	mRNA	1.77458	4.52444e-15	1.23	1.23	0.84	3.58	2.95	3.44	47	44	34	142	120	148
100295476	EREG	mRNA	-1.50142	6.95533e-44	31.64	33.1	29.69	9.14	9.05	11.81	1215	1246	1139	373	363	483
281889	KRT17	mRNA	2.41635	0.00410045	0.06	0.25	0.24	0.8	0.69	0.85	1	4	3.99	14.05	12	15
505991	CHAC1	mRNA	1.51402	1.03184e-09	2.51	2	3.06	7.09	6.64	5.76	41	32	50	123	114	100
509082	ZNF395	mRNA	-1.14467	1.571e-16	16.82	16.78	15.17	7.14	6.04	6.66	361	353	326	163	136	152
510377	SP140	mRNA	1.04381	1.55129e-51	111.92	113.31	111.71	203.39	211.55	208.27	3513	3490	3512	6813	6973	6980
787234	LOC787234	mRNA	2.35187	2.03431e-09	0.84	0.82	0.46	3.04	3.75	3.71	14	13	7	49	55	62
782903	GAS2L3	mRNA	-1.57636	0.011449	0.38	0.33	0.31	0.16	0.05	0.1	23	20	19	10	3	7
511581	C1R	mRNA	2.38171	0.0353175	0	0.12	0.08	0.29	0.3	0.33	0	3	2	8	8	9
514701	FAM3B	mRNA	3.2506	1.00872e-05	0.05	0.05	0.28	0.8	1.25	1.19	1	1	6	18	28	27
493716	IL18RAP	mRNA	1.37417	4.36026e-18	4	3.56	3.18	8.62	7.95	8.49	117	102	93	268	243	264
512586	ZC3H12C	mRNA	-1.4325	9.16756e-18	3.09	3.84	2.65	0.98	0.97	1.23	318	388	272	108	104	135
515401	LIMS2	mRNA	-1.72311	0.00453412	1.27	1.24	1.01	0.48	0.39	0.1	25	24	20	10	8	2
786942	LOC786942	mRNA	3.08522	5.56843e-06	0.82	0.28	1.02	4.76	7.21	3.57	4.07	1.35	5.17	25.14	38.91	18.88
104968634	LOC104968634	mRNA	2.22693	5.32244e-14	8.65	4.34	9.69	30.13	38.86	24.87	31.4	15.46	36.13	116.15	155.31	96.06
508348	IFI44	mRNA	4.68183	1.00617e-186	2.9	3.08	2.95	55.89	78.04	72.03	61	61	60	1215	1671	1577
281474	SAA3	mRNA	4.78608	3.73834e-293	28.73	26.95	36.54	672.94	840.73	762.29	138	127	179	3436	4388	3898
523206	MOV10	mRNA	2.1528	3.39971e-167	29.01	28.9	25.81	107.5	114.71	112.42	1062	1037	944	4185	4386	4380
532209	MECOM	mRNA	4.23588	1.47765e-15	0.07	0.05	0.07	1.16	0.94	1.1	4	3	4	72	56	71
527889	CSNK1G1	mRNA	-1.4176	4.97829e-09	6.2	5.48	5.02	1.88	1.63	2.11	127	110	103	41	35	46
615833	IFITM2	mRNA	1.43355	1.6794e-42	463.49	429.09	510.28	1053.3	1248.19	1089.3	2628.03	2386.84	2940.45	6349.84	7639.06	6575.76
539548	CNTFR	mRNA	1.07392	0.0108485	0.65	0.8	0.83	1.39	1.37	1.55	15	18	19	34	33	38
510832	CD1E	mRNA	1.63338	2.01628e-07	1.58	0.85	1.08	3.2	3.19	3.42	32	17	22	69	68	74
107131125	LOC107131125	mRNA	-1.20358	0.00659695	2.1	3.87	3.22	0.91	1.3	1.37	26	47	40	12	17	18
614599	REP15	mRNA	-1.3088	0.0296812	0.75	0.6	0.62	0.41	0.17	0.16	26.37	20.45	21.59	15.29	6.09	5.88
616753	CISH	mRNA	1.83252	8.50264e-59	10.62	12.45	10.65	33.42	37.31	37.08	227	261	228	760	837	844
787359	DPF3	mRNA	1.26502	0.000522931	0.42	0.43	0.66	1.32	1.22	0.93	20	17	29	51	58	43
539466	PPP1R3C	mRNA	1.93082	4.87127e-29	2.6	2.17	2.57	8.24	7.79	9.17	76	62	75	256	238	285
282093	TIMP2	mRNA	-1.09419	2.82451e-21	53.67	49.57	53.43	22.56	20.47	22.96	604	547	605	270	244	275
615411	CMKLR1	mRNA	-1.71181	0.000126274	4.76	4.22	2.28	0.75	1.08	1.24	54	47	26	9	13	15
527520	HERC6	mRNA	3.05778	1.27533e-272	16.07	17.53	15.55	114.46	119.41	134.13	626	669	605	4741	4856	5560
617724	VXN	mRNA	2.62838	8.82123e-17	0.41	0.31	0.6	2.3	2.24	2.78	15	11	22	90	86	109
538860	PDE12	mRNA	1.14929	1.27403e-12	5.58	5.98	5.17	9.46	10.84	13.03	138	145	128	249	281	343
524622	NELL2	mRNA	1.59028	1.42186e-11	1.1	1.2	1.29	3.24	2.7	3.78	40	43	47	126	103	147
516545	FAM210B	mRNA	-1.01607	1.41233e-19	17.93	17.92	17.54	8.5	7.23	8.04	593	581	580	299	250	283
107133043	107133043	mRNA	-1.19407	8.09224e-11	6.89	6.56	5.56	2.54	1.93	3	242	226	195	95	71	112
533227	HEBP1	mRNA	-1.32089	3.65662e-13	21.47	19.9	21.79	6.06	8.01	8.6	230	209	234.94	69	91	98
104973704	104973704	mRNA	-1.04863	0.00901345	1.17	1.5	1.06	0.57	0.46	0.6	39	49	35.02	20.21	16	21.22
282099	TREX1	mRNA	1.6446	4.91196e-21	6.81	7.83	7.95	15.74	23.66	23.97	118	133	138	290	431	442
518283	PTAFR	mRNA	-1.29569	2.0677e-21	42.35	46.93	36.55	14.69	14.02	17.24	450	489	391	166	158	195
281871	ISG15	mRNA	6.82136	3.67539e-53	5.99	7.63	10.48	494.51	1036.28	901.7	32	40	57	2810	5992	5131
617450	LRP11	mRNA	-1.43625	0.0249775	0.55	0.73	0.37	0.2	0.08	0.27	21	27	14	8	3	11
508347	IFI44L	mRNA	3.24178	3.07902e-182	10.15	10.09	10.9	75.13	93.16	96.48	293.37	286.04	315.09	2309.96	2818.02	2968.74
282013	PSMB8	mRNA	1.31303	1.19575e-47	308.23	293.91	336.36	678.99	747.31	668.28	3491	3264	3833	8178	8962	8057
529757	LTB	mRNA	1.101	1.80235e-39	110.26	109.77	119.23	215.49	230.49	208.57	2499	2439	2704	5194	5478	5031
539486	MFSD4B	mRNA	-1.03647	0.00599342	0.53	0.69	0.57	0.26	0.19	0.33	42	54	45	22	16	28
107131375	107131375	mRNA	-1.39795	5.59325e-58	78.95	75.19	66.39	23.82	23.78	27.65	4145	3869.34	3478.84	1330	1302	1545
617493	AIF1L	mRNA	5.37177	0.000831921	0	0	0	0.27	0.14	0.19	0	0	0	10	5	7
617851	PADI2	mRNA	-1.49544	0.0325751	1.37	0.81	0.63	0.25	0.2	0.45	26	15	12	5	4	9
784535	LOC784535	mRNA	2.16937	2.03414e-07	0.63	1.05	0.87	3.05	3.22	4.01	8	13	11	41	43	54
538639	NLRP3	mRNA	-1.30947	7.8135e-42	57.35	62.79	55.3	21.08	18.26	24.37	2450	2629	2359	958	814	1108
509484	ACE	mRNA	-4.2045	0.000103893	0.41	0.65	0.27	0.02	0.04	0	18	28	12	1	2	0
514076	CFB	mRNA	3.01375	1.74744e-114	5.95	4.96	5.3	33.11	42.78	41.76	165	135	147	977	1242	1233
617525	LIMD1	mRNA	-1.10464	4.22304e-08	11.35	10.95	6.88	4.15	3.5	4.52	257	243	156	100	83	109
541141	BMF	mRNA	-1.04529	0.00574165	8.55	11.83	8.19	4.98	3.94	3.44	42	57	41	26	21	18
517052	GOLM1	mRNA	-1.12806	0.000255197	5.81	4.99	4.64	1.8	2.25	2.3	76	64	61	25	31	32
280677	C3	mRNA	-1.78016	1.73076e-38	7.65	8.15	8.1	1.79	2.23	2.25	458	478	484	114	139	143
504760	DDX58	mRNA	2.49266	3.46982e-125	6.82	7.26	6.41	30.96	36.7	35.85	309.03	322.13	289.93	1491.32	1734.05	1728.18
100141215	SMPD5	mRNA	-1.18112	0.00211943	1.31	1.53	1.02	0.53	0.49	0.51	46	53	36	20	18	19
525504	MST1R	mRNA	2.39077	2.11326e-08	0.15	0.1	0.16	0.68	0.55	0.74	11	7	10	49	39	53
616212	FBXL2	mRNA	-1.09606	0.00948932	1.08	2.3	1.96	0.75	0.76	0.74	26	54	47	19	19	19
529049	MRC2	mRNA	-4.50479	1.42506e-05	0.26	0.45	0.38	0.01	0.01	0.01	17	29	25	1	1	1
509863	SESN2	mRNA	1.05652	3.94118e-06	3.4	2.86	2.43	4.54	5.56	6.13	74	61	53	105	127	142
100298356	LOC100298356	mRNA	3.57483	7.35093e-22	3.02	2.93	2.7	18.83	37.8	38.3	84	81	78	546.01	1091	1123
614844	TMPRSS6	mRNA	3.03847	2.01403e-18	0.51	0.35	0.13	2.2	2.87	2.3	19	13	5	87	111	92
538697	STARD13	mRNA	1.69541	2.67566e-10	0.45	0.65	0.66	1.62	1.6	1.9	24	34	35	92	89	108
100848920	RGS2	mRNA	-2.47475	1.5347e-11	4.15	5.34	4.81	0.51	0.94	0.93	61.44	77.51	71.57	8.02	14.62	14.63
511000	CD207	mRNA	-5.43926	0.000565589	0.33	0.18	0.24	0	0	0	11	6	8	0	0	0
504789	BEND6	mRNA	1.12433	0.00680518	0.93	0.53	0.72	1.63	1.23	1.44	23	13	18	43	32	38
540076	KIF21A	mRNA	4.25042	0.0349348	0	0	0	0.04	0.06	0.02	0	0	0	3	5	2
282092	TIMP1	mRNA	-1.83536	4.09037e-51	93.08	89.01	99.2	24.69	25.06	21	741	695	798	209	213	178
527528	IFIT2	mRNA	3.85535	5.27628e-19	2.74	2.27	2.64	17.78	38.03	43.57	85	69	82	587	1234	1439
281058	CD69	mRNA	2.55563	9.38002e-169	56.54	51.63	61.21	277.9	307.06	311.07	1059	948	1149	5536	6043	6202
521057	ANKRD52	mRNA	-1.01031	3.78938e-08	6.98	8.9	5.11	3.32	2.94	3.09	289	361	211	146	127	136
100848827	100848827	mRNA	-1.15718	5.2559e-05	4.47	4.61	3.13	1.52	1.27	2.12	97	98	68	35	29	49
538996	ABCC8	mRNA	-2.29819	0.0135416	0.27	0.22	0.16	0.02	0.03	0.07	15	12	9	1	2	4
616757	BST1	mRNA	-3.1373	3.51822e-10	2.65	2.65	3.22	0.22	0.44	0.22	46	45	56	4	8	4
615844	ENG	mRNA	-1.3579	1.27774e-06	5.46	6.59	5.72	2.02	1.97	2.23	76	90	80	30	29	33
512151	NFAM1	mRNA	-1.00264	3.41482e-07	10.88	10.41	10.03	4.73	4.71	4.6	160	150	148	74	73	72
530879	PLEKHA2	mRNA	-1.03013	1.72126e-08	23.57	23.92	17.77	11.65	6.32	10.79	390	388	295	205	110	190
767929	GPR171	mRNA	1.07223	1.76367e-25	35.14	31.89	34.21	64.08	57.31	70.23	526	468	514	1020	904	1119
535132	SIPA1L2	mRNA	-2.13243	0.000389816	0.35	0.37	0.34	0.01	0.09	0.11	26	27	25	1	7	9
518761	SPIRE2	mRNA	-1.52668	0.00391949	1.79	1.22	1.41	0.56	0.31	0.51	33	22	26	11	6	10
541215	TTBK2	mRNA	-1.08949	0.0020948	1.87	2.22	1	0.59	0.55	1	81	94	43	27	25	46
617978	C15H11orf42	mRNA	-2.57327	0.014395	1.04	0.88	0.78	0.24	0.08	0.08	12	10	9	3	1	1
505709	ERBB2	mRNA	-1.59862	5.51332e-50	15.99	15.02	14.79	4.79	4.12	4.71	845	778	780	269	227	265
282146	ATP2B4	mRNA	-1.37994	7.59475e-09	3.53	3.97	2.44	1.07	1.11	1.25	143	158	99	46	47	54
786966	PLEC	mRNA	-1.07963	3.0465e-37	27.23	28.53	23.09	10.66	11.08	11.79	4991	5125	4218.82	2079	2112	2300
508847	GRB7	mRNA	-1.60134	1.87301e-08	3.53	4.31	3.45	0.81	1.37	1.16	86	103	84	21	35	30
281861	IL2RA	mRNA	2.28327	1.92049e-193	28.67	28.08	28.01	120.24	122.38	128.53	825	792	806	3680	3685	3937
100850808	LOC100850808	mRNA	-2.02174	0.0330648	1.17	3.37	2.1	0.37	0.72	0.37	6	17.01	11	2	4	2
536944	CLEC1A	mRNA	-4.96234	0.00345161	0.19	0.26	0.13	0	0	0	6	8	4	0	0	0
107131167	107131167	mRNA	-1.29936	9.63096e-08	5.53	7.68	4.87	1.83	2.26	2.49	119	162	105	42	51	57
281800	PROKR1	mRNA	1.6237	0.000627139	1.36	0.9	0.48	2.11	2.73	2.71	17	11	6	28	36	36
515648	NXPE4	mRNA	2.86634	0.0421963	0	0.11	0	0.21	0.14	0.39	0	3	0	6	4	11
508989	SLC39A2	mRNA	-2.78905	0.00285718	0.71	0.79	1.07	0.28	0.06	0	12	13	18	5	1	0
613358	MT1E	mRNA	1.58684	0.00562058	3.43	2.79	1.99	5.49	6.45	9.98	10	8	6	17	21	31
521987	IFI47	mRNA	2.02899	5.98251e-171	86.19	85.71	89.46	313.49	319.31	326.65	1708	1665	1776	6607	6644	6890
538693	FAM168A	mRNA	-1.68108	9.381e-05	7.55	5.89	5.41	2.65	1.38	1.25	51	39	37	19	10	9
532569	S100A9	mRNA	2.11612	1.11405e-86	97.5	92.81	101.2	333.74	411.95	384.36	574	536	605	2089	2614	2409
751808	WC-7	mRNA	-1.03306	2.52608e-08	4.57	5.24	3.64	1.67	2.08	2.15	230.01	258.19	182.94	89.36	109.22	115.02
616094	LOC616094	mRNA	-1.5934	0.0117612	0.95	1.05	0.51	0.37	0.19	0.19	24	26	13	10	5	5
616674	CLEC4A	mRNA	-1.64065	6.18657e-05	2.46	2.84	2.89	0.72	0.36	1.28	45	51	53	14	7	25
539392	PDCD1LG2	mRNA	1.98856	2.31606e-09	1.45	1.48	1.53	5.21	4.68	6.01	17	17	18	65	58	75
281605	ADRB2	mRNA	-1.42723	5.77435e-09	4.91	4.82	4.5	1.62	1.6	1.54	111	107	102	39	38	37
613313	GBP4	mRNA	2.73852	2.82265e-97	3.17	4.3	3.52	20.56	21.7	23.47	103.05	136.76	114.3	710.12	736.8	811.37
524130	STARD9	mRNA	-1.31415	7.75131e-15	1.58	1.72	1.33	0.63	0.55	0.51	258	275	215	104	96	88
512637	ADGRF1	mRNA	-2.37222	0.0310707	0.22	0.23	0.31	0.03	0.05	0.05	8	8	11	1	2	2
618737	LOC618737	mRNA	2.75342	5.9551e-37	4.29	4.49	5.13	21.33	32.49	30.3	39	40	47	205.99	314	293
100296226	PMAIP1	mRNA	1.03957	4.44259e-21	39.96	45.87	46.3	75.95	81.9	85.91	374	421	437	756	815	856
515235	CCDC80	mRNA	1.10906	0.000491379	0.75	0.81	0.59	1.19	1.28	1.7	32	34	25	54	57	77
505555	VWA7	mRNA	2.70998	1.70884e-06	0.05	0.16	0.19	0.67	0.89	0.8	2	6	7	27	35	32
527461	PAQR5	mRNA	-2.92153	1.47394e-07	1.35	1.49	1.08	0.07	0.2	0.2	38	42	31	2	6	6
617268	FAM131B	mRNA	-2.08068	1.70801e-11	3.41	3.69	3.62	0.89	0.74	0.65	79	84	84	22	18	16
537640	HUNK	mRNA	-1.16836	2.47547e-06	2.59	2.2	1.91	0.9	0.62	1.16	144	120	106	53	36	69
524959	TAP1	mRNA	1.551	2.32898e-118	125.79	132.46	126.87	335.31	342.27	337.08	3189	3292	3218	9041	9089	9096
280794	FN1	mRNA	-3.17434	8.99993e-201	27.03	30.02	24.56	2.44	2.55	3.14	2578	2806	2335	247	253	319
510382	LOC510382	pseudo	2.355	2.39266e-173	45.76	44.12	37.3	184.65	195.56	203.93	1283.58	1213.31	1046.58	5509.32	5741.42	6089.37
282366	SLC6A6	mRNA	-1.10237	4.88182e-12	15.3	14.23	11.34	6.16	4.88	6.07	341	311	253	146	114	144
516949	GBP5	mRNA	3.63344	5.15027e-262	13.42	12.39	11.63	125.18	135.76	156.6	294	266	255	2916	3119	3651
527921	RASD2	mRNA	-1.08909	0.000103984	2.23	2.36	2.03	1.06	0.86	0.87	79	82	72	40	32	33
513308	ULBP21	mRNA	-3.27559	1.47352e-07	3.59	3.66	3.77	0.2	0.31	0.51	33	33	35	2	3	5
517953	RPS6KA2	mRNA	-1.58582	2.88134e-28	14.36	14.65	12.63	4.06	3.39	5.02	462	462	406	139	114	172
520327	KYNU	mRNA	2.13889	6.40005e-19	2.42	1.94	1.32	7.43	7.46	7.59	42	33	23	137	136	140
507187	TCEAL1	mRNA	1.11822	2.34385e-12	11.22	9.76	10.2	19.88	21.29	19.61	129	110	118	243	259	240
521254	BPNT1	mRNA	1.12772	1.52074e-19	12.77	13.91	13.23	24.66	26.78	26.89	208	222	216	427	459	466
280840	LIF	mRNA	3.60071	3.41158e-35	0.64	0.7	0.74	7.36	6.61	8.74	13	14	15	159	141	189
338031	FLT4	mRNA	-1.44814	1.60854e-11	2.57	2.35	1.96	0.63	0.86	0.78	177	159	135	46	62	57
521257	HRH2	mRNA	-1.17579	1.40479e-45	56.99	52.9	49.19	20.83	21.14	22.74	2810	2540	2421	1076	1051	1168
404070	MT2A	mRNA	3.50822	0	243.1	229.14	263.76	2453.41	2443.64	2591.78	804	744	899	8620	8948	9124
100300424	CAPNS2	mRNA	4.11044	0.00292828	0	0.1	0	0.62	0.63	0.33	0	2	0	13	13	7
508666	LOC508666	mRNA	-1.7554	0.00821074	1.38	1.17	2.06	0.22	0.65	0.36	18	15	27	3	9	5
514936	TMEM51	mRNA	1.26988	0.00336754	0.64	0.94	1.15	1.96	1.59	2.39	11	16	20	36	29	44
531240	PLXNA1	mRNA	1.59237	3.67267e-78	5.91	5.84	5.69	15.24	15.65	16.44	610	591	586	1674	1682	1807
516087	SCARA5	mRNA	2.75031	0.00134779	0.09	0.07	0	0.36	0.33	0.28	4	3	0	17	15	13
535725	LRRC58	mRNA	-1.20781	0.00582911	3.83	3.84	1.23	1.27	1.01	1.16	65	64	21	23	18	21
785366	EMB	mRNA	-1.74234	6.74283e-58	62.62	62.85	50.92	13.36	15.32	18.16	1883	1842	1568	439	488	587
539797	RTKN2	mRNA	-1.15345	0.0487529	1.23	1.06	0.8	0.53	0.36	0.36	26	22	17	12	8	8
507407	MSC	mRNA	1.19737	3.40592e-05	2.55	2.86	2.79	5.75	5.62	5.51	30	33	33	72	70	69
107131286	107131286	mRNA	-1.85634	2.94437e-08	5.1	4.21	4.73	1.31	0.99	1.18	73	59	68	20	15	18
505078	APOL3	mRNA	1.20401	1.04485e-67	85.5	85.59	81.08	174.19	164.58	183.95	2874.76	2821.03	2724.57	6229.69	5784.17	6583.71
533883	KIAA1671	mRNA	1.186	2.03644e-14	1.2	1.04	0.93	1.99	2.06	2.43	157	134	122	278	282	340
100295656	C19H17orf67	mRNA	-1.16753	7.92056e-19	81.12	83.82	94.96	30.08	37.45	36.23	591	599	700	233	292	281
532574	MYO5C	mRNA	-1.22029	1.7323e-16	4.44	4.28	4.05	1.84	1.35	1.74	346.78	327.73	315.86	152.91	110	145
524813	FOXF1	mRNA	-1.91475	1.38945e-09	3.24	3.1	2.09	0.67	0.52	0.82	96	90	62	21	16	26
613699	LOC613699	mRNA	1.3807	0.0211545	0.13	0.36	0.2	0.4	0.75	0.45	5	14	8	17	31	19
614323	CA12	mRNA	1.604	3.87076e-32	3.55	3.31	3.24	8.22	10.17	9.23	176	160	160	432	524	486
515475	TMEM140	mRNA	1.95745	2.41795e-72	18.25	16.83	18.7	54.81	65.36	67.66	427	386	438	1364	1603	1685
497204	UBA7	mRNA	3.41367	1.23016e-230	7.09	8.51	7.34	65.89	78.66	74.99	259	305	268	2561	3003	2917
534929	VNN2	mRNA	-3.31438	3.02418e-10	2.1	2.37	2.18	0.39	0.13	0.09	46	51	48	9	3	2
507215	TNFSF10	mRNA	2.11512	8.23616e-84	40.34	35.8	28.32	132	123.91	149.96	542	472	383	1887	1760	2149
519922	OAS1Z	mRNA	2.64226	6.99739e-103	10.28	10.19	8.41	50.33	50.07	61.51	178	173	146	927	912	1134.07
525408	NFKBIB	mRNA	1.02507	7.59554e-22	52.29	44.19	53.53	90.37	95.92	88.18	654	542	673	1202	1268	1174
282023	PTGS2	mRNA	1.98313	4.9136e-69	14.92	15.14	14.66	44.78	51.25	62.98	601	598	590	1919	2156	2701
527119	RIMBP2	mRNA	-1.18182	0.023096	0.48	0.3	0.33	0.13	0.09	0.21	36	22	27	12	7	17
535136	DIP2C	mRNA	-1.51303	1.86911e-05	1.03	1.16	0.9	0.26	0.33	0.38	56	62	49	15	19	22
516011	MEI1	mRNA	-1.79862	3.12943e-09	1.63	2.12	1.65	0.56	0.33	0.5	76	97	77	28	16	25
407770	PLXNA2	mRNA	-1.98134	6.08974e-08	1.02	1.1	1.17	0.25	0.27	0.23	54	57	62	14	15	13
510593	PSMB9	mRNA	1.90555	3.7918e-83	131.28	135.12	156.72	465.05	501.51	455.64	947	956	1144	3567	3873	3499
509855	IRF9	mRNA	1.77757	8.02222e-97	116.31	122.35	121.63	336.36	397.25	376.18	2720	2805	2847	8366	9738	9364
507061	DUSP5	mRNA	1.48885	4.97816e-67	28.32	27.28	25.93	67.23	64.28	74.38	772	729	707	1949	1834	2158
100336707	100336707	mRNA	-1.61653	0.000289053	11.41	12.4	5.27	3.06	2.07	3.31	501	535	235	145	95	157
516783	SDSL	mRNA	-2.31263	0.0420005	0.53	0.78	0.68	0.14	0.22	0	7	10	9	2	3	0
100337051	SLC2A9	mRNA	-1.72079	0.00515485	1.79	1.26	0.73	0.21	0.29	0.42	32	22	15	4	6	10
534961	C1QA	mRNA	-5.74655	5.19631e-05	1.43	1.87	2.83	0.1	0	0	14	18	28	1	0	0
539902	ARHGAP24	mRNA	1.27694	4.2752e-11	2.25	2.4	2.35	5.6	4.93	4.72	68	71	71	180	156	152
515715	CARS	mRNA	1.17817	3.81801e-38	32.9	32.47	33.67	63.4	72.69	65.42	986	954	1009	2021	2279	2087
281848	IGF1R	mRNA	-1.69341	1.66225e-08	1.92	1.85	1.36	0.41	0.53	0.48	93	88	66	21	27	25
506702	TDRD7	mRNA	1.56817	1.49729e-41	9.48	9.36	7.13	20.78	23.61	24.75	402	389	302	937	1045	1117
519376	MB21D2	mRNA	-1.13184	0.00177249	4	3.38	2.55	1.64	1.36	1.06	64	53	41	28	23	18
100337139	LOC100337139	mRNA	1.18958	1.87303e-24	5.89	5.21	5.24	10.47	11.22	11.85	295	256	262	558	586	632
107131170	107131170	mRNA	-1.0396	1.74874e-20	20.97	21.5	17.21	9.24	8.01	8.84	789	793	647	370	315	354
520842	KLF4	mRNA	-1.23663	3.30537e-10	6.8	6.32	5.96	2.13	2.45	2.7	180	164	158	60	68	76
522469	BATF2	mRNA	4.89201	2.02131e-14	0.17	0.36	0.09	4.67	5.27	6.38	2	4	1	57	64	78
531336	AHNAK	mRNA	-1.02027	2.63312e-26	47.68	50.91	38.85	20.1	20.24	23.25	9134	9589	7308	3909	3859	4515
506783	FCER1A	mRNA	-1.90366	0.0208977	1.06	1.17	1.22	0.25	0.25	0.33	12	13	14	3	3	4
523822	TNFRSF11B	mRNA	2.43978	0.000872702	0.12	0.16	0.12	0.6	0.61	0.75	3	4	3	16	16	20
281375	SERPINE1	mRNA	-1.44668	5.4585e-26	12.55	13.67	11.76	3.89	3.84	4.8	425	454	398	140	136	173
107131284	107131284	mRNA	1.32855	3.23893e-07	1.08	1.07	0.68	1.74	1.82	2.82	59.2	57.11	37.01	101.12	103.82	164.39
107131174	LOC107131174	mRNA	-1.24186	0.0150751	3.23	3.19	2.38	0.78	0.98	1.57	31	30	23	8	10	16
286798	TNS1	mRNA	-3.63576	8.03884e-08	0.4	0.54	0.3	0.03	0.03	0.02	34	45	25	3	3	2
514448	LPIN2	mRNA	1.27195	1.78532e-65	34.65	35.2	30.13	71.42	69.15	74.5	2308	2297	2001	5108	4846	5327
282229	FCGR2B	mRNA	-1.14923	2.99504e-19	30.3	28.93	30.33	10.89	12.56	12.93	482.02	451.21	484.11	184.17	210.46	218.99
511219	LRRC71	mRNA	-5.83882	0.000102595	0.19	0.33	0.19	0	0	0	9	15	9	0	0	0
280968	TPPP	mRNA	-1.11655	0.000557953	1.74	1.7	1.12	0.83	0.57	0.5	79	76	51	40	27	24
516334	GPRC5B	mRNA	4.24013	0.0341277	0	0	0	0.2	0.2	0.27	0	0	0	3	3	4
509786	BCL2L15	mRNA	1.54863	1.72715e-42	29.25	26.91	29.07	74.47	74.67	74.62	236	213	237	639	643	641
539690	CD93	mRNA	-1.89263	1.78137e-09	2.2	2	1.91	0.4	0.58	0.5	83	74	72	16	23	20
509239	TMCC3	mRNA	1.46362	8.59187e-46	9.9	9.82	9.53	24.78	23.16	24.66	293	285	282	780	717	777
538768	C21H14orf28	mRNA	-1.0137	0.039438	2.32	3.91	2.13	1.01	1.43	1.26	26	43	24	12	17	15
615412	BAIAP2L1	mRNA	2.13658	1.52772e-16	0.8	0.58	0.75	3.13	2.59	2.71	31	22	29	129	105	112
532605	RGS14	mRNA	-1.27021	1.09821e-32	29.09	33.63	28.52	11.08	11.22	11.7	773	876	758	313	312	331
618733	LOC618733	mRNA	1.40207	1.15644e-85	89.47	91.36	84.95	202.91	207.93	220.37	2170.98	2173.25	2062.84	5236.91	5287.28	5692.01
281096	CSF3	mRNA	2.20166	2.8487e-128	135.47	116.89	130.24	477.99	539.45	564.42	2116	1790	2041	7940	8874	9384
539960	STX11	mRNA	1.0499	1.63e-27	28.1	31.34	30.44	52.93	53.78	60.65	588	643	638	1178	1181	1351
538598	IRS1	mRNA	1.3594	0.00441396	0.18	0.21	0.18	0.41	0.45	0.46	11	13	11	27	29	30
783920	LOC783920	mRNA	1.8483	6.63735e-153	98.43	96.95	85.87	303.66	287.25	321	9730.53	9390.09	8457.56	31892.1	29522.8	33740.6
509642	TINAGL1	mRNA	-1.54459	4.15946e-11	7.78	7.45	9.68	2.02	2.05	3.63	163	153	203	45	45	81
789503	LOC789503	mRNA	-2.14167	2.47826e-09	0.29	0.32	0.19	0.03	0.05	0.08	80	85	52	10	15	22
615066	LOC615066	mRNA	4.99865	6.36247e-05	0	0.71	0	4.4	6.68	5.5	0	2.44	0	16.42	25.86	20.54
528123	WLS	mRNA	-2.45195	5.73364e-26	6.02	6.61	7.16	1.08	0.95	1.22	157	169	187	30	26	34
535900	STARD8	mRNA	2.24414	1.15687e-30	0.73	0.97	0.91	3.59	3.6	3.92	40	52	50	210	206	229
614629	BOLA3	mRNA	1.13545	0.00201686	2.58	3.87	3.9	6.28	7.78	6.28	17	25	26	44	55	44
100140873	LOC100140873	mRNA	2.2251	1.17663e-49	8.12	8.54	6.36	32.25	30.96	33.44	92.81	93.56	72.06	387.78	366.44	398.6
512913	IFI6	mRNA	3.5536	2.10376e-85	10.91	11.12	12.82	96.17	149.36	119.35	62	62	74	581	916	722
282452	IL12RB2	mRNA	1.73954	1.39819e-36	3.97	3.52	3.34	11.21	10.08	11.26	139	121	117	418	369	420
100294941	C7H19orf38	mRNA	-1.0181	0.0380375	1.59	2.5	2.46	0.6	0.89	1.31	23	36	36	10	14	21
281660	CALD1	mRNA	-1.30645	0.0244055	1.47	1.16	0.71	0.4	0.5	0.31	31	24	15	9	11	7
505595	MCF2L	mRNA	-1.31279	0.0343609	0.37	0.51	0.22	0.17	0.13	0.07	22	30	13	11	9	5
507041	PRKCE	mRNA	-1.01031	1.98647e-11	5.82	5.94	4.34	2.5	2.31	2.38	375	375	279	171	155	163
515424	CPNE7	mRNA	-1.18819	3.84936e-12	9.5	8.75	9.49	3.79	3.65	3.51	226	204	226	96	91	89
281914	MMP13	mRNA	3.61764	1.36118e-06	0	0.37	0.06	1.37	1.9	1.42	0	6	1	24	33	25
532621	THRA	mRNA	-1.34774	5.21447e-10	4.88	5.49	5.2	1.98	1.97	1.58	132.06	145.63	140.84	57.16	55.79	45.49
786290	MN1	mRNA	-3.32852	3.42033e-08	0.42	0.54	0.37	0.05	0	0.06	37	46	32	5	0	6
509774	RNF19B	mRNA	1.21801	1.31396e-51	62.02	59.94	60.77	118.98	126.18	137.27	1997	1892	1956	4075	4248	4705
504317	LRP4	mRNA	-2.34557	1.76047e-06	0.53	0.81	0.43	0.09	0.07	0.15	37	55	30	7	5	11
107131249	107131249	mRNA	-1.32254	0.00116127	2.41	2.17	1.2	0.58	0.39	1.1	70	62	35	18	12	34
282711	EPAS1	mRNA	-1.13289	0.000138088	2.66	2.53	1.73	0.94	0.96	0.94	88	82	57	33	33	33
618514	VSTM1	mRNA	-1.4079	1.41147e-12	13.67	11.59	11.52	3.4	4.12	4.94	208	173	176	55	66	80
613723	PPBP	mRNA	2.14457	1.00718e-11	1.92	1.63	0.96	6.18	5.76	5.94	24	20	12	82	76	79
786236	SIRPB2	mRNA	-2.36985	8.81943e-06	0.79	0.81	0.67	0.13	0.09	0.18	34	34	29	6	4	8
538957	TGFB3	mRNA	-1.19114	0.021844	0.83	0.77	1.27	0.45	0.3	0.39	24	22	37	14	9	12
100295930	TRPM4	mRNA	-1.1211	0.00961538	0.67	0.9	0.78	0.3	0.24	0.44	32	42	37	15	12	22
540605	CREM	mRNA	1.08649	8.30067e-12	8.33	9.45	11.15	16.83	20.01	18.39	134	149	180	288	339	315
529404	CCDC50	mRNA	1.66339	2.20701e-36	10.01	10.87	9.44	26.1	31.25	28.82	168	179	159	466	552	515
100125763	NREP	mRNA	1.36086	7.46484e-36	12.23	12.24	11.93	27.63	27.18	29.26	265	260	259	637	618	675
538967	CDC42EP3	mRNA	-1.1492	1.01365e-07	7.58	6.01	4.88	2.75	2.2	2.53	197	153	127	76	60	70
618787	LOC618787	mRNA	-1.0256	3.99257e-06	1.78	1.67	1.48	0.78	0.59	0.81	139	128	115.7	65	48	67
528562	ELFN2	mRNA	1.95586	0.00352286	0.03	0.07	0.05	0.21	0.13	0.18	3	7	5	24	13	19
532127	ITGA9	mRNA	1.10515	0.0188265	0.33	0.46	0.31	0.65	0.52	0.96	14	19	13	29	23	43
100336669	LOC100336669	mRNA	2.99925	9.37803e-269	9.93	9.91	8.78	70.42	62.92	73.12	497.34	483.15	440.44	3734.52	3272.45	3883.99
616996	CCL22	mRNA	4.99255	0	17.54	14.27	14.06	437.85	433.12	442.25	395	315	317	10486	10227	10600
768225	NR1D1	mRNA	-2.36977	4.42919e-36	8.87	7.99	8.33	1.45	1.33	1.65	269.94	238.37	253.16	46.84	42.21	53.51
508997	SOGA1	mRNA	-1.18278	3.63221e-26	6.04	6.31	4.89	2.33	2.12	2.38	898	920	725	369	328	376
614308	ATP4B	mRNA	-1.29306	6.72833e-08	7.92	8.57	11.48	3.4	3.82	3.07	114	121	166	52	58	47
540408	ZNF445	mRNA	-1.27232	2.51451e-08	4.16	4.38	2.78	1.5	1.28	1.43	159	164	106	61	51	58
533207	GBF1	mRNA	-1.20552	0.0114249	3.28	3.34	1.99	1.2	1.03	1.11	36	36	22	14	12	13
100297538	SLC4A5	mRNA	1.21576	0.00144046	0.24	0.33	0.41	0.75	0.58	0.73	15	20	25	49	37	48
530661	SLC7A6	mRNA	-1.06811	5.96233e-23	33.11	35.23	27.33	15.59	12.09	14.52	1405	1500	1162	688	533	639
281301	MCAM	mRNA	1.19473	0.0386497	0.31	0.26	0.28	0.53	0.4	0.82	11	9	10	20	15	31
533834	CD274	mRNA	2.57401	1.38738e-56	6.22	5.85	4.6	25.31	31.62	31.98	89	82	66	385	477	487
537464	DOCK7	mRNA	-1.0692	4.56008e-06	1.72	2.15	1.41	0.59	0.78	0.89	137	168	112	50	65	75
517666	TRIM31	mRNA	-1.78293	0.00536709	0.61	0.89	0.54	0.22	0.14	0.19	18	27	16	7	4	6
100140434	ZKSCAN1	mRNA	-1.08425	1.5331e-05	7.96	9.48	4.69	3.55	2.82	2.97	156	182	92	74	58	62
525318	MAGEE2	mRNA	-1.29535	0.0219272	0.87	1.21	0.79	0.33	0.49	0.22	22	30	20	9	13	6
616398	GSDME	mRNA	-1.44443	7.36494e-26	34.39	30.43	29.45	9.49	8.54	13.15	784	680	672	230	204	319
505134	ADAR	mRNA	1.77626	2.44583e-80	36.39	36.54	31.16	94.83	109.23	119.47	2626	2582	2225	7200	8098	9057
505687	PLS3	mRNA	-1.13888	0.000877332	1.63	1.39	1.44	0.61	0.52	0.69	60	50	53	24	20	27
281043	CCL2	mRNA	-3.12925	1.49601e-258	711.54	623.25	703.43	69.68	71.28	68.09	5330	4579	5329	555	571	543
785655	ERBB3	mRNA	1.32779	0.000269377	0.38	0.21	0.43	0.75	0.83	0.71	24	13	27	51	55	48
509678	IFIT3	mRNA	6.33406	5.51766e-30	0.77	0.65	0.72	23.5	63.94	67.13	17	14	16	552	1481	1578
511023	STAT2	mRNA	1.44111	4.80788e-77	47.26	51.71	45.01	111.31	115.37	124.74	2056.84	2206.36	1956.2	5153.3	5240.71	5778.89
282467	S100A12	mRNA	1.24341	1.99123e-08	281.91	290.65	360.12	597.88	761.56	617.81	1765	1785	2287	3980	5128	4118
100139670	LOC100139670	mRNA	4.75164	3.31131e-32	2.31	2.47	2.09	30.83	60.67	74.43	102	107	92	1447	2794	3496
509283	LOC509283	mRNA	2.32728	5.16556e-105	13.39	13.53	10.09	48.61	56.18	62.03	2730	2698	2041.99	10512	11877	13436
506604	ISG20	mRNA	2.57198	8.66579e-123	27.77	25.16	28.58	133.21	153.26	148.49	269	239	279	1372	1577	1531
782075	IL26	mRNA	5.27936	0.000362854	0	0	0.12	1.02	1.36	2.16	0	0	1	9	12	19
516210	CKB	mRNA	-1.0477	1.51139e-11	20.12	18.63	18.86	7.22	8.98	8.83	304	276	286	116	143	142
353354	DNMT3B	mRNA	-1.75802	0.00109284	0.76	0.94	0.99	0.22	0.19	0.31	23	28	30	7	6	10
539703	P2RY6	mRNA	3.77296	8.5489e-62	1.72	1.13	1	14.43	15.61	17.18	31	20	18	277	296	330
536409	PAPSS2	mRNA	-2.05176	6.99368e-18	7.11	6.74	5.54	1.42	1.36	1.42	155	144	121	33	31	33
525795	AGRN	mRNA	3.78509	2.17465e-25	0.1	0.09	0.09	1.12	1.22	1.17	9	8	8	106	113	111
107131169	107131169	mRNA	-1.84149	0.00434863	0.43	0.52	0.51	0.09	0.18	0.09	18	21	21	4	8	4
528735	S100A1	mRNA	3.49415	8.31098e-05	0.28	0.29	0.14	2.39	2.11	2.65	2	2	1	18	16	20
617386	CFAP74	mRNA	-1.23075	0.00323475	0.49	0.86	0.5	0.15	0.25	0.31	36	62	37	12	19	24
504512	ETV6	mRNA	1.15394	1.34102e-21	10.57	10.74	9.75	20.05	19.65	22.44	235	234	217	474	458	531
506088	506088	mRNA	1.36285	7.40748e-83	66.75	67.68	66.97	158.18	146.79	163.52	2144.48	2132.1	2155.76	5385.3	4906.56	5575.17
520709	IL1RL1	mRNA	1.40851	0.0487194	0.25	0.25	0.25	0.65	0.35	0.77	6	6	6	17	9	20
617510	CCK	mRNA	4.09534	8.81867e-07	0	0.32	0.46	5.02	4.24	2.8	0	2	3	34	29	19
521633	LNPEP	mRNA	-1.21266	3.63625e-05	20.05	22.48	13.16	7.88	5.49	8.21	1322	1451	866	553	377	576
616254	LOC616254	mRNA	2.11305	1.0801e-106	36.05	38.34	29.39	123.46	134.31	135.77	585.14	613.6	481.1	2184.54	2355.13	2408.46
506061	PDE10A	mRNA	-1.94067	0.0176823	0.1	0.14	0.13	0.03	0.03	0.03	11	15	14	4	3	3
353121	CAPG	mRNA	-2.07242	1.83688e-103	185.88	175.63	191.06	35.87	42.1	40.05	2446	2266	2526	502	585	561
521172	TMEM245	mRNA	-1.26228	2.56323e-10	5.89	6.56	4.28	2.37	1.84	2.05	208	227	151	89	68	77
282351	ST3GAL1	mRNA	-1.11209	4.77621e-09	12.06	13.27	9.88	5.33	3.91	5.38	202	218	166	95	69	96
519030	SPIRE1	mRNA	-1.07914	1.70008e-05	2.05	2.83	2.35	1.06	0.94	1.06	87	117	100	48	42	48
281856	IL12A	mRNA	4.93009	0.00453927	0	0	0	0.43	1.14	0.72	0	0	0	3	8	5
616669	ZCCHC24	mRNA	-2.01839	5.66757e-09	1.05	1.47	1.17	0.22	0.28	0.32	58	80	65	13	16	19
538947	OR2H1	mRNA	-2.65193	0.00170631	0.94	0.76	0.73	0.1	0.15	0.1	18.18	14.36	14.14	2	3	2
513548	513548	mRNA	-1.18881	0.0111662	1.4	1.89	2.02	0.82	0.68	0.64	25.54	34.45	36.84	15.8	13.01	12.9
539491	GJA5	mRNA	2.75785	0.0176734	0.08	0.04	0.04	0.38	0.23	0.38	2	1	1	10	6	10
515128	MFSD4A	mRNA	-1.05498	0.00664145	1.86	2.38	1.3	0.89	0.79	0.71	47	59	33	24	21	19
100336844	OSBPL1A	mRNA	-1.14201	1.6701e-13	8.07	7.15	6.37	2.36	3.17	2.63	294	261	263	113	120	122.99
100299558	UAP1L1	mRNA	-1.00226	8.74746e-05	3.17	2.88	2.67	1.39	1.29	1.24	101	90	85	47	43	42
536654	GNAQ	mRNA	-1.90335	6.90857e-06	2.03	2.5	1.66	0.52	0.57	0.39	44	53	36	12	13	9
101907065	101907065	mRNA	1.08164	0.000484521	4.09	3.68	3.81	9.17	6.66	6.22	34	30	32	81	59	55
509221	DAB2	mRNA	2.89509	1.66525e-08	0.07	0.18	0.05	0.71	0.71	0.64	4	10	3	42	41	38
540367	PCED1B	mRNA	1.22369	2.58706e-14	6.27	5.8	5.76	10.33	12.6	14.49	150	136	138	263	316	369
782472	CGAS	mRNA	2.45474	8.2974e-98	6.62	6.82	5.45	26.83	30.98	35.24	314	317	258	1354	1530	1779
539780	NAIP	mRNA	-1.19703	2.95391e-22	8.57	8.93	7.99	2.87	3.43	3.83	617	626	565	218	250	287
512660	SEMA3C	mRNA	-1.32336	0.000271682	1.84	1.67	1.71	0.56	0.7	0.62	53	47	49	17	21	19
534257	CYBRD1	mRNA	-1.29875	0.0445819	1.36	0.97	1.69	0.26	0.52	0.7	20	14	25	4	8	11
616292	PRELID3A	mRNA	-1.06138	0.00588859	1.59	1.6	1.64	0.59	0.79	0.54	41	44	48	19	25	17
526279	CASP7	mRNA	2.01832	1.21179e-59	6.42	5.87	6.56	21.49	21.37	25.93	192	172	196	683	668	825
514159	ACSL5	mRNA	1.22727	3.30624e-58	39.13	39.73	39.09	81.98	82.91	83.5	1069	1064	1068	2382	2371	2428
101904723	CCDC194	mRNA	2.6976	6.99224e-15	0.39	0.31	0.24	1.28	2.23	1.92	18	14	11	63	108	95
281857	IL12B	mRNA	4.41241	0.00692283	0	0.1	0	0.9	0.54	0.54	0	1	0	10	6	6
509418	CSF1R	mRNA	-2.10299	1.05802e-130	63.4	64.8	55.94	12.19	12.58	13.76	2801	2806	2468	573	580	647
781663	LOC781663	mRNA	2.51162	0.0449657	0	0.02	0.06	0.14	0.12	0.15	0	1.02	3.05	8.24	6.91	8.96
504657	ARHGAP29	mRNA	3.86784	0.0311591	0	0.02	0	0.1	0.12	0.08	0	1	0	5	6	4
508740	CLEC12A	mRNA	-3.17316	6.54713e-19	8.24	12.08	8.47	0.62	1.34	0.89	87	125	90	7	15	10
513668	COL27A1	mRNA	1.65716	0.000170476	0.26	0.1	0.19	0.44	0.46	0.67	19	7	14	34	35	52
538846	JAM2	mRNA	2.8892	5.94485e-05	0.25	0.1	0.1	1.22	0.81	0.98	5	2	2	26	17	21
281368	OLR1	mRNA	-6.08566	9.06303e-71	21.94	26.14	23.63	0.36	0.18	0.4	458	535	494	8	4	9
104974432	104974432	mRNA	-1.38919	0.00326356	2.04	2.25	2.03	0.64	0.77	0.77	30	33	30	10	12	12
407118	SLC6A1	mRNA	-1.39104	0.0103205	0.57	0.5	0.39	0.17	0.17	0.17	29	25	20	9	9	9
281237	IFNG	mRNA	5.20483	4.31253e-62	0.8	0.73	0.63	25.94	22.25	23.52	10	9	8	346	295	314
513804	COL17A1	mRNA	-2.73701	0.046988	0.12	0.13	0.08	0.01	0.03	0	8	8	5	1	2	0
507966	CDC42EP2	mRNA	2.23577	3.84893e-26	2.65	2.51	2.71	9.8	11.94	11.58	42	39	43	165	199	195
505627	GRAMD2B	mRNA	1.05422	1.57675e-26	23.77	25.09	24.23	45.36	43.43	47.66	401	415	410	814	771	856
407101	TJP2	mRNA	-1.66825	4.20886e-21	8.04	7.42	7.01	2.17	2.59	1.6	303	274	264	87	102	64
515410	PDLIM4	mRNA	-3.45862	0.00092281	1.47	1.75	0.57	0.23	0.08	0	18	21	7	3	1	0
531767	BTLA	mRNA	-1.22027	4.28747e-21	15.14	15.23	13.37	6.25	4.64	5.95	518	513	455	228	167	217
518435	SYNJ2	mRNA	-1.19672	8.7503e-23	11.01	11.08	8.2	3.72	4.02	4.26	926	905	688.12	328	347	376
505080	TGM3	mRNA	1.32301	7.59346e-52	898.36	875.88	795.62	1694.93	2006.89	2071.76	26946	25753	23860	54072	62967	66144
520472	NAMPT	mRNA	1.89001	9.25295e-77	7.66	8.42	7.88	23.65	27.01	29.17	451	486	463	1482	1658	1829
505847	CDC25B	mRNA	-1.04874	8.74234e-47	152.21	151.04	139.61	68.22	58.92	65.54	5173	5032	4742	2466	2093	2371
282599	LRRC25	mRNA	1.30214	2.3952e-07	2.68	2.8	2.54	5.92	6.17	5.67	40	41	38	94	97	90
510193	LOC510193	mRNA	1.10722	2.45172e-14	3.63	3.57	3.89	7.58	6.68	7.23	143.12	137.88	152.9	317.5	274.58	302.96
281293	MAOA	mRNA	-1.18828	0.000205084	2.72	2.82	2.64	0.85	1.11	1.26	63	64	61	21	27	31
532663	ENPP2	mRNA	-1.04977	1.01274e-10	7.38	7.22	6.28	3.42	2.68	2.97	266	255	226	131	101	114
530409	PHB	mRNA	1.05234	9.83681e-21	32.78	31.11	34.54	58.18	63.89	61.24	346	322	367	653	715	688
781710	LOC781710	mRNA	4.95911	0	5.37	5.43	4.06	119.41	149.48	142.71	113.86	112.99	86.25	2694.26	3327.44	3222.59
514373	HERC5	mRNA	2.49084	2.18449e-85	8.83	9.07	8.26	34.99	48.69	48.28	307	309	287	1294	1769	1787
525892	WDR72	mRNA	-4.41333	0.00685355	0.17	0.18	0.07	0	0	0.02	10	10	4	0	0	1
529423	STRIP2	mRNA	-1.42422	0.0349464	0.32	0.46	0.23	0.08	0.07	0.19	18	25	13	5	4	11
528171	ZCCHC14	mRNA	-1.89107	0.00282285	0.99	0.85	0.34	0.14	0.18	0.2	32	27	11	5	6	7
540310	ARHGAP35	mRNA	-1.16302	7.7504e-18	8.11	8.37	6.49	3.4	2.71	3.11	497	503	397	222	173	203
617435	C1QB	mRNA	-1.70994	0.00588487	3.51	1.16	3.08	0.97	0.78	0.39	34	11	30	10	8	4
618409	LOC618409	mRNA	2.02168	1.4791e-17	2.11	1.78	1.27	6.01	5.63	7.15	45	37	27	136	126	162
282378	STXBP1	mRNA	1.83998	9.27219e-05	0.4	0.19	0.22	0.96	0.75	0.91	15	7	8	38	29	36
536310	ZDHHC2	mRNA	-1.16914	1.32114e-40	42.25	41.97	37.72	14.73	13.59	16.21	1451	1435	1340	594	565	642
534401	ZBTB16	mRNA	-1.06876	6.92806e-05	3.6	3.93	2.86	1.49	1.79	1.17	98	105	78	43	51	34
507426	PARP3	mRNA	1.65106	4.45886e-14	1.03	1.19	1.13	2.8	3.32	3.34	44	50	48	127	148	152
281052	CD36	mRNA	-2.92766	3.24228e-201	96.6	100.72	101.52	10.79	10.81	14.03	4419	4519	4608	520	511	677
286854	SERPINB6	mRNA	1.07361	8.6067e-35	76.45	72.56	77.74	137.35	148.56	142.66	1072.38	997.92	1094.98	2048.97	2198.2	2130.15
407219	MITF	mRNA	-1.13076	0.000331017	3.59	4.3	3.13	1.61	1.41	1.5	63	74	55	30	26	28
516661	LGI3	mRNA	-2.35939	0.00547398	0.37	0.36	0.22	0.02	0.06	0.08	17	16	10	1	3	4
511845	ABL2	mRNA	-1.66291	3.11484e-12	2.91	3.52	2.6	0.74	0.77	1.05	130	154	116	35	36	50
539109	MMP11	mRNA	-1.25471	0.0114504	1.52	1.09	1.11	0.31	0.63	0.46	37	26	27	8	16	12
533531	SYNPO	mRNA	-1.09226	0.000527338	1.55	0.98	1.18	0.49	0.51	0.57	87	54	66	29	30	34
515676	LOC515676	mRNA	2.11194	3.91241e-05	0.39	0.46	0.39	1.3	1.74	1.75	7	8	7	25	32	34
532324	CHML	mRNA	-1.01064	0.000525182	3.36	3.95	1.72	1.57	1.24	1.21	125	144	64	62	48	48
281048	CD14	mRNA	-1.04255	6.32486e-32	194.09	186.98	172.15	73.33	84.41	83.17	2760	2607	2458	1109	1266	1259
104968478	LOC104968478	mRNA	4.71488	0.00256573	0	0.16	0	1.2	1.49	1.35	0	1	0	8	10	9
767920	CD24	mRNA	-1.98405	7.78187e-55	58.83	53.16	54.94	12.32	12.35	13.22	606	537	570	135	135	145
529660	OAS2	mRNA	4.51308	5.82146e-81	0.69	0.47	0.46	8.97	10.93	13.42	27	18	18	373	446	558
784449	KIAA1324	mRNA	-1.02854	0.0140168	0.47	0.62	0.58	0.19	0.26	0.28	33	42	40	14	19	21
535442	SGSH	mRNA	-1.04941	1.97514e-27	36.66	35.57	36.99	15.98	15.87	15.64	962	915	971	446	436	437
616660	TSPAN11	mRNA	-1.88081	1.07621e-12	6.04	6.61	5.92	1.07	1.92	1.53	111	119	109	21	37	30
281576	WARS	mRNA	2.76594	0	222.26	229.4	213.12	1321.77	1299.26	1444.88	5171	5232	4963	32706	31687	35781
504230	RAMP2	mRNA	-1.34725	0.00143623	4.92	5.02	4.16	1.92	1.91	1.13	41	41	35	17	17	10
786356	NANOS1	mRNA	-1.26188	0.00307803	1.47	1.39	1.32	0.53	0.43	0.6	39	36	35	15	12	17
513706	LOC513706	mRNA	-2.22293	0.000100207	0.81	1.09	0.72	0.18	0.21	0.12	26	34	23	6	7	4
508266	CHN1	mRNA	-1.06088	0.00106882	2.43	2.7	2.51	0.95	1.32	0.95	58	63	60	24	33	26
514833	CLEC10A	mRNA	2.87014	0.0125931	0.14	0	0.14	0.38	0.68	0.8	2	0	2	6	10	12
507162	APOBEC3Z1	mRNA	3.77885	4.77537e-08	0.27	0.41	0.4	2.4	4.66	6.19	2	3	3	19	37	49
523809	UBASH3B	mRNA	-1.28922	3.20148e-10	7.86	6.72	5.4	2.84	2.1	2.41	211	177	145	81	59	69
526046	SURF2	mRNA	1.03456	3.48931e-07	5.61	5.72	6.45	11.6	11.22	9.93	70	70	81	154	148	132
539369	NRP1	mRNA	-2.85234	2.09313e-31	2.91	3.81	2.51	0.48	0.27	0.39	194	249	167	34	19	28
509968	C1QC	mRNA	-3.42297	3.247e-05	1.62	1.56	2.86	0.17	0.25	0.08	18	17	32	2	3	1
618268	LOC618268	mRNA	-1.61514	5.21093e-11	5.57	4.47	3.58	1.16	1.36	1.36	161.06	127.63	103.04	36	43	43
784304	CMPK2	mRNA	4.08973	1.08214e-58	5.73	5.88	5.04	60.3	95	98.84	221	222	194	2472	3824	4055
101906179	101906179	mRNA	-2.39466	0.0149334	0.28	0.2	0.24	0.04	0.06	0.02	13	9	11	2	3	1
785028	LURAP1	mRNA	-1.14093	1.33579e-05	0.93	1.11	1.19	0.48	0.42	0.42	81	94	103	44	38	39
282262	IGFBP4	mRNA	2.08365	3.87229e-23	1.97	1.57	2.05	6.63	7.26	7.43	46	36	48	165	178	185
783725	CD72	mRNA	1.05803	2.69772e-11	5.31	5.11	5.46	9.24	10.23	10.28	124	117	128	230	250	256
617611	MYO16	mRNA	-3.9165	0.0272258	0.07	0.1	0.04	0	0	0.01	6	8	3	0	0	1
506486	LOC506486	mRNA	-1.83163	0.00312213	0.66	0.92	0.63	0.26	0.23	0.09	21.82	29.64	17.86	8	7	3
523490	SPEG	mRNA	-1.03433	7.43107e-05	0.88	0.91	0.69	0.44	0.36	0.28	105	106	82	56	45	36
516291	REC8	mRNA	1.98567	1.0215e-14	1	1.02	1.24	3.64	4.38	3.57	28	28	35	109	129	107
521761	ADARB1	mRNA	-1.44448	8.94381e-10	1.49	1.58	1.61	0.54	0.42	0.57	118	117	125	45	34	48
540852	SAMD4A	mRNA	1.15502	0.045864	0.14	0.12	0.12	0.31	0.21	0.24	11	9	9	25	17	20
519652	ADAM8	mRNA	-1.66698	6.55129e-111	207.47	207.92	198.91	55.17	61.33	58.42	7347	7219	7032	2066	2255	2189
100298868	LOC100298868	mRNA	-2.02893	1.51598e-32	4.92	5.53	5.98	1.26	1.26	1.14	272.3	300.47	330.87	73.97	72.92	67.1
505463	GADD45A	mRNA	-1.03462	3.15851e-16	41.79	35.72	42.34	18.46	16.06	18.16	562	471	572	264	228	260
530507	TSPAN32	mRNA	-1.67644	1.46206e-07	3.28	3.79	3.13	0.87	1.03	0.97	67	76	64	19	22	21
508562	ARMH4	mRNA	-1.44098	1.38477e-05	2.03	2.46	1.68	0.54	0.7	0.8	64	76	53	18	23	27
539596	TGFBI	mRNA	-2.1642	6.7935e-12	2.96	2.88	2.27	0.61	0.5	0.52	91	87	70	20	16	17
786987	LOC786987	mRNA	1.62036	4.36025e-94	58.76	56.23	58.15	171.74	156.67	150.99	1296.81	1216.65	1283.8	4024.94	3622.92	3542.35
512464	LOC512464	mRNA	-1.40947	0.0050501	1.13	1.03	1.33	0.34	0.5	0.34	28	25	33	9	13	9
286844	PDPR	mRNA	-1.2992	7.57441e-13	6.51	7.14	6.21	2.76	1.85	2.65	215	231	205	97	64	93
281598	ACVR2A	mRNA	-1.35029	2.22928e-07	2.18	2.56	1.83	0.7	0.58	1.04	112	129	94	38	31	57
282589	HSD11B1	mRNA	3.23791	0.00315673	0.39	0	0	0.73	1.1	1.47	4	0	0	8	12	16
513265	CDKN2AIP	mRNA	1.14264	5.98641e-47	44.29	47.73	44.66	85.85	90.82	94.65	1346	1422	1357	2775	2887	3062
539605	CFP	mRNA	-2.79115	5.85628e-25	7.51	10.07	8.66	1.06	1.4	0.94	127	167	147	19	25	17
100847592	MS4A3	mRNA	7.00615	2.85398e-07	0	0	0	1.17	1.08	1.07	0	0	0	24	22	22
529166	CBLN3	mRNA	1.2263	0.000197215	2.5	2.66	2.69	5	5.89	5.58	24	25	26	51	60	57
530050	MYH11	mRNA	-3.49934	0.00010056	0.36	0.17	0.23	0.01	0.01	0.04	28	13.02	18.03	1	1	3
522726	NT5DC4	mRNA	-2.29514	3.5641e-21	8.34	7.65	7.49	1.48	1.26	1.33	159	133	143	32	25	28
508023	DOCK6	mRNA	-1.0181	0.0129137	0.51	0.51	0.58	0.28	0.18	0.25	38	37	43	22	14	20
614441	RGS20	mRNA	-2.90879	0.00324702	0.46	0.82	0.98	0.11	0.05	0.11	8	14	17	2	1	2
617881	F13A1	mRNA	-1.19351	5.12712e-34	40.58	39.89	35.48	13.45	15.39	16.73	1835	1768	1602	647	726	805
790225	MLKL	mRNA	1.57093	1.30295e-46	21.53	21.42	17	48.5	54.77	56.59	453	448	363	1081	1225	1285
780821	CRIP2	mRNA	-1.50229	0.00191978	6.2	4.33	7.14	2.5	1.15	2	35	24	41	15	7	12
615012	MAN1C1	mRNA	-1.32495	1.81519e-12	6.81	8	6.22	3.14	1.94	2.47	218	251	199	107	65	84
519541	RNF125	mRNA	-1.0461	4.36314e-05	10.39	11.81	8.13	5.09	2.53	5.58	140	156	110	73	36	80
508378	DHX58	mRNA	3.69263	1.01629e-170	6.36	7.54	6.26	62.37	87.74	83.61	180	209	177	1876	2597	2517
282820	HAS1	mRNA	-3.04226	0.00158413	1.01	0.95	1.39	0.15	0.22	0	13	12	18	2	3	0
100138565	KSR1	mRNA	1.18138	2.42091e-32	10.45	11.23	8.43	21.59	18.66	20.78	728	765	588	1606	1361	1556
537533	DGKH	mRNA	-1.12507	2.30027e-07	2.18	2.28	2.11	0.72	0.99	1.04	138.31	143.87	136.16	48.48	65.68	70.7
100125276	GNG4	mRNA	1.80356	9.51746e-05	0.19	0.26	0.21	0.84	0.54	0.66	9	12.05	10	43	27	34
281017	ATRN	mRNA	-1.14943	1.20071e-09	4.24	5.1	3.41	1.76	1.45	1.96	222	262	178	98	79	109
539321	SERTAD1	mRNA	1.47386	1.83025e-25	36.33	40.01	40.71	75.46	117.15	98.51	450	486	507	994	1534	1299
493686	TLR7	mRNA	1.39217	1.52453e-13	2.03	2.18	2.03	4.63	4.38	5.71	74	78	74	180	167	222
616948	LOC616948	mRNA	1.42762	1.20925e-47	46.23	47.39	46.29	97.22	115.06	125.99	1259	1265	1261	2816	3280	3652
614159	C24H18orf54	mRNA	-1.18949	0.0453529	1.81	1.36	1.76	0.89	0.37	0.73	23	19	22	12	5	10
781667	KIRREL1	mRNA	-1.58925	0.0488213	0.25	0.33	0.16	0.03	0.09	0.1	14	18	9	2	5	6
511037	TMPRSS2	mRNA	4.1903	1.36803e-08	0.07	0.04	0.11	1.05	1.21	1.43	2	1	3	30	34	41
516017	L1CAM	mRNA	-1.32451	2.46037e-23	7.62	8.38	6.8	2.9	2.69	2.59	434	468	387	176	160	157
781625	PLXND1	mRNA	-2.42181	6.54133e-81	8.44	8.55	7.37	1.46	1.27	1.37	703	698	612	129	110	121
614416	LOC614416	mRNA	1.58119	0.000220104	0.37	0.44	0.32	1.11	0.83	1.11	13	15	11	41	30	41
616818	S100A8	mRNA	2.37911	6.68043e-74	53.45	58.49	58.77	246.04	290.5	253	161	173	183	787	974	811
101904283	LY6L	mRNA	3.75762	0.000133027	0	0	0.07	0.26	0.32	0.29	0	0	4	16	18	18
101906662	DEFB3	mRNA	-2.11374	0.000363276	4.13	7.48	7.02	2.16	1.05	0.65	18	32	31.29	10	5	3
538194	CELSR2	mRNA	-1.02134	3.38132e-08	1.85	1.85	1.5	0.79	0.7	0.82	199	195	161	90	78	94
538751	AREG	mRNA	-2.85251	9.35758e-166	89.71	93.07	86.99	12.04	10.25	11.28	1345	1368	1309	192	162	180
280687	F5	mRNA	-1.05037	0.0249775	0.39	0.49	0.33	0.2	0.13	0.19	31	38	26	17	11	16
100295210	XCL2	mRNA	3.81518	1.07675e-64	3.56	2.76	3.66	41.13	45.6	39.2	25	19	26	307	343	293
533653	CSPG4	mRNA	-1.87461	0.00262079	0.22	0.26	0.21	0.04	0.04	0.09	21	24	20	4	4	9
505890	ADAMDEC1	mRNA	-4.88256	0.00439071	0.14	0.13	0.19	0	0	0	5	7	5	0	0	0
282248	HCRTR1	mRNA	-4.04695	3.28387e-09	3.3	2.84	2.78	0.07	0.28	0.14	45	38	38	1	4	2
107132899	107132899	mRNA	-1.15042	0.0436009	0.47	0.79	0.4	0.31	0.16	0.21	21.62	35.77	18.31	15.1	7.74	10.45
533988	NEMP1	mRNA	-1.15539	1.45061e-05	3.77	2.93	3.02	1.7	0.7	1.54	150	114	120	72	29	65
511794	ZKSCAN8	mRNA	-1.38983	1.11163e-07	5.55	4.97	3.39	1.51	1.5	1.75	131	115	80	38	37	44
535530	FOXO3	mRNA	-1.51159	7.63216e-07	4.15	5.07	2.57	1.44	1	1.27	95	114	59	35	24	31
524530	CCND1	mRNA	1.42345	0.012832	1.28	0.73	0.32	1.42	2.34	1.8	16	9	4	19	31	24
506132	CH25H	mRNA	-5.60973	2.3353e-06	1.69	1.59	1.17	0	0	0.08	39	36	27	0	0	2
100125282	CDHR5	mRNA	2.56545	6.00855e-08	0.1	0.3	0.39	1.02	1.66	1.54	3	9	12	33	53	50
100299041	SEMA3G	mRNA	-1.93606	0.0262266	0.23	0.27	0.21	0	0.05	0.12	13	15	12	0	3	7
615529	C15H11orf71	mRNA	1.1807	0.000656795	2.94	2.75	2.79	6.33	5.39	5.52	24	22	23	55	47	48
618510	SHISA8	mRNA	-1.44865	2.93729e-15	12.86	12.42	13.81	4.85	4.25	3.79	207	196	223	83	72	65
101906312	LOC101906312	mRNA	1.28409	2.17296e-05	2.84	1.93	2.12	5.12	4.85	5.18	36.04	24	27	69	65	69.96
617678	PALLD	mRNA	-1.85762	0.00622738	0.3	0.45	0.19	0.06	0.14	0.04	21	28	12	4	9	3
281246	IL10	mRNA	1.08947	0.000166172	7.01	5.43	3.74	9.37	10.09	11.33	50	38	27	71	77	86
524565	FCRL6	mRNA	2.34535	1.1065e-13	0.71	0.95	1.26	4.31	4.92	4.01	13	17	23	84	96	78
507055	LOC507055	mRNA	3.20257	9.77692e-237	5.87	6.34	5.64	49.99	47.72	51.45	207.5	217.95	198.73	1850.3	1727.66	1912.14
408021	OASL	mRNA	1.27681	1.6928e-20	8.15	7	7.25	17.67	17.08	14.06	209	176	186	482	459	384
347700	EIF2AK2	mRNA	2.5085	2.17769e-41	3.49	3.76	2.14	12.52	16.54	18.52	88.49	93.47	54.35	338	439.73	500.54
615135	IPMK	mRNA	-1.11508	1.53072e-06	5.21	5.96	3.35	1.95	1.72	2.35	171	192	110	68	59	82
540836	RGS1	mRNA	2.96034	0	175.94	167.75	181.91	1194.14	1246.96	1236.05	2487	2325	2582	17952	18592	18599
280843	LPL	mRNA	-5.45384	0.00017403	0.24	0.42	0.53	0.02	0	0	10	17	22	1	0	0
280827	IL7	mRNA	2.24816	0.000714673	1.05	0.71	0.69	3.45	1.94	5.09	6	4	4	21	12	31
511564	FCMR	mRNA	-1.0113	3.00408e-26	37.47	34.72	31.44	16.37	14.35	15.54	1330	1208	1115	618	532	587
510923	TRIM25	mRNA	1.07671	5.82015e-17	15.91	16.38	12.26	24.72	26.98	32.62	432	436	333	714	767	943
280873	MX2	mRNA	5.25075	0	3.24	2.94	2.86	86.92	99.13	123.29	110	98	97	3142	3521	4460
540789	PARP14	mRNA	2.38392	1.70706e-120	12.07	12.53	10.74	48.25	53.96	63.63	799	813	709	3396	3720	4482
513990	CXCL9	mRNA	4.38002	0.0233823	0	0	0	1.17	1.12	0.87	0	0	0	4	4	3
540080	CYP24A1	mRNA	2.38674	0.0178778	0.21	0.07	0.14	0.72	0.79	0.45	3	1	2	11	12	7
510814	STAT1	mRNA	1.90562	3.65102e-118	64.3	67.05	55.32	208.85	192.86	226.9	1665	1702	1433	5752	5230	6254
515051	DTX3L	mRNA	1.8147	6.32243e-61	15.26	15.94	13.41	41.7	45.07	54.2	453	464	398	1317	1400	1713
512486	LOC512486	mRNA	3.5436	0	32.9	31.99	30.8	314.26	330	358.75	929.19	885.71	870	9441.16	9754.88	10785.8
510075	TARS	mRNA	1.6079	2.50619e-112	56.61	57.62	55.23	149.65	153.73	161.2	1810	1806	1765	5089	5139	5486
282871	MMP9	mRNA	-3.1627	1.82282e-207	800.09	726.28	656.59	61.14	74.35	83.37	21152	18822	17364	1719	2058	2346
100299651	ABCA2	mRNA	-2.32872	2.01407e-28	3.51	4.52	2.67	0.76	0.69	0.46	294	371	223	68	60	41
101905202	SOX12	mRNA	-1.11373	2.58655e-05	2.71	2.79	2.19	1.35	0.88	0.97	100	101	81	53	34	38
282233	FLT3LG	mRNA	1.10852	3.90185e-14	18.18	17.74	17.03	37.11	35.52	29.78	164	157	155	356	341	286
327699	ATP5IF1	mRNA	1.12534	2.40992e-11	57.22	54.97	68.12	109.72	141.66	98.83	211	199	258	430	575	388
617937	CD3EAP	mRNA	1.06983	1.66403e-09	4.41	4.5	4.73	8.6	9.3	7.85	95	95	102	197	210	180
509351	FAM111B	mRNA	1.93466	9.80494e-45	4.05	4.33	4.06	11.86	14.04	16.87	187	196	187	582	676	829
100299171	GINS2	mRNA	2.07977	2.78224e-54	9.6	8.66	9.39	35.81	34.54	34.73	121	107	119	480	460	466
533492	NECTIN1	mRNA	-1.26096	0.013453	1.26	1.5	1.47	0.54	0.55	0.49	24	28	28	11	11	10
522431	FFAR2	mRNA	3.59555	0.0162629	0.08	0.09	0	0.32	0.8	0.71	1	1	0	4	10	9
281094	CSF1	mRNA	2.79633	1.27861e-34	1.75	1.56	1.8	8.99	10.4	12.53	32	28	33	175	200	244
535665	SLC22A3	mRNA	-1.96271	1.39412e-07	1.43	1.34	1.25	0.32	0.37	0.25	60	55	52	14	16	11
319095	ADCYAP1R1	mRNA	-2.00669	1.70346e-13	3.62	3.78	2.78	0.84	0.59	0.84	117	120	90	29	20	29
509537	GRIP2	mRNA	-1.01734	0.000205525	1.33	1.55	1.22	0.61	0.61	0.61	79	91	73	39	37	39
540588	MAML3	mRNA	-1.40927	5.09652e-22	3.64	3.68	3.3	1.26	1.1	1.25	338	335	305	124	106	123
497021	CXCR5	mRNA	1.00303	5.13253e-21	38.36	34.88	33.58	65.83	56.86	69.75	452	403	398	825	709	875
504429	MERTK	mRNA	-1.5715	3.11056e-15	5.44	5.07	3.77	1.47	1.27	1.58	230	210	159	66	56	71
781648	LAP3	mRNA	3.16418	0	50.88	51.39	49.61	395.81	397.15	431.34	1137	1126	1110	9408	9308	10261
533338	BCL2L12	mRNA	1.2524	3.81618e-22	23.89	20.5	22.92	43.8	51.01	49.08	240	202	232	468	544	525
514797	CLEC4E	mRNA	-1.49731	0.0177967	1.11	1.76	1.43	0.34	0.54	0.47	15	24	20	5	8	7
515091	IFIT5	mRNA	2.87426	1.86119e-21	8.54	8.6	7.72	35.82	58.79	68.81	309	305	279	1379	2223	2651
514949	COMTD1	mRNA	1.50275	4.72932e-06	1.74	2.27	2.79	5.56	6.57	5.19	18	23	29	61	72	57
531137	LGALS3BP	mRNA	1.16355	2.31082e-41	39.91	40.59	39.12	74.1	82.05	84.7	1031	1028	1011	2036	2220	2329
533657	GBP6	mRNA	2.58006	1.14261e-110	14.7	18.94	15.15	83.27	88.15	89.38	160.42	202.69	166.42	966.67	1019.58	1038.61
614497	AKAP2	mRNA	2.93166	1.4108e-189	4.49	4.27	3.5	29.54	25.18	29.54	351	327	273	2454	2048	2456
509416	WC1-12	mRNA	-1.41352	2.26361e-07	1.73	1.87	2.05	0.69	0.52	0.7	83.17	88.16	98.19	35.36	26	36
508028	SLC28A3	mRNA	3.75644	1.56845e-06	0.06	0.03	0.09	0.72	0.54	0.92	2	1	3	26	19	33
618028	KIRREL3	mRNA	-1.27589	0.0256713	0.74	0.72	0.74	0.39	0.18	0.24	23	22	23	13	6	8
539586	KCNK9	mRNA	-2.46287	9.8196e-17	9.25	9	7.76	1.6	1.36	1.28	109	104	92	20	17	16
532839	RAP1GAP	mRNA	-1.41927	0.0048367	0.57	0.91	0.95	0.28	0.21	0.33	21	33	35	11	8	13
787094	TESC	mRNA	1.1078	2.29509e-18	22.95	22.96	26.28	47.15	48.74	44.37	225	221	258	489	505	460
540388	TGFA	mRNA	-1.72991	6.58528e-14	2.4	3.09	2.39	0.89	0.58	0.67	135	170	134	53	34	40
504524	GM2A	mRNA	-1.92427	7.50223e-09	6.42	5.19	5.64	1.41	1.42	1.25	77	61	68	18	18	16
539244	ASB2	mRNA	2.0332	1.90345e-13	0.7	0.88	1.03	2.76	3.29	3.6	21	26	31	88	103	115
514509	AGMAT	mRNA	1.17161	3.75006e-08	1.71	2.66	2.38	3.85	4.99	5.07	57	75.62	67.85	126.94	155.73	148.02
526639	LCN2	mRNA	-1.34072	0.000189776	6.34	4.7	6.22	2.08	2.47	1.6	60	44	60	21	25	16
539340	BCL9L	mRNA	-1.06602	5.99907e-22	21.3	22.02	16.64	8.6	7.97	9.17	1139	1154	888	489	444	522
100300483	LOC100300483	mRNA	1.85286	1.48875e-40	22.44	19.66	22.65	72.66	74.05	62.27	149.6	128.54	152.87	514.85	529.69	441.94
506758	CHST3	mRNA	-1.47766	0.0170167	1.41	1.57	0.96	0.54	0.3	0.42	22	24	15	9	5	7
100848979	SECISBP2L	mRNA	-1.63544	0.000284051	6.22	5.57	4.94	2	0.99	1.85	41	36	33	14	7	13
540106	PDGFB	mRNA	-1.4553	2.98164e-30	23.28	19.92	19.1	6.75	7.11	6.57	613	514	503	189	196	184
519276	MMP28	mRNA	-1.48385	3.25599e-08	3.83	2.98	3.73	1.03	1.34	1.02	109	83	106	31	40	31
281069	CHAD	mRNA	-1.87643	0.0026545	1.44	1.19	1	0.42	0.16	0.31	26	21	18	8	3	6
282227	FCGR1A	mRNA	1.60177	7.41118e-06	1.68	1.19	1.03	2.62	3.81	4.2	26	18	16	43	62	69
785445	LOC785445	mRNA	2.40452	8.31193e-05	0.33	0.36	0.27	1.43	1.45	1.57	5.01	5.38	4.12	23.14	23.23	25.33
519770	PBX4	mRNA	-5.49833	0.000441425	0.63	0.39	0.63	0	0	0	10	6	10	0	0	0
282261	IGFBP3	mRNA	4.34684	0.00101571	0.04	0	0.04	0.41	0.45	0.48	1	0	1	12	13	14
533177	SCARB2	mRNA	-1.30966	1.2239e-37	25.37	24.22	21.49	9.05	7.45	9.31	1310	1226	1108	497	401	512
538512	ZMAT3	mRNA	-1.26942	0.0398729	1.49	1.47	0.69	0.54	0.38	0.43	26	25	12	10	7	8
523846	SPOCK2	mRNA	-1.12062	3.75881e-63	134.88	137.37	124.88	57.51	53.04	53.83	8080	8066	7465	3664	3311	3432
516565	CLMP	mRNA	-3.68478	4.23043e-24	5.01	5.71	4.08	0.32	0.24	0.47	119	133	97	8	6	12
514615	COLQ	mRNA	1.84112	0.0192553	0.09	0.19	0.09	0.36	0.54	0.33	3	6	3	12	18	11
781426	NOD1	mRNA	1.11101	1.17515e-05	0.87	1.27	1	1.95	1.86	2.3	39	56	45	93	87	110
280943	TNF	mRNA	-1.77036	1.19622e-90	504.9	531.75	576.22	133.5	150.95	140.67	9445	9752	10802	2656	2967	2801
514971	CYP2S1	mRNA	-4.1467	7.37829e-29	5.05	5.11	4.31	0.2	0.27	0.27	143	142	122	6	8	8
521748	TNFSF9	mRNA	-2.37218	1.98285e-128	80.69	80.06	80.46	12.22	14.04	15.64	2036	1980	2031	328	371	420
613714	ADTRP	mRNA	-4.60999	0.0115416	0.16	0.22	0.38	0	0	0	3	4	7	0	0	0
506944	SFT2D2	mRNA	-1.26161	0.00839216	2.56	2.9	1.7	1.33	0.67	0.67	36	40	24	20	10	10
514209	ASNS	mRNA	1.07916	5.99845e-26	19.32	20.37	21.41	40.84	38.99	36.35	420	434	466	944	889	841
101907642	LOC101907642	mRNA	-1.42577	0.00751878	1.25	0.87	0.66	0.43	0.19	0.31	38	26	20	14	6	10
506045	ATAD1	mRNA	1.44168	3.57259e-55	24.38	25.87	26.06	58.02	59.28	69.29	851	885	909	2154	2162	2574
353108	ANK1	mRNA	-1.02617	0.0013797	0.76	0.89	0.77	0.35	0.29	0.45	61	70	58	27	24	38
100337457	LOC100337457	mRNA	-2.51641	4.49191e-05	0.46	0.54	0.53	0.01	0.11	0.08	23.72	35.74	26.23	1.03	8.09	5.9
539141	PSMA2	mRNA	1.43252	2.26838e-60	53.19	51.24	57.37	130.34	132.89	129.62	827	781	895	2155	2176	2145
511858	NT5C3A	mRNA	1.18114	8.62835e-24	22.7	25.45	26.66	43.91	52.55	55.97	440.03	483.56	517.67	905.06	1069.71	1154.63
510697	IFI35	mRNA	1.57829	8.91919e-35	18.97	19.43	22.41	48.43	59.72	54.91	235	236	279	638	782	724
100847576	BAIAP3	mRNA	-1.99901	0.000614528	0.5	0.68	0.45	0.14	0.08	0.14	23.03	31.08	21.05	7.02	4.02	7.01
616981	FERMT2	mRNA	-1.28828	4.24019e-06	2.47	2.11	2.15	0.82	0.66	1	93	78	81	33	26	40
513911	CXHXorf21	mRNA	1.3949	8.29787e-19	12.81	12.64	14.35	24.35	33.8	35.84	184	178	207	372	512	548
281160	FGF1	mRNA	-2.37457	3.33304e-06	0.72	0.74	0.99	0.11	0.13	0.19	32	32	44	5	6	9
281760	FABP5	mRNA	1.54119	1.60016e-42	12.7	11.13	11.19	30.93	30.82	29.93	256	220	226	663	652	642
514896	TRIM56	mRNA	1.44431	5.33038e-40	13.81	14.67	12.11	27.55	34.58	37.06	1236	1287	1081	2623	3222	3531
614103	DCTPP1	mRNA	1.08236	8.37456e-07	9.23	8.41	12.29	21.43	19.06	16.55	66	59	89	163	146	126
540997	CNTNAP1	mRNA	-1.83418	2.60852e-25	5.03	5.21	4.22	1.35	1.22	1.07	269	273	225	77	68	61
511511	CSF3R	mRNA	1.84235	0.00441038	0.14	0.17	0.14	0.46	0.44	0.52	5	6	5	18	17	20
104968433	104968433	mRNA	-1.66397	5.60506e-11	2.4	2.1	2.18	0.73	0.55	0.63	119	101.98	107.89	38.47	28.23	33.22
537203	DOCK1	mRNA	-1.45032	9.64326e-10	2.05	1.6	1.38	0.61	0.45	0.6	165	126	111	52	38	51
512359	SOWAHB	mRNA	2.63326	2.35707e-05	0.15	0.04	0.08	0.3	0.53	0.66	8	2	4	17	29	37
515440	C2	mRNA	1.19985	4.67096e-05	1.78	1.15	1.65	2.06	3.64	3.77	52	33	48	64	111	117
518258	FUNDC1	mRNA	2.45275	1.41691e-74	12.27	13.54	15.15	62.43	65.84	73.16	110	119	137	595	628	698
280849	LYZ2	mRNA	-5.65408	0.000261257	1.42	0.52	1.01	0	0	0	14	5	10	0	0	0
783432	TNFRSF25	mRNA	1.49683	1.12469e-40	19.11	20.84	20.13	50.92	55.51	45.81	319	341	337	904	975	814
787578	MRC1	mRNA	-1.57621	0.0283424	0.25	0.36	0.17	0.09	0.1	0.04	16	23	11	6	7	3
101905782	ERFE	mRNA	2.51615	0.0415317	0.03	0.07	0.03	0.28	0.16	0.25	1	2	1	9	5	8
281572	VEGFA	mRNA	-1.51058	5.48769e-76	115.8	112.54	102.52	32.99	35.23	36.59	3036	2892	2679	917	960	1015
517311	IQSEC2	mRNA	-1.06597	6.4755e-08	2.49	2.18	2.53	1.05	0.92	1.13	172	147	174	77	66	83
104976252	104976252	mRNA	-1.2351	0.00906433	1.38	2.17	1.59	0.6	0.81	0.55	26	40	30	12	16	11
539107	GPR55	mRNA	-1.49538	0.0390644	0.84	0.91	0.65	0.25	0.16	0.41	16	18	13	5	3	8
534129	CREB5	mRNA	-2.1094	0.0479627	0.12	0.08	0.1	0.03	0.02	0.01	11	7	9	3	2	1
281103	CTGF	mRNA	5.3849	0.000839417	0	0	0	0.14	0.33	0.33	0	0	0	4	9	9
615419	VASH1	mRNA	-1.8716	6.61214e-84	22.81	24.19	21.95	5.13	5.76	6.06	1433	1490	1376	343	377	405
507480	HES4	mRNA	3.80726	5.39915e-11	0.1	0.1	0.02	0.58	0.97	1.15	5	5	1	32	52	63
522670	RELB	mRNA	1.11864	1.26354e-45	51.46	51.5	54.14	101.85	103.92	101.54	1293	1269	1361	2722	2731	2711
540424	LAX1	mRNA	1.39599	4.04713e-33	14.61	14.51	12.91	29.35	32.7	37.32	338	329	299	722	793	919
515202	USP18	mRNA	2.1603	1.01414e-53	24.52	24.9	20.09	73.47	103.07	101.1	241	240	199	768	1076	1058
281248	IL15	mRNA	3.17925	0.0118263	0	0.49	0.24	2.06	2.22	1.6	0	2	1	9	10	7
525355	PPTC7	mRNA	-1.13455	0.000654374	6.52	7.74	5.4	3.32	1.91	2.81	61	71	51	33	19	28
101904704	101904704	mRNA	-1.32649	5.39708e-06	11.75	13.49	12.88	4.36	3.84	5.44	71	80	79	28	25	35
521822	FADS2	mRNA	-1.36002	0.00722568	0.74	0.99	0.74	0.31	0.25	0.31	25	33	25	11	9	11
513856	A2M	mRNA	-2.21359	9.45496e-15	1.97	1.97	1.65	0.29	0.34	0.45	110	108	92	17	20	27
505908	PDGFA	mRNA	-1.34457	1.90368e-09	8.29	8.85	8.9	2.82	3.69	2.7	130	136	140	47	61	45
505743	MRAP	mRNA	1.83224	0.00808027	0.3	0.39	0.45	1	1.66	1	4	5	6	14	23	14
280746	CD9	mRNA	-1.0097	1.99695e-16	50.39	46.08	47.59	19.25	21.22	23.79	581	521	552	236	259	292
613413	HNMT	mRNA	-4.22085	6.31717e-10	2.73	1.81	2.01	0.09	0	0.23	57	37	42	2	0	5
536110	DCLK2	mRNA	-1.13341	0.00519706	0.99	0.98	0.92	0.26	0.41	0.59	42	40	37	16	15	21
527786	SLC25A25	mRNA	1.17967	2.79539e-40	15.59	15.37	13.68	30.86	29.21	30.91	600	580	526	1263	1174	1266
540045	ZNF385A	mRNA	-1.00231	0.00276406	4.45	4.06	3.29	1.65	2.11	1.52	66	59	49	26	33	24
510185	LOC510185	mRNA	4.79051	1.81113e-174	3.13	1.7	2.58	52.99	65.9	63.21	55.64	30.55	46.81	1020.41	1236.86	1212.92
534591	KCNN4	mRNA	-1.18023	3.9891e-08	5.92	6.66	5.42	2.9	2.27	1.97	144	159	132	75	58	51
538521	TGM7	mRNA	1.30959	9.38138e-10	2.06	2.1	1.81	4.64	3.97	4.7	58	58	51	139	117	141
506759	IFI16	mRNA	1.52625	2.75934e-95	87.51	82.45	83.73	211.51	219.25	226.41	2057	1900	1970	5288	5402	5665
523484	LOC523484	mRNA	-3.64256	0.0496329	0.14	0.11	0.14	0	0	0.03	5	4	5	0	0	1
281407	PLAT	mRNA	1.41153	0.0362397	0.32	0.11	0.29	0.64	0.61	0.47	9	3	8	19	18	14
534661	PAX8	mRNA	-2.51726	8.77079e-11	2.6	1.86	2.02	0.38	0.28	0.39	77	54	60	12	8	12
539093	GZMA	mRNA	3.51902	0.000455236	0.06	0.12	0.06	1.03	0.75	0.74	1	2	1	18	13	13
514056	ITGAD	mRNA	-1.66989	3.85877e-15	4.16	5.32	3.4	1.07	1.18	1.39	186.8	234.31	152.4	51.01	55.49	66.35
524513	SERPINB9	mRNA	1.56024	1.11208e-07	0.88	1.01	0.95	2.43	2.08	3.03	26	29	28	76	64	95
616136	CALHM6	mRNA	2.03267	0.00506506	0.19	0.67	0.47	0.97	1.24	2.65	2	7	5	11	14	30
615030	IL15RA	mRNA	3.79298	2.2389e-69	2.01	1.51	1.01	18.78	17.96	20.64	34	25	17	331	317	361
319096	XCL1	mRNA	5.78098	1.36979e-21	0.79	0.81	0.26	30	33.09	26.98	3	3	1	121	138	109
530813	DOK5	mRNA	1.69083	0.00282701	0.46	0.26	0.65	1.05	1.72	1.39	9	5	9	18	28	25
536759	FER	mRNA	-1.13372	0.0220981	0.97	1.12	0.83	0.53	0.38	0.28	29	33	25	17	12	9
286836	DEFB4A	mRNA	2.08563	1.76252e-06	2.38	2.64	3.73	9.28	11.94	10.8	8.69	9.45	14	36	48	42
512184	CDADC1	mRNA	1.2017	1.16844e-20	8.3	7.74	7.32	15.85	16.45	16	196	179	173	398	407	402
281408	PLAU	mRNA	-1.3697	4.31113e-69	212.11	211.74	201.76	67.36	71.83	78.46	5646	5525	5372	1907	2002	2223
613535	UNC93A	mRNA	1.28	0.00171521	0.71	0.81	0.55	1.54	1.4	1.58	17	19	13	39	35	40
511999	SHPK	mRNA	-1.10027	0.00419206	2.1	2.29	2.34	0.85	0.76	1.22	42	45	47	18	16	26
513659	LOC513659	mRNA	3.48887	7.47094e-184	4.69	5.43	4.81	46.73	50.52	53.4	111	126	114	1176	1253	1345
519081	SPRED2	mRNA	-1.00187	2.89174e-15	16.46	14.05	11.62	6.22	5.9	7	895	749	632	354	335	399
541119	SLC1A2	mRNA	2.1311	0.000189127	0.04	0.07	0.03	0.24	0.13	0.18	6	9	4	35	18	27
514143	GBP2	mRNA	3.58718	4.65436e-262	6.01	6.92	4.84	69.6	78.38	86.57	307.59	345.31	257.73	3226.3	3411.16	3818.59
100337204	CACNA1S	mRNA	-1.24857	0.00169056	0.69	0.66	0.52	0.2	0.21	0.3	48	45	36	15	15	22
515700	IL1R2	mRNA	2.8513	2.87016e-26	1.27	1.44	1.76	8.24	10.92	9.83	18	20	25	124	163	148
338472	GABARAPL1	mRNA	1.24322	9.74335e-73	116.74	117.99	118.5	248.87	249.42	253.78	2488	2465	2529	5641	5577	5757
530657	COL6A3	mRNA	-2.82377	1.2678e-09	0.58	0.5	0.41	0.06	0.07	0.07	58	49	41	6	7	7
507436	G0S2	mRNA	1.17228	1.07814e-17	34.33	35.69	42.65	66.23	76.98	84.75	253	258	318	519	607	665
509859	TRANK1	mRNA	2.69851	3.91547e-186	13.73	12.68	10.69	66.16	71.6	78.74	1761	1594	1366	9024	9549	10746
280822	IL2	mRNA	4.81828	2.14526e-06	0	0.39	0	2.64	3.1	3.95	0	3	0	22	26	33
614253	IRF6	mRNA	-3.19172	0.0466466	0.31	0.31	0.22	0.08	0	0	7	7	5	2	0	0
280872	MX1	mRNA	4.30113	1.28986e-267	15.74	16.02	14.35	211.2	305.43	298.44	432	431	394	6166	8776	8720
511220	ARHGEF11	mRNA	-1.89857	1.32056e-24	5.77	6.13	4.41	1.21	1.14	1.57	286	298	218	64	59	83
507695	RFLNA	mRNA	3.69105	2.0914e-05	0.11	0	0.17	1.21	1.07	1	2	0	3	23	20	19
617628	BATF	mRNA	1.15112	1.41806e-18	18.7	18.87	18.36	37.84	38.47	35.14	185	183	183	398	404	370
523101	SOWAHD	mRNA	-1.43241	0.0173783	1.21	1	0.84	0.18	0.4	0.44	26	21	18	4	9	10
100337047	PHF7	mRNA	-1.00614	0.0215454	1.41	1.53	1.12	0.81	0.29	0.76	42	44	33	26	9	22
511755	SFXN3	mRNA	-1.05792	5.66603e-12	14.14	11.22	11.31	5.17	5.07	5.61	365	284	292	142	137	154
618367	LOC618367	mRNA	3.25148	6.29169e-99	4.45	5.1	6.84	49.26	47.74	43.42	57	64	88	671	646	592
535490	IFIH1	mRNA	2.05958	1.24252e-90	18.78	20.12	17.32	60.41	71.26	78.88	813	854	749	2782	3220	3635
522159	PLD2	mRNA	-1.00345	0.00164594	1.66	1.85	1.38	0.71	0.89	0.59	66	72	55	30	37	25
506030	IL17F	mRNA	6.10866	9.73757e-104	1.03	0.28	0.89	42.14	49.02	45.59	15	4	13	653	753	707
613907	BHLHE41	mRNA	1.21751	1.48595e-15	9.9	8.22	7.66	17.19	17	19.68	156	127	121	288	282	330
767910	PLAC8B	mRNA	1.94278	1.03513e-94	369.09	333.58	411.15	1324.77	1306.57	1215.67	2747	2435	3095	10484	10401	9632
509388	PCDH1	mRNA	-1.17265	1.84111e-09	3.96	4.18	3.27	1.62	1.46	1.47	177	183	146	77	68	70
281581	YARS	mRNA	1.31618	1.69688e-40	13.37	14.34	13.56	30.68	30.94	30.8	350	368	355	854	848	858
786372	LOC786372	mRNA	2.80095	9.68756e-234	12.96	13.4	11.67	75.55	80.49	79.99	460	439	406	2826	2934	2946
615201	CLEC5A	mRNA	-2.35832	2.89585e-27	24.79	22.96	18.93	3.32	3.84	4.49	218	198	168	31	36	42
100139857	RYR1	mRNA	2.12132	2.7221e-06	0.05	0.04	0.06	0.24	0.18	0.18	10	7	11	47	35	35
516658	RIPOR3	mRNA	2.01388	0.000302849	0.2	0.13	0.06	0.38	0.47	0.55	11	7	3	22	27	32
537595	MGAT5	mRNA	-1.12638	6.17925e-16	24.61	26.25	18.16	9.44	8.4	10.53	615	643	454	251	220	280
280701	PPA1	mRNA	2.61015	1.88717e-179	61.57	58.85	66.25	314.15	350.45	359.75	828	776	895	4493	4975	5150
281333	MUC1	mRNA	3.01624	0.0067151	0.13	0.04	0	0.45	0.33	0.49	3	1	0	11	8	12
281666	CCL20	mRNA	1.34274	2.61587e-06	9.56	12.36	14.53	26.68	29.55	26.27	26	33	41	77	90	76
514296	NT5DC2	mRNA	-1.16412	3.89727e-43	118.84	116.69	108.81	42.84	45.11	49.86	2346	2261	2166	906	940	1049
509056	FHL1	mRNA	-1.37333	2.18884e-11	7.57	7.06	6.73	2.15	2.22	2.86	174	156	154	52	56	71
784716	CDH23	mRNA	-1.2688	1.84045e-08	1.22	1.14	1.09	0.37	0.57	0.35	156	143	140	50	76	48
282382	TGFBR1	mRNA	-1.3702	4.71638e-08	6.38	7.04	4.38	2.78	1.57	1.84	147	159	101	68	38	45
521637	LPIN3	mRNA	-1.20373	0.00010252	1.55	1.89	1.6	0.67	0.61	0.69	61	73	63	28	25	29
100138767	ARHGAP33	mRNA	-1.5793	2.22613e-12	2.65	2.49	2.56	0.92	0.7	0.72	141	131	133	51	39	40
404118	CEACAM1	mRNA	-1.40127	1.4499e-10	9.98	11.54	8.48	3.81	3.32	3.05	145.3	164.72	124	59	51	47.34
514525	CBS	mRNA	1.16109	2.44268e-21	7.09	7.56	7.69	15.3	14.4	15.29	201	210	218	461	427	461
507027	GRAMD1A	mRNA	1.01925	5.06703e-41	62.43	61.06	62.85	111.71	116.4	111.66	1838	1762	1850	3498	3585	3499
281250	IL1A	mRNA	-1.4879	4.68192e-41	387.58	347.97	394.16	106.13	109.5	147.28	8732	7685.37	8890	2542.99	2586.99	3531.99
532603	SHTN1	mRNA	-1.64784	1.16881e-16	4.81	4.65	4.03	1.27	1.13	1.47	196	186	164	55	48	64
513468	CD244	mRNA	-1.01335	1.63271e-05	8.44	7.89	6.93	3.24	3.6	3.5	120	110	99	49	54	53
280741	CA4	mRNA	-1.21381	1.66403e-09	16.86	16.03	14.67	5.12	7.63	5.61	192	179	168	62	92	68
514609	SLAMF8	mRNA	3.66638	1.75857e-10	0.18	0.12	0.35	2.03	2.33	3.01	3	2	6	37	42	55
526233	EGR3	mRNA	-2.06083	4.45781e-25	9.73	8.55	6.78	2.07	1.49	1.84	274	236	191	62	44	55
786096	PALM	mRNA	-1.14719	4.22973e-29	24.07	26.12	23.76	10.22	10.06	9.89	758	807	751	342	330	330
509135	REL	mRNA	-1.03836	2.25342e-05	5.67	6.39	4.48	2.46	2.72	2.04	115	127	91	53	58	44
100299045	LOC100299045	mRNA	1.39799	1.29147e-24	4.76	5.12	4.05	10.28	10.27	12.36	180.97	191	153.93	416	407.99	500.44
538100	SCN4B	mRNA	-2.39515	3.36315e-07	0.89	0.73	1.01	0.07	0.23	0.15	45	36	51	4	12	8
504336	DAXX	mRNA	1.04556	7.39569e-25	63.59	63.64	60.9	98.27	122.12	128.47	1843	1808	1765	3029	3703	3963
540350	MYCL	mRNA	2.02079	0.0148328	0.15	0.15	0.07	0.52	0.28	0.55	4	4	2	15	8	16
505206	EHD4	mRNA	-1.76366	7.20709e-15	9.68	8.51	5.66	2.13	1.62	2.55	239	206	140	56	42	67
510688	NRROS	mRNA	-1.05846	1.09507e-34	55.14	59.44	54.72	25.74	23.56	23.82	1392	1471	1382	691	623	640
100848799	LOC100848799	mRNA	3.77311	0.0422139	0	0.03	0	0.12	0.18	0.05	0	1.25	0	5.51	7.71	2.29
107133097	107133097	mRNA	-4.37224	0.0268102	0.29	0.52	0.07	0	0	0	4	7	1	0	0	0
616239	TCN1	mRNA	2.56134	1.03898e-07	0.32	0.78	0.32	2.09	2.89	2.45	5	12	5	35	48	41
616567	CMSS1	mRNA	1.01515	0.000146411	4.34	3.84	2.85	7.01	7.13	5.85	53	46	35	91	92	76
104973826	LOC104973826	mRNA	-4.96308	6.32198e-05	0.48	0.59	0.51	0.04	0	0.04	20.02	24	21.02	1.74	0	1.89
100125835	PCYOX1	mRNA	-1.08585	3.72056e-06	7.2	6.43	5.67	2.86	2.35	2.96	128	112	101	54	44	56
536286	ITGB8	mRNA	2.48659	0.00270565	0.03	0.09	0.12	0.38	0.44	0.43	1	3	4	13	15	15
107132777	107132777	mRNA	-1.30335	0.00878334	3.41	4.24	2.54	1.8	0.6	1.3	32	39	24	18	6	13
614909	IRF8	mRNA	1.20391	4.89225e-52	33.95	35.33	32.54	70.28	68.6	72.02	836	853	802	1841	1770	1888
510977	LY6E	mRNA	1.2536	1.13326e-44	215.67	199.91	222.7	433.4	490.17	443.19	2721	2473	2824	5815	6535	5952
532442	RTP4	mRNA	3.59363	1.92221e-113	3.33	3.82	3.9	32.96	43.09	43.79	64	72	75	673	869	895
534560	TMEM150C	mRNA	-2.61439	0.0115782	0.28	0.37	0.25	0.05	0.05	0.03	10	13	9	2	2	1
101906012	LOC101906012	mRNA	-1.02051	0.0339369	2.86	2.2	2.1	1.12	1.11	1.05	36	27.08	26.54	14.94	14.8	14.05
327712	CCL5	mRNA	1.48665	5.0104e-51	283.48	282.21	326.16	737.6	807.57	695.77	1997	1950	2326	5525	6095	5218
101905478	101905478	mRNA	-1.55648	0.0472318	0.6	0.51	0.34	0.09	0.1	0.25	18	15	10	3	3	8
782652	FCGR2A	mRNA	-1.09767	0.000675154	7.81	6.38	6.32	2.98	2.44	3.21	70.98	56.79	57.89	28.83	23.54	31.01
519675	C1QL1	mRNA	-4.44759	5.59311e-07	2.49	2.24	2.18	0.21	0.07	0	33	29	29	3	1	0
525479	CCM2L	mRNA	2.15598	0.000714467	0.18	0.05	0.15	0.43	0.56	0.54	7	2	6	18	23	23
540853	SNAP25	mRNA	1.504	1.43015e-05	0.75	0.94	1.1	1.98	2.77	2.35	17	21	25	48	66	57
100298642	TNIP3	mRNA	2.28311	8.80596e-34	2.22	2	1.84	7.67	8.42	10.5	63	56	53	233	251	318
504548	LOC504548	mRNA	2.31176	9.35758e-166	148.52	136.34	158.38	673.66	669.05	635.3	1680.36	1512.54	1802.88	8105.21	8015.07	7651.3
785845	CC2D2B	mRNA	-1.24896	0.00809106	0.67	0.82	0.8	0.32	0.18	0.29	28	35	31	16	9	13
100337278	EPPK1	mRNA	-1.092	5.61206e-05	0.47	0.56	0.5	0.22	0.21	0.22	77	90	82.18	39	35	38
509740	XAF1	mRNA	2.18989	4.40921e-84	27.13	27.92	28.18	98.31	124.3	117.95	341	344	356	1314	1651	1578
615553	RMI2	mRNA	2.57738	6.70848e-39	2.61	2.47	2.54	14.19	13	13.7	41	38	40	237	215	229
281308	MMP1	mRNA	1.49169	3.55209e-43	45.06	38.6	35.95	91.66	95.36	114.85	691.9	581.07	553.96	1496.75	1542.37	1877.03
523030	ARHGAP23	mRNA	-1.43488	3.1713e-09	2.34	1.64	1.81	0.53	0.61	0.79	162	111	125	39	44	58
516598	AXL	mRNA	-4.39938	3.23786e-35	3.21	3.73	2.92	0.03	0.25	0.14	174	198	158	2	14	8
518658	PLEK	mRNA	-1.39241	1.9187e-50	164.2	175.57	144.81	50.88	54.52	60.12	2127	2230	1885	701	746	829
507138	IFI27	mRNA	3.47165	1.06312e-78	6.01	6.26	5.44	52.1	68.75	54.68	47	48	43	433	574	455
100139116	SGIP1	mRNA	-4.1124	0.0477809	0.15	0.05	0.05	0	0	0	6	2	2	0	0	0
281875	ITGAV	mRNA	-1.17089	0.000252173	3.74	3.61	1.66	0.88	1.03	1.66	135	128	60	34	39	64
614673	NUPR1	mRNA	1.05817	1.41252e-25	179.57	157.44	183.78	347.33	326.24	298.41	923	794	962	1898	1817	1633
506945	BHLHE40	mRNA	1.78586	3.9273e-98	61.74	56.97	49.32	172.39	161.72	186.88	2064	1867	1648	6130	5651	6650
508386	CD48	mRNA	1.13474	4.93804e-39	239.71	212.64	244.66	459.8	469.18	445.84	2290	1992	2356	4671	4763	4534
520954	SGMS2	mRNA	-1.14047	0.000173759	4.38	4.28	4.12	1.72	1.33	2.17	72	69	68	30	23	38
327677	CD38	mRNA	1.85628	5.48122e-64	8.62	9.81	8.43	27.91	28.21	31.31	232	259	227	799	795	897
786156	CCL1	mRNA	2.12426	7.15116e-09	0.72	0.56	0.46	2.19	2.42	2.23	17	13	11	55	60	56
783362	LOC783362	mRNA	3.4566	3.41946e-18	0.56	1.12	1.22	8.54	8.87	8.56	4.93	9.65	10.83	79.86	83.09	80.12
616730	KLF11	mRNA	-1.24508	3.63408e-42	42.42	45.96	38.96	18.06	14.58	15.71	2014	2139	1847	912	722	794
282122	VEGFC	mRNA	-1.71161	4.09234e-42	29.11	26.33	26.67	7.4	7.74	7.4	573	508	526	155	160	155
528782	TNFRSF4	mRNA	1.85557	2.73848e-26	6.28	7.48	7.98	25.6	25.23	19.84	72	84	92	312	306	242
511087	OBSL1	mRNA	-1.05584	0.00786362	0.58	0.5	0.76	0.24	0.28	0.28	41	35	54	18	21	21
100270684	C15H11orf96	mRNA	-1.18433	1.48939e-17	27.32	26.36	29.43	10.31	12.07	10.49	406	384	439	163	189	166
514646	LPCAT2	mRNA	2.16219	4.22171e-14	1.11	1.54	0.93	4.85	3.43	6.14	25	34	21	116	81	147
783109	WC1	mRNA	-1.43116	0.00018648	2.27	2.49	2.18	0.81	0.86	0.66	45.82	49.28	44.04	17.4	18.16	14.27
540755	DMD	mRNA	-3.00515	5.04394e-05	0.88	0.86	0.84	0.04	0.07	0.18	23	22	22	1	2	5
506450	CCM2	mRNA	1.60707	2.33452e-86	57.14	60.2	61.79	157.06	170.61	162.96	1310	1353	1418	3830	4101	3977
100125779	PCYT1A	mRNA	-1.01664	0.00584159	3.15	3.44	2.13	1.48	0.91	1.48	56	60	38	28	17	28
508877	PNPT1	mRNA	1.57004	1.78379e-38	11.95	13.63	10.96	27.53	33.95	35.88	349	390	320	855	1037	1115
532099	HS3ST2	mRNA	-1.65243	0.0037942	1.2	0.86	1.16	0.42	0.26	0.25	27	19	26	10	6	6
107131393	PHETA1	mRNA	-2.06319	0.00168062	0.7	0.75	0.64	0.19	0.12	0.25	21	23	17	5	3	6
280713	ADM	mRNA	3.77426	3.2583e-52	1.27	1.12	1.16	11.77	16.03	15.84	22	19	20	216	291	291
512938	UBD	mRNA	1.82672	1.28103e-111	627.55	602.08	690.2	2125.18	2039.92	1959.91	6978.82	6565.45	7724.2	25133.1	24029.3	23201.8
100337338	PPP1R12B	mRNA	-1.38493	5.92962e-05	2.08	2.45	1.68	0.64	0.75	0.74	58	67	47	19	22	22
786258	LOC786258	mRNA	3.4528	6.64539e-06	0.13	0.52	0.25	2.06	4.06	2.61	1.01	4.04	2.01	17.4	34.32	22.05
535383	RAPGEF3	mRNA	-1.16398	0.00137447	1.53	1.09	1.4	0.56	0.42	0.63	59	41	54	23	17	26
504404	BEND7	mRNA	-1.2728	3.62424e-10	2.36	2.43	2.33	0.86	0.97	1.07	164	162	138	63	56	65
531552	ACSS3	mRNA	-1.11436	3.37947e-13	8.02	8.45	6.88	3.56	3.11	3.03	301	311	258	142	122	121
777594	IFITM3	mRNA	2.10821	8.14898e-73	369.03	283.59	368.6	1195.91	1452.6	1289.52	1936.81	1460.3	1969.18	6673.03	8253.83	7205.57
539518	CD180	mRNA	1.66344	3.85239e-42	7.07	8.06	7.31	22.86	19.51	21.55	170	190	176	585	492	552
282066	SELENOP	mRNA	-1.68734	2.89696e-10	4.28	5.26	3.71	1.57	0.99	1.2	104	125.36	90.19	40.71	25.34	30.95
509857	PSME2	mRNA	1.93539	9.06303e-71	109.13	109.92	136.06	399.59	439.35	380.75	903	892	1137	3516	3877	3354
522449	ZNF557	mRNA	-2.01795	0.0365755	1.19	0.45	0.5	0.18	0.24	0.06	19	7	8	3	4	1
539238	ANK2	mRNA	1.43365	0.000949525	0.08	0.09	0.1	0.21	0.18	0.28	13	13	16	34	29	46
617802	SCNN1G	mRNA	4.34391	0.00851914	0.04	0	0	0.35	0.19	0.27	1	0	0	9	5	7
532572	LAMC1	mRNA	-1.04537	1.16625e-11	3.92	3.93	2.96	1.66	1.41	1.63	352	346	265	159	132	156
528166	NLRP1	mRNA	-3.11532	0.0140995	0.09	0.14	0.12	0.02	0	0.01	7	11	9	2	0	1
509471	UBE2L6	mRNA	2.6571	3.42646e-90	13.04	16.55	14.9	72.58	90.77	88.01	139	173	160	823	1026	999
407154	GJB2	mRNA	1.80199	0.00158828	0.24	0.36	0.24	0.7	0.98	0.93	6	9	6	19	26	25
512547	ATP11A	mRNA	-1.0652	5.38378e-30	31.57	32.8	26.36	12.88	11.65	14.05	2502	2542	2102	1095	973	1205
613582	CDR2L	mRNA	-1.17457	0.000112384	4.99	5.22	4.17	1.5	2.33	1.87	75	77	63	24	37	30
107131654	107131654	mRNA	-3.62331	4.82265e-07	1.56	1.49	1.51	0.05	0.1	0.19	31	29	30	1	2	4
540142	FOXS1	mRNA	3.02041	1.19001e-87	5.64	5.54	6.83	38.54	48.33	44.34	79	76	96	574	714	661
538975	CNN3	mRNA	-1.03246	2.15108e-28	94.47	84.41	90.29	36.82	40.21	41.3	1814	1589	1737	752	811	844
540622	CDCP1	mRNA	3.32975	2.30688e-06	0.04	0.03	0.04	0.3	0.38	0.38	3	2	3	22	27	28
508510	SCAMP5	mRNA	-1.45925	1.52796e-18	8.1	7.03	6.61	2.23	1.98	2.9	341	290	278	100	87	130
508124	HOMER3	mRNA	-1.21404	3.66619e-08	7.75	8.96	7.15	2.72	3.59	2.93	134	152	124	50	65	54
338086	COX7A1	mRNA	2.47994	1.35737e-19	9.97	9.02	8.19	41.76	54.39	37.84	27	24	23	120	165	109
107132708	107132708	mRNA	-1.19958	3.28042e-12	4.04	4.73	3.26	1.77	1.22	1.73	317.3	364.4	255.87	148.19	99.77	144.64
518759	SLC36A1	mRNA	-1.09206	2.17497e-05	6	6.05	5.5	3.16	2.11	2.14	100	99	92	56	37	38
616772	HEATR9	mRNA	2.12156	0.0490919	0.03	0.06	0.09	0.21	0.3	0.24	1	2	3	7	10	8
617754	SHISA4	mRNA	-1.64207	4.3127e-05	4.01	5.01	4.78	1.13	1.7	1.13	40	49	48	12	18	12
347699	OAS1X	mRNA	3.18221	2.33056e-119	9.01	8.61	6.51	58.25	64.49	72.54	118.98	111.46	86.43	818.22	899.31	1019.81
407124	ITGAM	mRNA	-1.97839	7.22134e-58	21.59	21.29	18.35	4.31	4.14	5.57	862.2	833.35	731.76	182.99	172.51	236.65
513953	SLC26A2	mRNA	-2.05131	0.000838173	0.89	1.03	0.89	0.3	0.12	0.19	22	25	22	8	3	5
538933	TBX21	mRNA	2.09104	4.95023e-103	9.71	10.03	10.55	38.87	36.82	40.51	301	305	327	1282	1194	1337
526981	MMP12	mRNA	1.93691	3.98e-58	19.72	16.78	17.82	53.18	59.89	73.99	470	392	425	1348	1496	1877
369020	RETN	mRNA	2.86172	1.9184e-57	10.68	12.46	12.77	68.28	91.01	73.47	55	63	67	374	508	403
281220	HAS2	mRNA	-7.24053	3.54522e-08	1.74	2.17	1.23	0	0	0.03	58	71	41	0	0	1
527634	IL19	mRNA	3.58954	0.000344116	0.12	0.24	0.09	1.37	1.54	0.8	1	2	1	17	19	10
100848875	LOC100848875	mRNA	1.10898	0.00316684	1.34	1.21	0.82	2.18	2.4	1.94	26	23	16	45	49	40
317659	DNAJC6	mRNA	1.38997	1.23463e-11	1.21	1.54	1.23	3.18	2.5	3.71	64	80	65	179	138	209
617157	MCEMP1	mRNA	1.52106	1.23329e-34	11.33	9.91	12.69	26.33	30.02	31.31	301	259	339	745	838	890
538770	UHMK1	mRNA	-1.49935	0.00282162	2.49	3.44	1.68	1.31	0.42	0.69	34	46	23	19	6	10
514239	TNFSF15	mRNA	-2.41914	6.5772e-08	4.04	4.04	2.86	0.51	0.81	0.51	52	51	37	7	11	7
107131702	107131702	mRNA	-1.06206	0.000134737	2.59	2.42	1.93	0.84	0.94	1.2	95	87	71	33	36	47
528046	AGO4	mRNA	-1.00662	2.63727e-17	8.7	8.98	7.46	4.24	3.3	3.7	672	660	574	346	259	305
531384	HES6	mRNA	1.48524	2.31627e-09	2.36	2.41	1.64	5.41	5.11	5.56	43	43	30	105	98	108
537433	SOBP	mRNA	1.55213	8.28284e-13	2.08	1.92	1.28	4.73	4.39	4.76	62	56	38	150	137	151
101909319	101909319	mRNA	1.29859	0.00102583	3.16	4.7	2.76	8.98	6.79	7.47	16	23.35	14.24	48.37	37.29	40.28
100140488	CCL17	mRNA	-1.293	0.00926099	6.99	2.88	7.87	2.04	1.85	2.66	42	17	48	13	12	17
508333	ZBP1	mRNA	3.72025	5.28113e-64	7.48	6.62	7.58	67.94	97.11	101.09	229	196	226	2101	2955	3148
100138545	PML	mRNA	1.61509	5.43011e-75	73.49	67.62	66.74	171.52	203.98	196.65	2395	2160	2174	5945	6949	6821
538164	DNAL1	mRNA	-1.99361	0.00726809	1.62	1.82	0.85	0.4	0.32	0.24	19	21	10	5	4	3
511099	CDC42EP1	mRNA	1.18813	0.0184958	0.81	0.43	0.38	1.28	0.93	1.12	19	10	9	32	23	28
522265	SLC30A1	mRNA	-1.06139	4.84558e-08	8.68	9.53	5.98	3.31	2.89	4.2	264	284	182	107	92	136
534497	PMP22	mRNA	-1.91751	3.07576e-18	8.18	7.83	8.67	1.56	2.15	2.17	163	153	173	33	45	46
520388	PRMT1	mRNA	1.02315	1.55449e-28	162.89	154.69	186.34	308.35	311.93	301.48	2279	2122	2618	4588	4604	4490
507778	IL22	mRNA	9.02598	1.46339e-12	0	0	0	6.32	6.35	9.72	0	0	0	78	78	120
510187	MEDAG	mRNA	1.91613	0.00854284	0.13	0.3	0.13	0.71	0.6	0.55	3	7	3	18	15	14
508076	COL18A1	mRNA	-1.27191	2.45753e-10	2.91	3.28	3.01	1.04	0.98	1.41	163	180	168	62	57	84
101902190	C8H8orf58	mRNA	-1.39892	0.0099064	0.7	0.89	0.35	0.31	0.13	0.23	32	40	16	15	6	11
510532	PARP9	mRNA	1.88866	4.62655e-125	19.73	18.7	17.82	62.55	60.39	64.52	748	695	675	2522	2391	2603
514205	SAMD9	mRNA	2.12084	1.47154e-21	9.47	10.97	7.28	30	34.85	43.29	623	707	478	2099	2388	3031
518746	DLL4	mRNA	1.3228	1.92891e-08	1.15	1.12	1.33	3	2.64	2.47	45	43	52	125	108	103
614927	IL27	mRNA	3.47868	7.9532e-22	1.05	0.94	0.64	5.76	10.58	9.15	13.27	11.62	8.08	77.38	141.2	122.94
534672	FAM20C	mRNA	-4.79663	6.97489e-16	2.51	2.92	2.94	0.07	0.14	0.07	70	80	82	2	4	2
617785	LOC617785	mRNA	-2.15868	0.00971861	0.94	0.95	1.43	0.14	0.36	0.14	12.39	12.22	18.9	2	5	2.02
539807	ZNFX1	mRNA	2.38153	1.66481e-34	34.06	33.95	28.9	115.77	162.57	174.9	2742	2679	2321	9914	13628	14988
505605	LRRC8A	mRNA	-1.04616	3.63542e-16	10.88	11.47	11.59	4.6	5.01	5.18	418	432	445	188	201	212
539224	PAK6	mRNA	1.70922	7.13478e-05	0.19	0.36	0.4	1.05	0.66	1.12	8	15	17	47	29	50
506584	NMB	mRNA	2.05273	4.98462e-12	3.36	3.6	4.31	13.6	16.07	12.16	20	21	26	86	103	77
506415	RSAD2	mRNA	5.57554	2.64563e-49	2.6	3	2.57	67.75	134.24	147.17	76	86	75	2104	4101	4574
617258	CCL24	mRNA	-4.58312	8.67569e-06	2.12	1.67	1.36	0.13	0	0.06	31	24	20	2	0	1
617306	CCDC114	mRNA	-1.0608	0.00273838	1.49	1.15	1.5	0.53	0.8	0.46	61	46	61	23	34	20
511280	NMI	mRNA	1.80018	1.64957e-84	39.82	39.35	42.57	122.71	131.25	126.97	513	497	551	1681	1786	1741
282662	VCAN	mRNA	-3.11976	1.81134e-54	67.07	76.4	48.22	6.39	5.85	7.57	8205	9160	5880	831	744	985
513185	PARP12	mRNA	1.75441	9.88877e-100	44.91	47.38	44.17	125.98	142.58	145.24	1522	1574	1496	4541	5050	5239
614555	EPSTI1	mRNA	2.71129	1.48109e-199	48.12	44.72	50.47	259.67	287.53	296.83	856	780	900	4913	5378	5621
615535	ENPP1	mRNA	-1.70797	2.10882e-05	1.37	1.51	0.99	0.31	0.34	0.41	50	54	36	12	13	16
531022	TRIM38	mRNA	1.18739	9.61845e-28	22.79	25.66	26.9	47.1	51.08	56.15	443	489	524	974	1043	1162
509860	S100A2	mRNA	2.13742	0.000402045	3.96	0.58	1.65	7.99	11.8	4.25	14	2	6	30	46	16
512054	SNPH	mRNA	-1.90983	0.00317453	0.42	0.27	0.39	0.07	0.13	0.05	24	17	22	4	9	3
513152	RHOC	mRNA	1.19809	1.96809e-18	16.56	15.17	14.51	30.48	33.97	30.7	186	167	164	364	404	367
513483	FBP1	mRNA	1.46987	3.15765e-05	1.65	1.84	1.57	3.67	5.61	3.24	22	24	21	52	79	46
508251	FAT1	mRNA	-1.2071	0.0028702	0.25	0.27	0.18	0.09	0.09	0.09	44	47	32	18	16	17
511591	SORT1	mRNA	-1.48774	8.19028e-15	2.43	2.6	2.31	0.77	0.62	0.96	200	211	191	68	53	85
100848273	HSH2D	mRNA	1.6754	1.3567e-59	33.44	32.5	33.53	86.55	103.66	94.51	497	472	501	1369	1626	1497
511470	CYP1B1	mRNA	-1.72599	1.0644e-10	4.36	4.69	4.04	0.86	1.06	1.64	110	116	102	23	28	44
782825	GCNT4	mRNA	-1.2979	5.26145e-15	6.35	6.14	5.76	2.55	1.54	2.59	338	322	307	144	87	147
512832	CASS4	mRNA	-1.78231	0.000690649	0.82	0.64	0.63	0.2	0.12	0.23	34	26	26	9	5	10
282328	PSMB10	mRNA	1.72366	7.9113e-71	63.9	55.89	63.53	175.58	190.96	176.99	639	548	640	1867	2027	1884
613524	PKIA	mRNA	2.23155	0.0368203	0	0.2	0.1	0.36	0.41	0.45	0	4	2	8	9	10
516256	TNFRSF18	mRNA	1.74049	6.89602e-18	7.91	7.44	9.91	24.03	24.65	27.15	52	48	66	168	174	190
617079	LOC617079	mRNA	1.67489	5.82309e-24	12.62	13.49	11.69	35.82	36.94	35.51	82.07	86.02	77.05	247.64	257.98	245.79
280877	NF1	mRNA	-2.08928	0.032913	0.51	0.57	0.51	0.1	0.05	0.19	10	11	10	2	1	4
519935	HIST1H2BD	mRNA	-1.14348	0.0269392	5.12	4.27	3.83	2.77	1.01	1.6	33	27	25	19	7	11
617311	MEIS3	mRNA	-1.55735	2.26555e-15	10.82	11.46	9.55	3.06	3.43	3.22	183	190	162	55	61	58
507133	COL7A1	mRNA	-2.04956	1.55702e-07	0.53	0.54	0.39	0.09	0.1	0.13	59	58	43	11	11	15
531014	SPTBN5	mRNA	-1.20785	0.000226876	0.38	0.62	0.46	0.21	0.16	0.19	51	82	62	30	23	28
101903126	LOC101903126	mRNA	1.40236	5.74153e-54	127.22	124.56	97.71	280.36	260.95	302.22	10914.5	10388.9	8256.44	25182.9	22823.2	26815.4
281311	MSR1	mRNA	-4.57868	7.61173e-52	10.76	11.2	11.08	0.34	0.48	0.44	253	259	261	8	12	11
506281	IDO1	mRNA	2.28998	6.97867e-204	104.51	102	109.06	447.29	459.67	481.34	1945	1861	2034	8853	8989	9535
523780	HS2ST1	mRNA	-1.00753	0.0265561	1.54	1.76	1	0.76	0.37	0.8	40	45	26	21	10	22
504939	GADD45G	mRNA	1.10652	2.97975e-05	4.15	4.51	3.87	7.9	9.93	6.31	47	50	44	95	119	76
515204	SP110	mRNA	1.10709	5.55376e-39	48.58	49.49	45.68	85.95	91.07	101.22	1364	1360	1278	2566	2678	3013
524761	CD300E	mRNA	-2.04728	0.0174953	0.3	0.38	0.17	0.06	0.08	0.04	14	17	8	3	4	2
614333	BACE1	mRNA	-1.47331	0.00124526	1.35	1.09	1.28	0.5	0.27	0.44	38	30	36	15	8	13
282390	TYROBP	mRNA	-1.14938	1.34604e-08	90.3	90.87	103.95	26.79	47.71	39.43	254	251	303	80	150	118
615641	SPTSSA	mRNA	1.11144	4.82431e-24	21.37	20.45	20.98	41.5	38.83	41.67	291	273	287	601	558	604
281750	EDNRB	mRNA	-3.51702	0.000459433	0.57	0.9	0.66	0	0.13	0.04	13	20	15	0	3	1
493722	QKI	mRNA	-1.31746	3.3521e-24	66.65	62.25	55.24	21.55	18.2	26.62	701	642	585	241	203	298
614724	NCMAP	mRNA	-1.81117	0.0227862	2.78	1.36	1.2	0.46	0.34	0.57	23	11	10	4	3	5
360197	PEMT	mRNA	1.85768	3.56883e-09	2.31	1.29	2.08	5.68	7.99	4.84	31	17	28	81	113	69
515085	FCRL3	mRNA	2.40834	5.51676e-32	1.12	1.14	0.99	5.65	4.63	5.21	41	41	37	221	181	204
520101	RASSF6	mRNA	-1.71947	0.00975201	0.8	0.59	0.7	0.21	0.23	0.14	21	15	19	6	6	4
787081	TRABD2B	mRNA	-3.43162	6.19855e-10	0.56	0.59	0.47	0.06	0.02	0.06	47	49	39	5	2	5
532081	FAM135A	mRNA	-1.34787	0.0199918	0.61	0.57	0.26	0.24	0.11	0.14	33	30	14	15	6	8
616646	CLEC4D	mRNA	-1.2871	3.99113e-06	10.05	11.85	9.95	3.53	3.06	5.12	83	96	83	31	27	45
359715	TRIM21	mRNA	1.52038	1.15649e-35	14.98	15.11	13.66	34	42.41	36.18	280	277	256	676	833	720
532283	KLHDC8A	mRNA	-1.73345	0.0205272	1.08	1.38	1.61	0.42	0.34	0.34	12	15	18	5	4	4
614460	PAG1	mRNA	-1.04549	6.76971e-11	14.27	16.27	9.81	6.09	5.18	5.91	471	527	326	219	183	212
282855	PCK1	mRNA	-1.20591	0.00817945	0.89	1.64	1.13	0.38	0.49	0.54	26	47	33	12	15	17
505647	CFD	mRNA	-2.57066	4.67534e-28	24.04	19.54	22.89	3.28	4.25	2.51	207	165	199	30	39	23
538667	DIRAS2	mRNA	-2.02864	0.000212217	1.27	1.78	0.71	0.33	0.3	0.19	32	44	18	9	8	5
280707	TH	mRNA	2.52625	1.35259e-19	1.12	1.03	1.06	5.6	5.82	5.2	21	19	20	112	115	104
767860	LRRN2	mRNA	-1.42865	0.000897515	2.37	2.56	2.91	0.7	0.77	1.15	35	37	43	11	12	18
281004	APOE	mRNA	-6.82472	1.13889e-165	124.94	128.6	137.95	0.39	1.32	1.39	1516	1530	1683	5	17	18
617248	GRHL1	mRNA	-1.08825	0.00124462	1.53	1.54	1.19	0.7	0.62	0.49	62	61	48	30	26	21
533151	ABCC3	mRNA	-1.41534	0.0034849	0.52	0.48	0.5	0.19	0.16	0.16	31	28	30	12	10	10
282488	FAS	mRNA	1.87634	3.45299e-106	18.81	19.3	19.35	63.15	58.99	67.74	591.11	594.74	608	2111.17	1938.86	2266.05
281935	MYO10	mRNA	-1.94396	2.33394e-51	6.74	7.01	5.63	1.59	1.39	1.55	618	630	515	155	133	151
508327	ATP6V1C2	mRNA	3.18754	0.00281611	0.12	0	0.12	0.61	0.56	0.78	2	0	2	11	10	14
100139818	EFNB2	mRNA	-1.16687	0.000993831	0.96	0.98	0.77	0.32	0.31	0.45	56	56	45	20	19	28
408008	KCNN1	mRNA	-3.14026	1.06603e-07	1.56	1.2	1.91	0.23	0.12	0.12	37	27	46	6	3	3
618956	SERPINB4	mRNA	-3.00423	0.00178452	0.97	0.61	0.76	0.05	0.17	0.05	17.75	11	14	1	3.24	1
319086	OSM	mRNA	1.4233	1.9268e-05	3.37	4.3	2.36	6.87	8.4	8.71	24	30	17	52	64	66
107132617	LOC107132617	mRNA	1.04488	1.72621e-10	8.02	8.76	10.31	16.91	18.45	14.9	128	137	165	287	310	253
783604	LOC783604	mRNA	1.6091	1.64466e-22	5.75	6.25	4.19	14.18	12.26	17.72	143.66	152.85	104.56	376.48	320.55	471.01
520774	PHTF2	mRNA	-1.00828	0.000127087	2.96	3.73	2.83	1.16	1.62	1.47	89	110	85	37	51	47
100299600	100299600	mRNA	-1.26491	0.0252115	5.17	6.15	2.21	1.95	1.6	1.46	30	35	13	12	10	9
281586	TAP2	mRNA	1.59862	8.41809e-72	27.21	28.2	27.22	69.45	79.38	76.02	749.02	760.75	749.16	2033.09	2286.72	2226.99
539374	FAM43A	mRNA	1.20774	5.99683e-24	7.04	6.61	6.88	13.47	13.66	15.55	253	233	247	515	513	595
518134	LOC518134	mRNA	-1.76463	0.00119866	0.8	0.82	0.8	0.18	0.21	0.26	26	26	26	6	7	9
404103	LOC404103	mRNA	2.85964	1.50724e-18	1.64	1.23	1.62	10.48	10.47	8.31	15	11	15	102	102	81
282255	IFITM3	mRNA	2.75888	3.23529e-18	40.75	40.46	45.34	195.6	317.62	238.73	76.93	75.04	90.14	390.45	687.8	478.24
510381	SMC6	mRNA	1.23377	1.45994e-42	9	9.68	9.65	20.04	19.05	20.93	542	571	580	1283	1195	1341
538575	PRSS23	mRNA	2.36082	1.78479e-08	0.9	0.52	0.34	2.34	3.06	2.71	16	9	6	44	57	51
788085	TMEM158	mRNA	1.4552	0.00354746	0.79	0.58	0.45	1.75	1.5	1.22	14	10	8	33	28	23
100126444	PCP4L1	mRNA	5.04445	0.000864811	0	0.07	0	0.52	0.65	1.03	0	1	0	8	10	16
516507	LRRC66	mRNA	-1.67131	0.0390826	0.48	0.56	0.34	0.16	0.16	0.06	14	16	10	5	5	2
408013	CACNA1D	mRNA	-1.91204	0.00773349	0.15	0.29	0.22	0.06	0.05	0.05	12	22	17	5	4	4
520341	TNFRSF9	mRNA	1.80047	6.12492e-06	0.65	1	1.04	2.52	2.67	3.26	10	15	16	41	43	53
281139	CELA1	mRNA	-1.39847	7.38012e-05	5.43	5.86	5.7	1.96	1.47	2.35	52	55	55	20	15	24
100849494	100849494	mRNA	2.05661	0.0295241	5.37	3.46	19.13	36.57	44.83	24.51	112.19	70.88	400.04	812.11	982.18	544.71
614688	POLB	mRNA	1.09738	1.57575e-22	24	24.84	27.76	46.68	50.05	50.62	334	339	388	691	735	750
513010	CREB3L3	mRNA	-2.45739	1.89206e-22	7.5	6.5	7.09	1.53	1.21	0.72	166	141	157	36	28	17
100299814	CLEC17A	mRNA	-1.55369	0.00245542	2	2.16	1.51	0.67	0.41	0.45	31	33	22	7	10	11
522279	DENND2C	mRNA	-1.71124	0.00295662	0.68	0.62	0.53	0.09	0.22	0.19	27	24	21	4	9	8
538853	ZSCAN10	mRNA	3.70866	0.0106257	0	0.04	0.04	0.23	0.39	0.34	0	1	1	6	10	9
532262	TLR8	mRNA	1.01138	0.000343636	1.3	1.13	0.88	2	1.84	2.16	46	39	31	75	68	81
520994	PTCH1	mRNA	-1.1923	0.00023287	1.05	1.24	0.74	0.44	0.33	0.41	69	80	49	31	23	29
534933	SCRN1	mRNA	-2.65264	3.41548e-06	0.58	0.61	0.42	0.05	0.14	0.05	36	37	26	3	9	3
539606	PYCR1	mRNA	1.8865	1.11248e-53	9.74	8.35	9.03	30.35	30.82	29.01	182	153	169	603	605	577
534150	OPTN	mRNA	1.01853	1.41104e-16	10.08	11.19	10.96	19.09	19.67	19.96	215	234	234	433	440	453
282876	NOS2	mRNA	2.67499	2.21445e-142	13.73	13.06	12.37	63.76	76.21	84.84	611	570	550	3019	3540	4020
530341	CTTNBP2	mRNA	-1.069	0.0219884	0.4	0.51	0.53	0.25	0.15	0.21	26	34	36	18	11	15
616369	CDKN2A	mRNA	1.12022	0.00307302	1.94	1.47	3.21	3.65	4.68	4.88	21	16	33.06	41	51.03	54
510616	HK3	mRNA	-1.77684	1.02214e-09	6.94	6.76	6.99	2.15	1.94	1.33	88	84	89	29	26	18
540850	SYT7	mRNA	-1.49769	9.67877e-11	2.13	2.77	1.88	0.78	0.74	0.64	132	168	116	51	48	42
101906529	FNDC9	mRNA	-2.094	0.0130701	0.15	0.26	0.19	0.06	0.03	0.04	10	17	13	4	2	3
280955	VIM	mRNA	-1.21591	1.36588e-59	665.35	635.93	624.24	232	251.05	261.89	13650	12790	12827	5062	5406	5719
534450	LRP5	mRNA	-1.10795	0.000926354	2.12	2.68	2.04	1.11	0.79	0.96	54	67	52	30	21	26
526163	LOC526163	mRNA	-1.13002	1.14438e-09	7.66	6.65	6.77	3.17	3.08	2.42	214	182	189	94	90	72
614807	C3H1orf54	mRNA	1.84709	1.60661e-11	7.53	6.19	5.93	22.16	21.52	19.39	31	25	25	97	97	85
786717	LOC786717	mRNA	-1.33726	0.00234367	2.17	2.69	3.54	1.21	0.93	0.9	29.9	36.32	48.83	17.7	13.49	13.11
782441	NLRC5	mRNA	1.23544	1.39362e-76	43.25	44.1	39.25	92.66	87.35	90.84	3594	3597	3262	8146	7462	7978
538195	DCUN1D4	mRNA	-1.56294	0.0488213	1.13	1.54	1.13	0.53	0.27	0.35	12	16	12	6	3	4
540513	RHOBTB1	mRNA	-1.57031	9.34749e-07	3.23	2.74	2.17	1.13	0.49	0.84	94	78	63	35	15	26
523429	IL36A	mRNA	1.43791	2.23793e-34	11.64	13.09	12.64	28.98	28.98	32.95	220	241	240	582	575	664
280855	MET	mRNA	-1.07285	0.0450548	0.55	0.54	0.32	0.22	0.14	0.25	31	30	18	13	8	15
107131306	107131306	mRNA	-1.48479	5.74317e-09	1.38	1.72	1.08	0.46	0.41	0.48	114	139	89	40	35	42
107131493	107131493	mRNA	-1.6196	1.9268e-05	0.65	0.58	0.45	0.09	0.17	0.22	64	56	44	10	18	23
281035	SERPING1	mRNA	1.15792	0.0205272	0.74	0.64	0.74	1.34	1.62	1.28	13	11	13	25	30	24
789845	USF3	mRNA	-1.11948	3.46883e-08	2.87	3.23	1.84	1.24	0.88	1.15	268.98	297.65	172.14	124.75	86.84	115.84
537711	ABI2	mRNA	-1.21871	0.00139894	2.44	2.3	1.82	0.95	0.73	0.85	51	47	38	21	16	19
510014	LMBRD2	mRNA	-1.01005	0.0186221	1.24	1.68	1.11	0.45	0.42	0.92	39	52	35	15	14	31
523257	VSIG10	mRNA	-1.16511	5.14191e-13	4.81	5.08	4.36	1.91	1.75	2.05	253	262	229	107	96	115
107131209	LOC107131209	mRNA	1.2764	0.00265387	1.78	1.26	1.06	1.82	3.55	3.4	24.6	17.07	14.71	26.72	51.77	50.03
527956	ANKRD50	mRNA	-1.80169	0.00216121	0.48	0.49	0.29	0.06	0.12	0.15	28	28	17	4	7	9
522144	C5AR2	mRNA	-1.86721	3.02424e-45	17.16	15.98	14.67	3.61	3.85	4.32	563	514	481	126	132	151
783645	VCL	mRNA	-1.13798	7.40967e-29	18.31	18.5	16.07	6.57	7.1	7.93	1158	1147	1014	442	468	534
523756	SLC25A37	mRNA	-1.07284	1.78425e-05	11.03	13.32	8.54	4.57	4.29	5.14	109	129	85	48	45	54
104968494	104968494	mRNA	1.71475	5.82797e-65	24.93	24.75	27.69	77.71	76.11	74.42	332.56	323.74	371.08	1102.38	1071.88	1056.77
615269	EID2	mRNA	1.97013	5.42852e-15	1.72	2.26	1.72	6.2	7.02	6.83	28	36	28	107	120	118
100297981	EGR2	mRNA	-1.78897	2.57859e-34	19.58	19.07	15.2	4.68	3.64	5.77	633	606	494	160	123	198
281766	FCGR3A	mRNA	2.35083	4.87768e-86	8.19	9.46	7.95	34.42	39.7	39.73	168	189	172	785	889	909
510879	ITSN1	mRNA	-1.14979	0.0203438	0.53	0.37	0.4	0.14	0.15	0.23	36	25	27	10	11	17
539804	TRIM7	mRNA	-1.37807	0.00680518	1.13	0.78	0.9	0.41	0.29	0.28	34	23	27	13	9	9
286794	MMP7	mRNA	5.00082	0.00326356	0	0	0	0.58	0.34	0.5	0	0	0	7	4	6
509726	TENM4	mRNA	-1.77583	0.00302939	0.1	0.24	0.12	0.06	0.04	0.03	17	38	20	10	6	5
617744	ADM5	mRNA	1.06345	5.58706e-27	61.36	60.73	72.09	117.24	128.5	119.5	1244	1207	1464	2528	2735	2579
616201	FAM199X	mRNA	-1.71686	0.0233316	1.04	1.23	0.52	0.27	0.11	0.38	18	21	9	5	2	7
101905723	LOC101905723	mRNA	-1.0188	0.0370443	0.44	0.43	0.31	0.25	0.22	0.13	32	33	24	16	16	10
513653	CFAP44	mRNA	-1.29083	0.000366634	0.39	0.57	0.48	0.22	0.18	0.24	48.94	49.9	56.1	17.19	18.09	25.73
537193	OBSCN	mRNA	-4.11721	0.0429913	0.08	0.11	0.08	0	0	0	3	4	3	0	0	0
538730	NRN1	mRNA	-1.65334	3.7171e-12	9.47	8.4	7.22	1.77	2.29	3.1	161	140	123	32	41	56
510360	BMP1	mRNA	-1.04485	3.5566e-30	34.9	34.81	31.57	14.05	15.6	14.45	1418	1386	1290	608	663	628
505632	MARCO	mRNA	2.54407	2.57917e-19	1.41	1.24	1.28	6.02	6.39	8.19	22	19	20	100	105	136
281376	LOC281376	mRNA	-1.8113	1.43973e-161	2162.73	2192.2	2131.88	537.42	532.8	592.33	50812	50490.2	50131.3	13429	13121	14813
515610	ACTA2	mRNA	1.85376	6.35631e-24	5.19	3.81	4.89	16.39	15.08	13.71	75	54	71	252	230	211
504664	NRBP2	mRNA	-1.40258	1.61736e-16	6.82	8.83	6.32	2.45	2.34	2.67	259	329	240	99	93	108
512120	FAM234B	mRNA	-1.07062	0.0189196	1.8	1.47	1.01	0.91	0.31	0.61	50	40	28	27	9	18
617807	PSMF1	mRNA	1.00676	4.51687e-26	52.3	52.11	52.65	86.88	98.82	97.66	733	716	741	1295	1461	1457
512999	MANSC1	mRNA	-1.05029	4.88755e-08	8.84	9.27	7.44	3.21	3.76	4.11	184	189	155	71	82	91
616377	CDA	mRNA	2.26447	5.19736e-15	1.79	1.54	2.99	8.5	8.97	9.91	19	16	32	96	101	112
510550	UVSSA	mRNA	-1.258	2.57935e-07	4.52	5.01	3.08	1.4	1.31	2.18	167	182	108	56	47	80
407130	PPFIBP1	mRNA	-1.38868	3.16448e-07	1.63	1.42	1.51	0.62	0.42	0.54	97	83	90	39	26	34
529061	MAST4	mRNA	-1.12354	2.45633e-25	10.05	10.85	7.95	3.98	3.67	4.25	1557	1648	1227	656	591	701
414922	CLDN1	mRNA	2.59433	1.05186e-05	0.31	0.39	0.38	2.02	2.04	1.8	4	5	5	28	28	25
513597	MYOF	mRNA	-3.50188	5.73068e-32	1.73	2.2	1.88	0.15	0.18	0.14	142	177	154	13	15	12
539867	SYT4	mRNA	-1.64506	0.000706801	0.82	0.84	0.53	0.19	0.17	0.27	37	37	24	9	8	13
520515	CRAMP1	mRNA	-1.11112	4.99839e-12	7.6	7.68	5.71	3.31	2.51	2.92	337	334	253	156	116	138
100125267	LIPA	mRNA	-2.52077	6.97601e-75	25.12	22.21	20.64	3.14	3.77	3.74	707	613	581	94	111	112
511930	PDZD7	mRNA	-3.23996	0.000543362	0.23	0.41	0.48	0.06	0	0.04	11	19	19	3	0	2
282642	ITGB3	mRNA	1.91983	1.64006e-84	6.16	5.64	5.1	18.2	19.01	20.23	411.41	369.3	339.95	1293.8	1323.57	1438.64
535378	PARD3B	mRNA	-1.58692	0.0265017	0.17	0.25	0.14	0.07	0.03	0.07	16	21	13	7	2	7
654400	GATA6	mRNA	2.51939	5.20157e-05	0.12	0.36	0.08	1.1	0.74	0.99	3	9	2	30	20	27
529043	ARHGEF10L	mRNA	-1.31698	0.00096538	1.06	0.85	0.81	0.41	0.32	0.25	51	40	39	21	16	13
540671	IKZF4	mRNA	1.13402	0.0002941	2.32	1.63	1.13	3.49	2.89	3.63	45	31	22	72	59	75
616570	HVCN1	mRNA	-1.07891	1.02327e-14	29.93	26.81	26.55	12.02	11.4	12.01	370	325	330	158	149	158
493645	C5AR1	mRNA	-1.33385	3.49695e-37	124.77	115.54	99.02	35.77	40.41	44.57	2030	1843	1616	619	692	772
282863	IL17A	mRNA	5.08567	5.83731e-83	1.91	0.97	1.04	35.4	41.52	42.52	20	10	11	395	462	475
531459	PSD3	mRNA	-1.07873	3.3595e-08	1.42	1.63	1.22	0.53	0.59	0.7	183	206	156	72	79	96

## Sheet: Sheet2
Table S2 The volcano plot showed the distributions of mRNAs
Gene ID	Gene Symbol	Other Symbols	Type	Transcripts ID	Coding Capacity	Known/Novel Gene	Chromosome	Start	End	Strand
512402	SHKBP1		mRNA	NM_001082607.1	coding	known	NC_007316.6	50327057	50339332	+
100335703	ARHGEF33		mRNA	XM_002700731.5	coding	known	NC_007309.6	21361929	21448623	+
518366	SNX29		mRNA	URS0000B28286+++NM_001076862.1	coding	known	NC_007326.6	10785901	11320036	+
531278	TTC33		mRNA	NM_001192705.1	coding	known	NC_007318.6	33838412	33863825	+
509238	TAF1C		mRNA	NM_001077888.1	coding	known	NC_007316.6	10503056	10512861	-
507890	PRDM8		mRNA	NM_001103232.1	coding	known	NC_007304.6	97050107	97057000	+
497016	FCN1	FCN2+++FCNB	mRNA	NM_001010996.1	coding	known	NC_007309.6	107071061	107079678	+
538866	HIPK3		mRNA	BGIR9913_52508+++BGIR9913_52509+++URS0000B27BB4+++NM_001193007.1	coding	known	NC_007313.6	64980561	65063830	+
104970930	LOC104970930		mRNA	URS0000B22924+++XM_015469811.1	coding	known	NC_007329.6	13229494	13233449	-
532527	EI24		mRNA	BGIR9913_54611+++NM_001075965.1	coding	known	NC_007330.6	29546232	29563361	+
614601	PIANP	C5H12orf53	mRNA	NM_001083767.1	coding	known	NC_007303.6	104398063	104404377	+
534159	INTS14	C10H15orf44+++C15orf44+++VWA9	mRNA	BGIR9913_51364+++NM_001015652.3	coding	known	NC_007308.6	12441883	12478852	-
539452	SRGAP1		mRNA	NM_001205668.1	coding	known	NC_007303.6	49983971	50291027	-
535493	LRIG2		mRNA	BGIR9913_49773+++URS0000B26FFF+++URS0000B2BCA1+++NM_001192860.1	coding	known	NC_007301.6	30568364	30635099	-
783965	ROR1		mRNA	URS0000B250DD+++URS0000B2521F+++URS0000B2728C+++URS0000B2CB95+++XM_015462752.1	coding	known	NC_007301.6	81984570	82190448	+
513055	RGS2		mRNA	NM_001075596.1	coding	known	NC_007302.6	58942828	58944157	-
101905682	LOC101905682		mRNA	XM_015467115.1	coding	known	NC_007315.6	65655555	65658096	-
524118	ARID5A		mRNA	NM_001035349.1	coding	known	NC_007309.6	2534900	2546565	+
540009	GFRA3		mRNA	NM_001083747.1	coding	known	NC_007305.6	51475587	51506316	-
537692	MBLAC2		mRNA	NM_001099079.2	coding	known	NC_007305.6	92764109	92788611	-
509684	SLC25A39		mRNA	BGIR9913_53599+++NM_001075415.1	coding	known	NC_007317.6	44934495	44939078	-
533548	ZNF346		mRNA	URS0000B25A68+++NM_001105405.1	coding	known	NC_007305.6	40034912	40059840	+
616270	RSPH14	RTDR1	mRNA	NM_001046575.1	coding	known	NC_007315.6	74001464	74050041	+
101906801	LOC101906801	SPATA31A3	mRNA	XM_015464642.1	coding	known	NC_007306.6	85625956	85648943	+
281542	TP53		mRNA	NM_174201.2	coding	known	NC_007317.6	28128184	28140531	-
540404	PRKAA1		mRNA	BGIR9913_53661+++NM_001109802.2	coding	known	NC_007318.6	33804603	33835628	+
353510	IFITM1		mRNA	BGIR9913_54731+++NM_001078142.1	coding	known	NC_007330.6	51732790	51733459	-
533602	WASHC1	WASH1	mRNA	NM_001105406.1	coding	known	NC_007303.6	107805554	107821430	-
614071	SMCO4	C11orf75+++C29H11orf75	mRNA	BGIR9913_54599+++NM_001302668.1	coding	known	NC_007330.6	1280633	1356053	+
516469	ENKUR		mRNA	NM_001192445.1	coding	known	NC_007311.6	26174116	26210190	-
510434	MAP2K2		mRNA	NM_001038071.2	coding	known	NC_007305.6	21214632	21235938	+
615670	BSND		mRNA	NM_001193084.1	coding	known	NC_007301.6	92242945	92253057	-
787559	LOC787559		mRNA	XM_010798401.2	coding	known	NC_007305.6	42495009	42496505	+
513450	SFXN2		mRNA	NM_001034446.1	coding	known	NC_007327.6	23717210	23735597	+
107133425			mRNA	XM_015470170.1	coding	known	NC_007331.5	14375532	14394197	-
514514	SLC26A6		mRNA	NM_001076852.2	coding	known	NC_007320.6	52005717	52016496	+
540398	PPP4C		mRNA	NM_001099108.2	coding	known	NC_007326.6	26594784	26602916	-
532489	SDR42E1	HSPC105	mRNA	NM_001080292.1	coding	known	NC_007316.6	8620343	8632857	-
516426	LUZP1		mRNA	BGIR9913_49417+++NM_001205828.1	coding	known	NC_007300.6	130696683	130792549	+
788381	CENPB		mRNA	BGIR9913_52040+++XM_015466039.1	coding	known	NC_007311.6	52094972	52097587	+
101910094	LOC101910094		mRNA	XM_015467673.1	coding	known	NC_007316.6	58893280	58895841	-
516371	ERCC4		mRNA	URS0000B259BA+++URS0000B27B79+++URS0000B2B58A+++NM_001205360.1	coding	known	NC_007326.6	12971740	13013008	+
789384	LOC789384	ZNF250	mRNA	BGIR9913_52326+++XM_015466246.1+++XM_015466247.1+++XM_015466248.1+++XM_015466249.1	coding	known	NC_007312.6	1468525	1483079	-
520348	2021-03-03		mRNA	URS0000B29AC5+++URS0000B30EC6+++NM_001077941.1	coding	known	NC_007305.6	28349908	28506367	+
404074	ALOX5		mRNA	NM_001192792.1	coding	known	NC_007329.6	44898491	44945790	-
517464	MKRN3		mRNA	XM_005199583.3	coding	known	NC_007319.6	844836	847166	-
507677	AP1G1		mRNA	BGIR9913_53111+++URS0000B2C474+++URS0000B303FB+++NM_001191436.1	coding	known	NC_007316.6	39516075	39601171	+
786670	SCML1		mRNA	URS0000B26BBD+++XM_005200840.2+++XM_005200842.2+++XM_005200843.2+++XM_010800585.1	coding	known	NC_007331.5	134256010	134273936	-
529659	SLC17A8		mRNA	NM_001192678.1	coding	known	NC_007303.6	64830569	64869919	+
524139	CBLL1		mRNA	URS0000B26E94+++URS0000B2802D+++URS0000B2E7A5+++NM_001192592.1	coding	known	NC_007302.6	49244719	49262133	+
100141003	ZNF233		mRNA	URS0000B26B58+++XM_015467512.1	coding	known	NC_007316.6	52751935	52763509	+
533598	ASB13		mRNA	NM_001192781.1	coding	known	NC_007311.6	43564663	43580003	+
100336873	LAMA3		mRNA	BGIR9913_54235+++URS0000B24EF6+++XM_015469116.1	coding	known	NC_007325.6	33165494	33441536	-
618586	NKD1		mRNA	NM_001105453.2	coding	known	NC_007316.6	19090334	19182207	+
613855	BAG1		mRNA	BGIR9913_50961+++URS0000B229EB+++URS0000B2AD5B+++URS0000B30BAB+++NM_001076291.1	coding	known	NC_007306.6	76796389	76809368	+
508527	BOD1L1	BOD1L	mRNA	NM_001192190.1	coding	known	NC_007304.6	114085970	114139419	-
505907	HSPA13	STCH	mRNA	URS0000B3049D+++NM_001038505.2	coding	known	NC_007299.6	22352279	22364459	+
519513	BRCC3	CXorf53	mRNA	BGIR9913_54821+++BGIR9913_54822+++URS0000B30284+++NM_001075790.1	coding	known	NC_007331.5	39197428	39276534	+
540824	BCL10	CARMEN+++CIPER	mRNA	NM_001078028.1	coding	known	NC_007301.6	59291277	59300737	+
507899	MICU1	CBARA1	mRNA	BGIR9913_54575+++URS0000B22BCD+++URS0000B2369D+++URS0000B24FB1+++URS0000B30F45+++NM_001075338.1	coding	known	NC_007329.6	28662946	28882425	-
507596	TRMO	C8H9orf156+++NAP1	mRNA	URS0000B266F4+++NM_001097994.2	coding	known	NC_007306.6	63833092	63843964	-
512371			mRNA	BGIR9913_54667+++XM_015470125.1	coding	known	NC_007330.6	51537170	51549387	+
531720	KLRG2		mRNA	XM_015463143.1	coding	known	NC_007302.6	104175588	104191893	-
515467	TMEM237	ALS2CR4	mRNA	NM_001046200.2	coding	known	NC_007300.6	90904549	90926910	-
539145	OTUD5		mRNA	BGIR9913_54859+++BGIR9913_54860+++URS0000B25D3C+++NM_001205638.1	coding	known	NC_007331.5	93154288	93184682	-
540586	SOCS7		mRNA	BGIR9913_53379+++NM_001206013.1	coding	known	NC_007317.6	39814651	39847254	+
517759	CADM2		mRNA	URS0000B23293+++URS0000B23361+++URS0000B23F18+++URS0000B243C5+++URS0000B259FF+++URS0000B25BDC+++URS0000B267C6+++URS0000B26A0C+++URS0000B26D90+++URS0000B278A5+++URS0000B2798B+++URS0000B27BD2+++URS0000B28167+++URS0000B28616+++URS0000B2A554+++URS0000B2AF35+++URS0000B2B213+++URS0000B2BA4D+++URS0000B2D6DF+++URS0000B2F048+++URS0000B2F666+++URS0000B302D3+++URS0000B302F7+++URS0000B30CBB+++URS0000B30D96++…	coding	known	NC_007299.6	32470107	33753381	+
518738	GPATCH1	GPATC1	mRNA	NM_001075778.1	coding	known	NC_007316.6	43793939	43849660	+
616809	GOLGA7		mRNA	BGIR9913_54463+++NM_001035484.1	coding	known	NC_007328.5	36346633	36364029	+
508778	DCAKD		mRNA	NM_001077881.1	coding	known	NC_007317.6	45540133	45556960	-
515225	GHDC	D11LGP1	mRNA	NM_001075703.1	coding	known	NC_007317.6	43125588	43130033	-
617344	SH3BP2		mRNA	NM_001191526.1	coding	known	NC_007304.6	108456423	108466270	+
506294	KIF22		mRNA	NM_001101868.2	coding	known	NC_007326.6	26831259	26846067	-
281236	IFNAC		mRNA	NM_174085.1	coding	known	NC_007306.6	23037851	23038489	+
617112	LOC617112		mRNA	XM_005199127.3	coding	known	NC_007306.6	23161808	23164457	+
537960	ATP1A4		mRNA	NM_001144103.1	coding	known	NC_007301.6	9667840	9700003	-
613567	STX8		mRNA	BGIR9913_53521+++NM_001078037.2	coding	known	NC_007317.6	29422357	29633884	-
515290	HNRNPM	HNRPM	mRNA	BGIR9913_50475+++BGIR9913_50476+++URS0000B249A9+++URS0000B2A723+++NM_001191223.1	coding	known	NC_007305.6	18367089	18407254	+
613305	MIF4GD		mRNA	BGIR9913_53437+++BGIR9913_53438+++NM_001034732.1	coding	known	NC_007317.6	57071118	57075629	+
781349	LYZ1	LYSOZYME+++LYZ	mRNA	NM_001080339.1	coding	known	NC_007303.6	44754347	44762102	-
100139141	SHROOM3		mRNA	URS0000B24574+++NM_001191524.1	coding	known	NC_007304.6	93459142	93792557	+
101902869	LOC101902869		mRNA	XM_015466078.1	coding	known	NC_007311.6	54037948	54052837	+
504474	STT3B		mRNA	NM_001097570.1	coding	known	NC_007320.6	6131526	6234579	+
507165	HSPH1		mRNA	BGIR9913_51866+++NM_001075302.1	coding	known	NC_007310.6	29914402	29937875	+
513621	VAMP1		mRNA	NM_001075630.2	coding	known	NC_007303.6	104572116	104579058	+
617677	EFCC1	CCDC48	mRNA	NM_001146692.1	coding	known	NC_007320.6	59890532	59919911	+
100137953	ATP8B4		mRNA	XM_015465119.1+++XM_015465120.1+++XM_015465121.1+++XM_015465122.1+++XM_015465123.1+++XM_015465124.1+++XM_015465125.1+++XM_015465126.1	coding	known	NC_007308.6	60508323	60853420	+
618689	SS18L2		mRNA	URS0000B25FFD+++NM_001205374.1	coding	known	NC_007320.6	15431450	15435559	+
100295476	EREG		mRNA	URS0000B26F49+++URS0000B27DF5+++URS0000B2B99F+++XM_010797936.2+++XM_010797937.2	coding	known	NC_007304.6	91437795	91457924	+
504571	ZNF575		mRNA	NM_001040503.2	coding	known	NC_007316.6	52305102	52306649	+
281889	KRT17		mRNA	BGIR9913_53575+++NM_001105322.1	coding	known	NC_007317.6	42650812	42662355	-
507897	DNAJC2	ZRF1	mRNA	BGIR9913_49973+++URS0000B28B91+++NM_001075337.1	coding	known	NC_007302.6	44940525	44981306	-
507371	PRPF8		mRNA	BGIR9913_53501+++NM_001105638.1	coding	known	NC_007317.6	23456622	23489338	-
538232	SOX30		mRNA	NM_001046429.2	coding	known	NC_007305.6	71634139	71675819	-
530353	TRUB1		mRNA	URS0000B2D760+++XM_003584106.4+++XM_015469618.1	coding	known	NC_007327.6	35866794	35899994	+
527759	AQP6		mRNA	XM_606158.5	coding	known	NC_007303.6	30119745	30125620	-
616063	LOC616063		mRNA	XM_015468441.1	coding	known	NC_007319.6	20114283	20116768	-
286839	RPS27A		mRNA	BGIR9913_51556+++NM_174778.1	coding	known	NC_007309.6	37982309	37984648	+
541273	FBLN7		mRNA	XM_615422.8	coding	known	NC_007309.6	203562	260545	-
521932	CEP63		mRNA	BGIR9913_49235+++XM_005195989.3	coding	known	NC_007299.6	136367606	136442266	-
326577	SLC1A4	ASCT1	mRNA	NM_001081577.1	coding	known	NC_007309.6	63539233	63569171	+
507621	SLC5A12		mRNA	NM_001101059.2	coding	known	NC_007313.6	58429997	58481291	-
616881	TSPAN3		mRNA	NM_001035487.1	coding	known	NC_007319.6	32823639	32850507	-
533202	VAC14		mRNA	NM_001082444.1	coding	known	NC_007316.6	1456369	1532741	+
767883	CCDC160		mRNA	NM_001195060.1	coding	known	NC_007331.5	18066265	18074646	+
783354	HRH4		mRNA	XM_001251983.5	coding	known	NC_007325.6	32662370	32676313	-
100138632	DCAF13		mRNA	XM_015466366.1	coding	known	NC_007312.6	63567860	63583154	-
508424	PIM2		mRNA	NM_001206378.1	coding	known	NC_007331.5	93148107	93153708	-
100124505	PDE4B		mRNA	BGIR9913_49806+++URS0000B2385F+++URS0000B2615F+++URS0000B2F150+++NM_001102546.1	coding	known	NC_007301.6	79596538	80047156	-
506544	PFKM	ATP-PFK+++PFK-M	mRNA	NM_001075268.1	coding	known	NC_007303.6	32382777	32407345	-
282411	CACNA1G		mRNA	NM_001193140.1	coding	known	NC_007317.6	36898402	36960104	-
510914	KRT23		mRNA	NM_001101935.1	coding	known	NC_007317.6	41949306	41965622	-
618456	LOC618456	ZNF208+++ZNF91	mRNA	XM_015467728.1	coding	known	NC_007316.6	61065279	61088177	+
618204	SCN1B		mRNA	NM_001076496.1	coding	known	NC_007316.6	46122013	46131914	+
533462	SAP30L		mRNA	BGIR9913_50737+++URS0000B26A67+++URS0000B2AF98+++URS0000B2B49C+++NM_001191372.1	coding	known	NC_007305.6	68044664	68058055	+
281226	MOCOS	HMCS+++MCS	mRNA	URS0000B2D69F+++NM_174081.2	coding	known	NC_007325.6	21262753	21321591	-
100298937	LOC100298937		mRNA	XM_015468445.1	coding	known	NC_007319.6	20625808	20634167	-
516477	WDR20		mRNA	NM_001191156.1	coding	known	NC_007319.6	68918047	68974339	+
613592	RPL36AL		mRNA	BGIR9913_51411+++NM_001079508.2	coding	known	NC_007308.6	42851851	42854734	-
101905165	LOC101905165		mRNA	XM_015463462.1+++XM_015463464.1	coding	known	NC_007303.6	100036722	100040645	-
533048	NPR1		mRNA	NM_001192751.1	coding	known	NC_007301.6	16902966	16916497	-
100337035	CFHR5		mRNA	XM_005192636.3+++XM_010826179.2+++XM_015466985.1	coding	known	NC_007314.5	78135277	78168671	+
519634	MYO18A		mRNA	BGIR9913_53486+++BGIR9913_53487+++BGIR9913_53488+++XM_010824001.2+++XM_010824002.2+++XM_010824003.2+++XM_010824004.2+++XM_010824005.2+++XM_010824006.2+++XM_010824007.2+++XM_010824008.2+++XM_010824009.2+++XM_010824010.2+++XM_010824011.2+++XM_015467975.1+++XM_015467976.1+++XM_015467977.1+++XM_015467978.1+++XM_015467979.1+++XM_015467980.1+++XM_015467981.1+++XM_015467982.1+++XR_001498685.1	coding	known	NC_007317.6	21119506	21220333	-
505138	CASP8AP2		mRNA	BGIR9913_51145+++URS0000B23291+++XM_010798926.2+++XM_010798927.2+++XM_010798928.2+++XM_010798929.2	coding	known	NC_007307.6	61543291	61579075	-
527889	CSNK1G1		mRNA	BGIR9913_51251+++NM_001038146.2	coding	known	NC_007308.6	45872718	46026316	+
100139766	LOC100139766		mRNA	XM_015470699.1+++XM_015470700.1+++XM_015470701.1+++XM_015470702.1+++XM_015470703.1+++XM_015470704.1+++XM_015470705.1+++XM_015470706.1	coding	known	NW_014649997.1	16598	24698	+
510190	TM7SF3		mRNA	NM_001076827.2	coding	known	NC_007303.6	83433593	83473383	+
506530	SSR2		mRNA	BGIR9913_49582+++NM_001015533.1	coding	known	NC_007301.6	14965948	14972619	+
539548	CNTFR		mRNA	NM_001278571.1	coding	known	NC_007306.6	77705723	77745203	-
100298980	ZNF550		mRNA	XM_005195510.3+++XM_010823912.2+++XM_010823913.2+++XM_010823916.2+++XM_010823917.2+++XM_015467908.1+++XM_015467909.1	coding	known	NC_007316.6	65251570	65272421	-
614033	CHCHD2	CHCHD9	mRNA	NM_001034746.2	coding	known	NC_007326.6	28160403	28166121	-
511763	SYNCRIP		mRNA	URS0000B24366+++URS0000B27BBE+++URS0000B2809A+++URS0000B30922+++XM_002705186.5+++XM_005199404.3+++XM_005199405.3+++XM_005199406.3+++XM_010798935.2+++XM_010798936.2+++XM_589161.9	coding	known	NC_007307.6	65015575	65045283	+
510832	CD1E		mRNA	NM_001034394.2	coding	known	NC_007301.6	11806061	11809560	-
100138309	SYN3		mRNA	NM_001191357.1	coding	known	NC_007303.6	71681596	72132645	-
511799	P3H2	LEPREL1	mRNA	URS0000B26799+++URS0000B2E28F+++URS0000B2E2C2+++NM_001100345.2	coding	known	NC_007299.6	78041486	78220871	+
614986	PUS10		mRNA	BGIR9913_51704+++BGIR9913_51705+++NM_001206837.1	coding	known	NC_007309.6	43696764	43763206	-
511147	CDK13	CDC2L5	mRNA	NM_001205431.1+++NM_001206622.1	coding	known	NC_007302.6	81914391	82056626	-
509769	SNX2		mRNA	NM_001038519.1	coding	known	NC_007305.6	32456044	32515607	-
524590	DOK7		mRNA	XM_015463839.1	coding	known	NC_007304.6	107647292	107674445	-
515919	EPB41L1		mRNA	XM_010824140.2+++XM_010824144.2+++XM_010824159.2+++XM_010824163.2+++XM_010824168.2+++XM_010824172.2+++XM_010824176.2+++XM_010824180.2+++XM_010824184.2+++XM_010824185.2+++XM_010824186.2+++XM_010824187.2+++XM_010824188.2+++XM_010824189.2+++XM_010824190.2+++XM_010824191.2+++XM_010824192.2+++XM_015466173.1	coding	known	NC_007311.6	66111020	66283818	+
787359	DPF3		mRNA	XM_001254779.5+++XM_015465220.1+++XR_001497412.1	coding	known	NC_007308.6	84784137	85068954	-
786191	HIC1		mRNA	XM_015467992.1	coding	known	NC_007317.6	23785435	23792133	+
788788	THEG		mRNA	XM_001255737.4+++XM_015464241.1	coding	known	NC_007305.6	44819003	44831807	-
100138159	SFI1		mRNA	XM_015467198.1+++XM_015467199.1+++XR_001498427.1	coding	known	NC_007315.6	72527652	72615622	+
616194	HSPB11	C3H1ORF41	mRNA	NM_001076412.1	coding	known	NC_007301.6	93173591	93206913	+
540768	KCNC4		mRNA	NM_001192780.1	coding	known	NC_007301.6	33515639	33537794	-
514380	CATIP	C2H2orf62	mRNA	URS0000B30623+++XM_592223.8	coding	known	NC_007300.6	107478140	107484567	+
613647	CHMP4A		mRNA	NM_001128504.2	coding	known	NC_007308.6	20825805	20829536	+
107131391			mRNA	XM_015462309.1	coding	known	NC_007300.6	60465319	60516243	-
539292	PARD6G		mRNA	NM_001098100.1	coding	known	NC_007325.6	584237	661246	+
505875	WDR74		mRNA	BGIR9913_54697+++BGIR9913_54698+++NM_001014854.2	coding	known	NC_007330.6	42119438	42127407	-
523154	GALE		mRNA	NM_001206208.1	coding	known	NC_007300.6	130133595	130138185	+
515824	PUS3		mRNA	BGIR9913_54679+++NM_001034512.1	coding	known	NC_007330.6	29815568	29826037	-
534216	RBM5	LUCA15	mRNA	NM_001046374.1	coding	known	NC_007320.6	50973439	50997565	-
618015	TMX4	TXNDC13	mRNA	NM_001099170.1	coding	known	NC_007311.6	534066	592794	-
613457	C2H2orf76		mRNA	NM_001037618.2	coding	known	NC_007300.6	71722102	71808567	-
281694	CLCA3		mRNA	NM_181018.2	coding	known	NC_007301.6	57834493	57858771	-
512628	CLBA1	C14orf79+++C21H14orf79	mRNA	NM_001075573.1	coding	known	NC_007319.6	71330529	71336203	+
514967	KCTD20		mRNA	BGIR9913_54017+++NM_001101093.1	coding	known	NC_007324.6	10380277	10416344	+
508158	AHCY		mRNA	BGIR9913_52213+++NM_001034315.1	coding	known	NC_007311.6	64519139	64537818	-
522371	TSPAN15		mRNA	NM_001075829.1	coding	known	NC_007329.6	26038121	26090653	+
508235	FBXO7		mRNA	NM_001038059.1	coding	known	NC_007303.6	71654852	71675098	+
510156	CYP4V2		mRNA	NM_001034373.2	coding	known	NC_007328.5	15397741	15414142	+
540403	LOC540403		mRNA	XM_005199019.3+++XM_015464199.1+++XM_015464201.1+++XM_015464202.1+++XM_015464203.1	coding	known	NC_007305.6	35712956	35728790	-
101907028	POU2F2		mRNA	XM_015467551.1	coding	known	NC_007316.6	51744294	51748046	-
505750	LRIG1		mRNA	BGIR9913_53888+++URS0000B25392+++URS0000B2781B+++XM_015468715.1	coding	known	NC_007320.6	35205843	35321101	+
507895	U2AF2		mRNA	BGIR9913_53301+++NM_001075336.2	coding	known	NC_007316.6	62630622	62644958	-
523911	TXNDC15		mRNA	XM_602222.5	coding	known	NC_007305.6	48140116	48155857	+
616326	ZNF839		mRNA	XM_015468608.1+++XM_015468609.1+++XM_015468610.1+++XM_015468611.1+++XM_015468612.1+++XR_001499078.1+++XR_001499079.1	coding	known	NC_007319.6	69055373	69073571	+
516318	PER1	Rigui-like	mRNA	BGIR9913_53518+++BGIR9913_53519+++NM_001289772.1	coding	known	NC_007317.6	28531760	28552724	-
537131	SMG7		mRNA	BGIR9913_52749+++URS0000B28D93+++NM_001193205.2	coding	known	NC_007314.5	66209845	66296775	+
541239	SLF2	C26H10ORF6+++FAM178A	mRNA	BGIR9913_54381+++URS0000B22496+++URS0000B28BA7+++URS0000B2F2B2+++NM_001102259.1	coding	known	NC_007327.6	21753356	21796112	+
613832	AMER2	FAM123A	mRNA	XM_015465699.1	coding	known	NC_007310.6	34328027	34332101	+
104969184	LOC104969184		mRNA	XM_015464289.1+++XM_015464290.1+++XM_015464291.1	coding	known	NC_007305.6	51090931	51134058	+
507790	PF4		mRNA	NM_001101062.1	coding	known	NC_007304.6	91053678	91054646	+
510769	NDEL1		mRNA	NM_001191246.3	coding	known	NC_007317.6	28780567	28815713	+
789755	CD300LB		mRNA	NM_001105023.2	coding	known	NC_007317.6	57799493	57809829	+
536763	EGLN2		mRNA	BGIR9913_53139+++BGIR9913_53140+++NM_001102193.1	coding	known	NC_007316.6	50496057	50507163	+
100140797	RMC1	C24H18orf8+++WDR98	mRNA	URS0000B23D15+++NM_001205470.1	coding	known	NC_007325.6	33575222	33597423	+
788867	MLNR		mRNA	XM_005200197.3	coding	known	NC_007310.6	19016597	19019384	+
540584	FAM126A		mRNA	URS0000B23637+++URS0000B2679C+++URS0000B287BE+++URS0000B2A720+++URS0000B308A1+++XM_015462964.1+++XM_015462965.1	coding	known	NC_007302.6	31868585	31956036	+
618009	ASAP2	DDEF2	mRNA	BGIR9913_51765+++BGIR9913_51766+++XM_015465457.1	coding	known	NC_007309.6	88235528	88393116	-
540913	CCDC86		mRNA	NM_001038574.1	coding	known	NC_007330.6	38015654	38024387	+
540374	GMEB1		mRNA	NM_001046475.1	coding	known	NC_007300.6	125771094	125797850	-
100296443	RBM6		mRNA	BGIR9913_53979+++XM_010825146.2+++XM_015468784.1+++XM_015468785.1+++XM_015468786.1+++XM_015468787.1+++XM_015468788.1	coding	known	NC_007320.6	51001524	51091130	-
281707	COPZ1		mRNA	NM_174282.3	coding	known	NC_007303.6	25884814	25904117	-
526282	MRM1		mRNA	NM_001101126.2	coding	known	NC_007317.6	13354987	13363862	+
541016	SCAF4	SFRS15	mRNA	URS0000B23912+++URS0000B2A6CD+++URS0000B2ABD8+++XM_005196099.3+++XM_614113.8	coding	known	NC_007299.6	3048918	3110911	+
281917	MOCS1		mRNA	NM_001013597.1+++NM_001166297.1	coding	known	NC_007324.6	13871248	13905733	-
100300765	XKR9		mRNA	XM_015466335.1	coding	known	NC_007312.6	36699151	36724874	+
540232	CTDSPL2		mRNA	NM_001191405.1	coding	known	NC_007308.6	104238529	104310216	+
617494	NSMCE3	NDNL2	mRNA	NM_001078080.1	coding	known	NC_007319.6	28782605	28784124	-
531699	AOX2	AOX3L1	mRNA	NM_001281918.1	coding	known	NC_007300.6	90098728	90173552	+
507632	YES1		mRNA	URS0000B22996+++URS0000B28EA6+++URS0000B29C55+++URS0000B2E086+++NM_001101060.1	coding	known	NC_007325.6	36079504	36143915	+
104972746			mRNA	URS0000B24C26+++URS0000B28CC7+++URS0000B30254+++XM_015463750.1	coding	known	NC_007304.6	66742756	66749476	+
523157	NOXA1		mRNA	NM_001102075.1	coding	known	NC_007309.6	105953817	105962753	-
523187	DNAAF1	LLRC50+++LRRC50	mRNA	NM_001035345.2	coding	known	NC_007316.6	10481921	10502645	+
521194	MAML2		mRNA	BGIR9913_52425+++BGIR9913_52426+++BGIR9913_52427+++BGIR9913_52428+++BGIR9913_52429+++BGIR9913_52551+++URS0000B22073+++URS0000B23205+++URS0000B23D32+++URS0000B2650E+++URS0000B2738B+++URS0000B27984+++URS0000B28575+++URS0000B293A1+++URS0000B30DC8+++NM_001098050.1	coding	known	NC_007313.6	14283263	14691825	+
539404	IREB2		mRNA	XM_015468510.1	coding	known	NC_007319.6	31466085	31518841	+
616551	PRR22		mRNA	NM_001205382.1	coding	known	NC_007305.6	19857292	19859437	+
337885	PTGDR2	CRTH2+++GPR44	mRNA	XM_015470025.1	coding	known	NC_007330.6	38024262	38029471	-
540493	COPS8		mRNA	NM_001083497.1	coding	known	NC_007301.6	117596334	117609375	+
784939	GCSAM	GCET2	mRNA	NM_001191208.1	coding	known	NC_007299.6	57480899	57494920	-
525256	PREB		mRNA	NM_001076875.2	coding	known	NC_007309.6	72707409	72711506	+
539802	LOC539802		mRNA	XM_611424.7	coding	known	NC_007312.6	343220	344193	+
101903690	FAM83C		mRNA	XM_005192474.3	coding	known	NC_007311.6	65480918	65488326	-
616754	INKA2	C1orf183+++C3H1orf183+++FAM212B	mRNA	NM_001101261.1	coding	known	NC_007301.6	31930216	31943877	+
783588			mRNA	XM_015469361.1	coding	known	NC_007326.6	28356463	28391186	+
526547	EXOC3L4		mRNA	NM_001205930.1	coding	known	NC_007319.6	69697127	69706302	+
614062	CCDC60		mRNA	XM_865397.8+++XR_001498392.1+++XR_001498393.1+++XR_001498394.1+++XR_001498395.1+++XR_001498396.1+++XR_818775.2+++XR_818776.2+++XR_818777.2	coding	known	NC_007315.6	58303388	58477742	-
513775	ZBTB2		mRNA	BGIR9913_51176+++NM_001205768.1	coding	known	NC_007307.6	89990788	90019482	-
505763	MPV17		mRNA	NM_001045929.2	coding	known	NC_007309.6	72526252	72535533	+
280677	C3		mRNA	BGIR9913_50477+++NM_001040469.2	coding	known	NC_007305.6	19069516	19105529	+
538804	C23H6orf136	C6orf136	mRNA	NM_001038178.2	coding	known	NC_007324.6	28233935	28237652	-
511575	GPX8		mRNA	BGIR9913_53697+++NM_001046088.2	coding	known	NC_007318.6	24055331	24060216	-
786516	CRB2		mRNA	XM_015465485.1+++XM_015465486.1	coding	known	NC_007309.6	94757432	94781955	+
530263	RFFL		mRNA	URS0000B241E0+++XM_005192866.3+++XM_005192867.3+++XM_005192868.3+++XM_010798200.2+++XM_015467952.1	coding	known	NC_007317.6	15422452	15510557	+
616871	UQCRB		mRNA	BGIR9913_52312+++NM_001034797.2	coding	known	NC_007312.6	70658047	70665634	+
513700	ITIH4		mRNA	NM_001015590.3	coding	known	NC_007320.6	48784363	48799354	+
100295281	LOC100295281		mRNA	XM_010800334.2	coding	known	NC_007331.5	13827469	13828246	+
516303	ERRFI1		mRNA	NM_001077930.1	coding	known	NC_007314.5	46368150	46382414	+
539672	ASNSD1		mRNA	NM_001034680.2	coding	known	NC_007300.6	6614324	6625176	-
616841	TCF23		mRNA	NM_001038216.2	coding	known	NC_007309.6	72684431	72688590	-
515049	NECAB2		mRNA	NM_001098977.1	coding	known	NC_007316.6	10343108	10377073	+
514028	DSE		mRNA	BGIR9913_51135+++NM_001113232.2	coding	known	NC_007307.6	34854369	34930696	-
523601	EMX2		mRNA	NM_001075845.1	coding	known	NC_007327.6	38353258	38359504	+
616212	FBXL2	FBL2	mRNA	NM_001099153.2	coding	known	NC_007320.6	7696495	7771469	+
533953	IRAK1		mRNA	NM_001040555.1	coding	known	NC_007331.5	40616236	40622881	-
512680	U2AF1		mRNA	NM_001080268.2	coding	known	NC_007299.6	145374734	145387699	-
526125	GON4L	gon-4-like	mRNA	BGIR9913_49587+++URS0000B281DB+++NM_001192625.1	coding	known	NC_007301.6	15165122	15251255	+
509871	NMD3		mRNA	NM_001075420.2	coding	known	NC_007299.6	107354993	107391406	-
782062	LOC782062		pseudo	XM_015467832.1+++XM_015467833.1+++XM_015467834.1+++XM_015467835.1+++XM_015467836.1+++XM_015467837.1+++XM_015467838.1+++XM_015467839.1+++XM_015467840.1+++XM_015467841.1+++XM_015467842.1+++XM_015467843.1+++XM_015467844.1+++XR_001498621.1+++XR_001498622.1	coding	known	NC_007316.6	63660052	63679678	+
100295614			mRNA	XM_015463161.1	coding	known	NC_007302.6	106910615	106917925	+
509863	SESN2		mRNA	NM_001024507.1	coding	known	NC_007300.6	126127569	126143162	-
100337373	SYMPK		mRNA	BGIR9913_53264+++BGIR9913_53265+++NM_001206913.1	coding	known	NC_007316.6	54041651	54074986	-
539249	G3BP2		mRNA	BGIR9913_50399+++URS0000B27AD9+++NM_001046455.1	coding	known	NC_007304.6	92591306	92628621	-
614849	LAMTOR1	C11orf59+++C15H11orf59	mRNA	NM_001034769.1	coding	known	NC_007313.6	52765636	52771992	-
515216	AP2A2		mRNA	BGIR9913_54727+++NM_001075702.1	coding	known	NC_007330.6	50746568	50871534	-
101904897	CCDC87		mRNA	XM_005197362.3	coding	known	NC_007330.6	45574688	45578742	-
516578	TBP		mRNA	NM_001075742.1	coding	known	NC_007307.6	106176554	106189891	+
100848920	RGS2		mRNA	XM_003583217.4	coding	known	NC_007314.5	13114481	13117831	-
514394	UCHL1		mRNA	BGIR9913_50318+++NM_001046172.2	coding	known	NC_007304.6	62084911	62097113	+
785933	LOC785933		mRNA	XM_015467609.1+++XM_015467610.1	coding	known	NC_007316.6	56440258	56445025	-
538697	STARD13		mRNA	NM_001192070.1	coding	known	NC_007310.6	27957747	28124911	+
784034	C16H1orf112		mRNA	BGIR9913_52690+++XM_001252463.6+++XM_010823072.2+++XM_010823073.2	coding	known	NC_007314.5	38396099	38446877	+
614217	CARD19	C8H9orf89+++C9orf89	mRNA	BGIR9913_50869+++URS0000B250D3+++NM_001034753.1	coding	known	NC_007306.6	86392631	86408473	+
515148	GPR173		mRNA	URS0000B239E0+++URS0000B26327+++NM_001015604.1	coding	known	NC_007331.5	97014419	97038290	+
533064	FBXO45		mRNA	URS0000B26E34+++NM_001206758.1	coding	known	NC_007299.6	71966205	71979243	+
516099	HSPB1		mRNA	NM_001025569.1	coding	known	NC_007326.6	35030067	35032664	+
508176	TMEM82		mRNA	XM_584920.7	coding	known	NC_007314.5	53239295	53243714	-
781665	IRF2BP2		mRNA	BGIR9913_54543+++URS0000B2C1C0+++XM_015469790.1	coding	known	NC_007329.6	7481900	7492132	-
513295	GAL3ST1		mRNA	NM_001101972.1	coding	known	NC_007315.6	71849290	71868047	-
505324	UTP14A	UTP14C	mRNA	NM_001034241.2	coding	known	NC_007331.5	13856802	13873395	+
508336	CCDC71		mRNA	NM_001046000.1	coding	known	NC_007320.6	51619748	51623433	+
618521	ADAT1		mRNA	BGIR9913_53075+++NM_001081620.1	coding	known	NC_007316.6	2962989	2979045	+
785947	ULBP27		mRNA	NM_001168616.1	coding	known	NC_007307.6	88659779	88662614	+
615906	LSS		mRNA	BGIR9913_49250+++URS0000B23A37+++NM_001046564.1	coding	known	NC_007299.6	148210445	148240968	-
768058	ACY1		mRNA	BGIR9913_53975+++NM_001077115.2	coding	known	NC_007320.6	49685262	49691086	-
533179	SMIM8	C9H6orf162	mRNA	BGIR9913_51150+++URS0000B2471A+++NM_001081531.2	coding	known	NC_007307.6	63754246	63767355	-
515550	GRIPAP1		mRNA	NM_001193106.1	coding	known	NC_007331.5	93198034	93219512	-
506601	RCAN3	DSCR1L2	mRNA	NM_001045945.1	coding	known	NC_007300.6	129408567	129442283	-
534432	CCDC39		mRNA	URS0000B2A30F+++NM_001206056.1	coding	known	NC_007299.6	87256575	87308772	+
504789	BEND6		mRNA	NM_001205554.1	coding	known	NC_007324.6	3116538	3179841	-
507410	POP5		mRNA	NM_001075312.2	coding	known	NC_007315.6	65286404	65288685	-
615784	MZT1		mRNA	NM_001206331.1	coding	known	NC_007310.6	47886244	47901348	-
504406	HYDIN		mRNA	URS0000B27E2B+++XM_010823648.2	coding	known	NC_007316.6	40077995	40433294	+
281133	ECE1		mRNA	BGIR9913_49418+++BGIR9913_49419+++NM_181009.2	coding	known	NC_007300.6	132353292	132478523	+
506621	ZNF268		mRNA	BGIR9913_52912+++BGIR9913_52913+++NM_001083646.2	coding	known	NC_007315.6	45318087	45354118	+
539036	RGS19		mRNA	NM_001076915.1	coding	known	NC_007311.6	54490073	54495662	+
783879	GSTM1	GSTM4	mRNA	NM_001080354.2	coding	known	NC_007301.6	34085789	34092371	-
281562	UCP2		mRNA	NM_001033611.2	coding	known	NC_007313.6	54462185	54468648	-
519260	RABGAP1		mRNA	BGIR9913_51609+++BGIR9913_51610+++NM_001191409.2	coding	known	NC_007309.6	94348766	94520100	+
614488	AVPI1		mRNA	BGIR9913_54422+++BGIR9913_54423+++NM_001034760.2	coding	known	NC_007327.6	18822644	18830940	-
338072	SMARCAL1		mRNA	NM_176666.1	coding	known	NC_007300.6	105519037	105569181	+
513214	SNX27		mRNA	NM_001098956.2	coding	known	NC_007301.6	19315335	19391516	-
534344	CGRRF1		mRNA	NM_001192807.1	coding	known	NC_007308.6	67452488	67480169	+
515178	ABCD1		mRNA	NM_001046190.1	coding	known	NC_007331.5	40360448	40376264	+
613886	HACD2	PTPLB	mRNA	URS0000B3062A+++NM_001130757.2	coding	known	NC_007299.6	68711369	68800540	-
541209	AMOTL1		mRNA	BGIR9913_52552+++XM_015466446.1+++XM_015466447.1+++XM_015466448.1+++XM_015466449.1	coding	known	NC_007313.6	15930526	16130019	-
515459	HEMK1		mRNA	NM_001035308.1	coding	known	NC_007320.6	50530005	50540692	-
786254	LOC786254		mRNA	NM_001130763.1	coding	known	NC_007302.6	107274121	107275050	+
104975451	LBHD2		mRNA	XM_010824988.2	coding	known	NC_007319.6	69680412	69685863	+
282478	SLC25A4	ANT1	mRNA	NM_174658.2	coding	known	NC_007328.5	14632811	14636674	+
540173	ZNF428		mRNA	NM_001192364.1	coding	known	NC_007316.6	52397169	52406218	-
506674	TAF3		mRNA	XM_015465881.1+++XM_015465882.1	coding	known	NC_007311.6	16084248	16208593	-
614165	SPTLC1		mRNA	URS0000B29AB8+++NM_001034749.1	coding	known	NC_007306.6	87693808	87759501	+
520291	CARD6		mRNA	NM_001192521.1	coding	known	NC_007318.6	33754865	33769663	-
574056	TNFSF8	TNFRSF8+++TNLG3A	mRNA	URS0000B24A13+++NM_001025207.1	coding	known	NC_007306.6	106432650	106462185	-
767614	MYBPC3		mRNA	NM_001076536.2	coding	known	NC_007313.6	78762605	78780338	-
533134	MBTPS2		mRNA	URS0000B25574+++URS0000B272CF+++URS0000B2ABED+++NM_001075981.1	coding	known	NC_007331.5	129934577	129980065	-
538952	PRR15	P-AF	mRNA	NM_001205521.1	coding	known	NC_007302.6	67274078	67275658	-
618425	LINGO3		mRNA	XM_005199002.3	coding	known	NC_007305.6	22629658	22646075	+
512627	LOC512627		mRNA	XM_010822874.2	coding	known	NC_007313.6	55393009	55421242	-
614292	AKIRIN2	Akirin-2+++C9H6ORF166	mRNA	URS0000B236BB+++URS0000B28FBC+++NM_001110087.1	coding	known	NC_007307.6	63421164	63444007	+
100336599			mRNA	XM_015470604.1	coding	known	NC_007331.5	140412128	140414471	-
617462	C1QTNF4		mRNA	XM_015466611.1	coding	known	NC_007313.6	78970179	78974587	-
520694	LINGO1		mRNA	BGIR9913_53832+++BGIR9913_53833+++XM_015468521.1+++XM_015468522.1+++XM_015468523.1+++XM_598942.9+++XR_001498988.1	coding	known	NC_007319.6	33409585	33629434	-
614645	SPN		mRNA	NM_001103102.2	coding	known	NC_007326.6	26902561	26906267	-
540760	RFXAP		mRNA	XM_015465640.1	coding	known	NC_007310.6	24915017	24925108	-
541164	TMEM47		mRNA	NM_001076262.1	coding	known	NC_007331.5	115072314	115097312	+
534801	GFRA1		mRNA	NM_001105411.1	coding	known	NC_007327.6	36969385	37200859	-
515126	AMZ2		mRNA	BGIR9913_53637+++BGIR9913_53638+++NM_001034481.1	coding	known	NC_007317.6	62758232	62766829	-
100140244	ANKAR		mRNA	URS0000B2F3D5+++XM_015462238.1	coding	known	NC_007300.6	6554160	6606684	+
281056	CD247	CD3Z	mRNA	URS0000B23B0D+++URS0000B26899+++NM_174012.2	coding	known	NC_007301.6	1253288	1337266	+
613842	PDCD1	PD-1	mRNA	NM_001083506.1	coding	known	NC_007301.6	121742166	121752097	-
518761	SPIRE2		mRNA	NM_001205387.1	coding	known	NC_007316.6	14733683	14762407	+
526651	PLD6	mitoPLD	mRNA	NM_001271990.1	coding	known	NC_007317.6	35709607	35712418	+
444880	PAM16	Magmas+++TIMM16	mRNA	NM_001002893.2	coding	known	NC_007326.6	3519932	3525951	-
505709	ERBB2		mRNA	NM_001303629.1	coding	known	NC_007317.6	40898608	40922989	+
616179	EDA	ED1	mRNA	BGIR9913_54769+++URS0000B29D35+++NM_001081743.2	coding	known	NC_007331.5	86692469	87085886	+
615681	SLC39A11		mRNA	BGIR9913_53440+++NM_001076390.1	coding	known	NC_007317.6	59022581	59316444	+
618047	DNAJC15		mRNA	BGIR9913_51840+++NM_001080332.2	coding	known	NC_007310.6	13228983	13313625	+
504282	PLK3		mRNA	NM_001075153.2	coding	known	NC_007301.6	102141004	102145878	-
538426	DNAJB1		mRNA	NM_001033763.1	coding	known	NC_007305.6	12438408	12442088	+
506625	NHLRC3		mRNA	BGIR9913_51941+++NM_001192100.1	coding	known	NC_007310.6	23306167	23316682	-
506903	GALNT6		mRNA	NM_001015534.1	coding	known	NC_007303.6	28631721	28670632	+
516629	LGALSL	HSPC159	mRNA	BGIR9913_51574+++NM_001205831.2	coding	known	NC_007309.6	63014212	63022360	+
519271	ERC1		mRNA	NM_001205419.1	coding	known	NC_007303.6	108612248	108855582	+
525813	ME3		mRNA	BGIR9913_54602+++URS0000B2D688+++NM_001075877.1	coding	known	NC_007330.6	9007241	9228400	+
523902	VRK2		mRNA	BGIR9913_51558+++NM_001075851.1	coding	known	NC_007309.6	40708597	40817814	+
521037	RIC8A	RIC8	mRNA	NM_001015627.2	coding	known	NC_007309.6	107414637	107419983	+
783258	DCP1A		mRNA	URS0000B282CD+++NM_001102330.1	coding	known	NC_007320.6	48372565	48418139	+
522105	AHDC1		mRNA	NM_001206409.1	coding	known	NC_007300.6	126771561	126782528	+
104968498			mRNA	XM_015464017.1	coding	known	NC_007305.6	11816998	11829877	+
513508	LOC513508		mRNA	XM_015467145.1	coding	known	NC_007315.6	57775017	57818335	+
785982	LOC785982		mRNA	XM_015464858.1	coding	known	NC_007307.6	89034513	89035427	+
281800	PROKR1	GPR73	mRNA	NM_174330.1	coding	known	NC_007309.6	67197758	67209942	+
529231	THOC3		mRNA	BGIR9913_51198+++NM_001046300.2	coding	known	NC_007308.6	5134981	5147584	+
785168	LOC785168		mRNA	URS0000B23277+++XM_010827900.2+++XM_015463474.1+++XM_015463475.1+++XM_015463476.1	coding	known	NC_007303.6	100680823	100716192	+
504543	TBC1D20		mRNA	NM_001038029.1	coding	known	NC_007311.6	61362507	61381488	+
519575	TTC13		mRNA	URS0000B2EC7F+++NM_001205860.1	coding	known	NC_007329.6	3743975	3825783	+
540268	CCDC181	C16H1orf114	mRNA	NM_001205801.1	coding	known	NC_007314.5	37996536	38012265	-
540475	CELF1	CUGBP1	mRNA	BGIR9913_52639+++BGIR9913_52640+++BGIR9913_52641+++NM_001101212.1	coding	known	NC_007313.6	78867368	78949616	-
506776	LZTR1		mRNA	BGIR9913_52969+++NM_001192111.1	coding	known	NC_007315.6	74527076	74539381	+
524368	RNF222		mRNA	XM_005195655.3	coding	known	NC_007317.6	28742224	28750493	-
614692	C7H19orf57		mRNA	XM_015464032.1+++XM_015464033.1+++XM_015464034.1+++XM_015464035.1	coding	known	NC_007305.6	12954004	12971172	+
615715	EFCAB2		mRNA	NM_001101247.1	coding	known	NC_007314.5	33062881	33173782	-
515377	CARD11		mRNA	NM_001109796.2	coding	known	NC_007326.6	41150873	41258937	+
532871	FOXRED2		mRNA	NM_001206011.1	coding	known	NC_007303.6	75493840	75507233	-
516852	PDZD2		mRNA	XM_015468356.1	coding	known	NC_007318.6	41702217	42108675	-
513155	MMD		mRNA	NM_001075601.1	coding	known	NC_007317.6	5905925	5935422	-
532761	OVOL2		mRNA	NM_001206007.1	coding	known	NC_007311.6	38703461	38732096	-
282874	EVC		mRNA	NM_174747.2	coding	known	NC_007304.6	105589248	105692736	-
101906170			mRNA	XM_015465796.1	coding	known	NC_007310.6	75559565	75568485	-
510159	MAPRE2		mRNA	URS0000B2291E+++URS0000B24696+++URS0000B2B88E+++URS0000B2EDEE+++NM_001034374.2	coding	known	NC_007325.6	22251862	22368548	+
535222	EFEMP2		mRNA	NM_001076049.1	coding	known	NC_007330.6	44942726	44949995	-
616849	WIPF2		mRNA	NM_001206276.1	coding	known	NC_007317.6	41316907	41353005	+
616539	CHURC1		mRNA	URS0000B2A29D+++NM_001046581.2	coding	known	NC_007308.6	77642037	77660407	+
536956	YARS2		mRNA	BGIR9913_50108+++NM_001098088.2	coding	known	NC_007303.6	77716280	77742943	+
510138	ALG6		mRNA	URS0000B2CBC8+++NM_001075432.2	coding	known	NC_007301.6	82800957	82859966	-
515712	BOLA	3349.1+++BoLA-N+++Bota+++D18.5+++LA-A11	mRNA	BGIR9913_54139+++BGIR9913_54143+++NM_001038518.2	coding	known	NC_007324.6	28409130	28585086	-
614837	SSU72		mRNA	BGIR9913_52833+++NM_001076349.1	coding	known	NC_007314.5	52485166	52522564	-
525093	MRE11	MRE11A	mRNA	BGIR9913_52543+++URS0000B27907+++NM_001192605.1	coding	known	NC_007313.6	1658552	1736511	+
359713	RAX2	QRX	mRNA	NM_182653.1	coding	known	NC_007305.6	21511790	21514609	+
511387	KLHL20		mRNA	BGIR9913_52735+++BGIR9913_52736+++URS0000B27A00+++URS0000B290B1+++NM_001076835.1	coding	known	NC_007314.5	56746245	56818175	+
614759	LSM3		mRNA	BGIR9913_53994+++NM_001037487.2	coding	known	NC_007320.6	58916789	58924872	-
534185	MRPS31		mRNA	NM_001076015.2	coding	known	NC_007310.6	21931145	21956509	+
337904	PAG10		mRNA	NM_176621.3	coding	known	NC_007330.6	38397352	38405792	+
613313	GBP4		mRNA	NM_001102261.2	coding	known	NC_007301.6	54878484	54918398	+
512637	ADGRF1	GPR110	mRNA	NM_001192327.1	coding	known	NC_007324.6	20243147	20287773	-
783452	NRG2		mRNA	XM_003582427.4	coding	known	NC_007305.6	52914338	53108841	-
615447	NME2		mRNA	NM_001076376.1	coding	known	NC_007317.6	36380783	36385068	-
282361	SLC5A1	SGLT1	mRNA	NM_174606.2	coding	known	NC_007315.6	72883542	72933140	+
618737	LOC618737	BST2+++bst-2A1+++bst-2A2+++tetherin	mRNA	XM_871059.6	coding	known	NC_007305.6	5698116	5700873	+
327709	GSTM1		mRNA	NM_175825.3	coding	known	NC_007301.6	34017458	34028215	-
505681	MRPS2		mRNA	NM_001098877.2	coding	known	NC_007309.6	106696123	106699339	-
540595	BMP7		mRNA	NM_001206015.1	coding	known	NC_007311.6	59666881	59752381	+
521504	KDM7A	JHDM1D	mRNA	BGIR9913_50014+++URS0000B30F43+++XM_015463209.1	coding	known	NC_007302.6	104738978	104823517	-
101903536			mRNA	XM_015463428.1	coding	known	NC_007303.6	79379463	79383675	+
615982	PHLPP1		mRNA	BGIR9913_54219+++URS0000B2ED2E+++XM_015469131.1	coding	known	NC_007325.6	61742768	61965659	+
104968443			mRNA	XM_015463613.1+++XM_015463614.1+++XR_001496515.1	coding	known	NC_007303.6	113771445	113774400	+
789044	DNAH2		mRNA	NM_001191249.1	coding	known	NC_007317.6	28169782	28277272	+
508271	DSN1		mRNA	NM_001100323.1	coding	known	NC_007311.6	66879877	66895815	-
281945	NR2F2	TFCOUP2	mRNA	URS0000B27D2E+++NM_174402.3	coding	known	NC_007319.6	10833644	10842145	-
614744	C14H8orf37		mRNA	XM_866332.8	coding	known	NC_007312.6	71723546	71749439	+
511180	SIGLEC11		mRNA	XM_010823799.2+++XM_015467621.1	coding	known	NC_007316.6	56977473	56983946	+
529566	CREB3L4		mRNA	XM_005197706.3+++XM_005197707.3+++XM_005197708.2+++XM_010826788.2+++XM_010826789.2+++XM_010826790.2+++XM_015462572.1+++XM_015462573.1+++XM_880784.7+++XR_001496034.1+++XR_001496035.1	coding	known	NC_007301.6	16678380	16687383	-
615458	LYL1		mRNA	NM_001193074.1	coding	known	NC_007305.6	13649338	13651475	+
514726	MARS2		mRNA	NM_001098971.1	coding	known	NC_007300.6	86905357	86907600	+
536732	ESRRG		mRNA	BGIR9913_52783+++BGIR9913_52784+++BGIR9913_52785+++BGIR9913_52786+++BGIR9913_52787+++URS0000B266A4+++URS0000B2719D+++URS0000B2F986+++URS0000B303A4+++XM_010823046.2+++XM_010823047.2+++XM_010823048.2+++XM_010823049.2+++XM_010823053.2+++XM_866167.7	coding	known	NC_007314.5	20683578	21379018	+
615348	PPP1R14A		mRNA	NM_001193070.1	coding	known	NC_007316.6	48454397	48458607	-
514598	PCYOX1L		mRNA	NM_001075673.1	coding	known	NC_007305.6	63022248	63034488	+
510840	ANKRD39		mRNA	NM_001075471.2	coding	known	NC_007309.6	2784966	2792205	-
537640	HUNK		mRNA	XM_015461920.1	coding	known	NC_007299.6	2778867	2918292	-
319094	EDN2		mRNA	NM_175714.2	coding	known	NC_007301.6	105688845	105694769	+
508941	CYR61	CCN1+++GIG1	mRNA	NM_001034340.2	coding	known	NC_007301.6	58958211	58961120	-
616128	FXYD7		mRNA	NM_001037627.1	coding	known	NC_007316.6	46219262	46228305	+
509606	PODN		mRNA	NM_001192227.1	coding	known	NC_007301.6	94070966	94093821	-
516797	PPT2		mRNA	BGIR9913_54116+++BGIR9913_54117+++NM_001035318.2	coding	known	NC_007324.6	27087160	27095663	-
509952	DECR1		mRNA	URS0000B25C8F+++NM_001075423.1	coding	known	NC_007312.6	76363010	76406517	-
617253	PUDP	HDHD1+++HDHD1A	mRNA	URS0000B2548F+++NM_001046595.2	coding	known	NC_007331.5	148190687	148258195	+
521475	FGF19		mRNA	XM_010826360.1	coding	known	NC_007330.6	47920845	47926136	-
511273	KIF5A		mRNA	NM_001205694.1	coding	known	NC_007303.6	56408824	56434617	-
618234	ZMYM6		mRNA	BGIR9913_49709+++NM_001206292.1	coding	known	NC_007301.6	111639024	111684888	+
535346	ICA1		mRNA	URS0000B2259A+++URS0000B2B0BC+++URS0000B2C468+++URS0000B3018A+++NM_001038168.1	coding	known	NC_007302.6	17266934	17430107	+
535056	RPL8		mRNA	NM_001034625.2	coding	known	NC_007312.6	1551612	1554208	-
100300634	RNF152		mRNA	XM_015469200.1	coding	known	NC_007325.6	60971878	60973375	-
508666	LOC508666		mRNA	NM_001244199.1	coding	known	NC_007317.6	14866702	14871878	+
526847	ZDHHC8		mRNA	XM_015467253.1	coding	known	NC_007315.6	75245586	75258340	+
521115	PDSS2		mRNA	URS0000B239CD+++URS0000B29FBA+++URS0000B2EA48+++URS0000B30B3C+++NM_001100385.1	coding	known	NC_007307.6	43250808	43527501	+
101903064	LOC101903064		mRNA	XM_015467022.1	coding	known	NC_007315.6	29875476	29875897	+
515328	CCDC125	Kenae-like	mRNA	URS0000B2FBF3+++XM_005196132.3+++XM_010824718.2+++XM_015468334.1	coding	known	NC_007318.6	10366317	10399954	+
507960	ARHGAP9		mRNA	XM_005192328.3+++XM_584663.8	coding	known	NC_007303.6	56488678	56497355	+
615672	VPS8		mRNA	BGIR9913_49195+++URS0000B26E31+++URS0000B27D1E+++XM_001251842.7+++XM_005192219.3+++XM_015462056.1+++XM_015462057.1+++XM_015462058.1	coding	known	NC_007299.6	82996342	83290389	+
531240	PLXNA1		mRNA	XM_015468823.1	coding	known	NC_007320.6	61150957	61190835	-
508412	MCTS1		mRNA	BGIR9913_54804+++URS0000B2309E+++URS0000B2E6A6+++NM_001046003.2	coding	known	NC_007331.5	4747877	4755759	-
508273	IPO5		mRNA	BGIR9913_51901+++URS0000B2B48C+++NM_001037817.2	coding	known	NC_007310.6	79393787	79434661	+
540507	ANGEL2		mRNA	BGIR9913_52756+++URS0000B259C3+++NM_001099110.1	coding	known	NC_007314.5	72726582	72745877	+
535725	LRRC58		mRNA	NM_001206760.1	coding	known	NC_007299.6	65905886	65925805	-
506672	ADGRB2	BAI2	mRNA	XM_015462437.1	coding	known	NC_007300.6	122902346	122944942	+
513162	DPY30		mRNA	NM_001077916.2	coding	known	NC_007309.6	14771282	14783828	-
539611	RNF26		mRNA	XM_588351.8	coding	known	NC_007313.6	30620987	30623806	+
506123	SF3B4		mRNA	NM_001205584.1	coding	known	NC_007301.6	20908013	20911745	+
518260	RTF1		mRNA	NM_001192485.1	coding	known	NC_007308.6	37126466	37171358	+
505078	APOL3		mRNA	NM_001100297.1	coding	known	NC_007303.6	75189285	75201257	+
282041	ROCK2	ROCK-II	mRNA	BGIR9913_51597+++BGIR9913_51598+++BGIR9913_51599+++NM_174452.2	coding	known	NC_007309.6	86694412	86821679	+
618440	RPL3L		mRNA	BGIR9913_54322+++NM_001035501.1	coding	known	NC_007326.6	1425629	1525328	-
100295656	C19H17orf67		mRNA	XM_003583528.3	coding	known	NC_007317.6	7928562	7957945	-
507054	IL33		mRNA	URS0000B2474A+++NM_001075297.1	coding	known	NC_007306.6	38849224	38917241	+
618580	TMED9		mRNA	NM_001034812.2	coding	known	NC_007305.6	40620819	40624788	+
505691	CDKN2C		mRNA	URS0000B23E4D+++NM_001101054.2	coding	known	NC_007301.6	96273700	96278103	-
530104	SPAG1		mRNA	BGIR9913_52396+++XM_015466373.1	coding	known	NC_007312.6	66649828	66736709	-
513538	NPTX1		mRNA	NM_001192354.1	coding	known	NC_007317.6	52898697	52905091	+
614507	RAB15		mRNA	NM_001046538.1	coding	known	NC_007308.6	77670014	77690481	-
511832	TMEM231		mRNA	NM_001101078.1	coding	known	NC_007316.6	2900278	2921217	-
510889	THOP1		mRNA	NM_001033991.3	coding	known	NC_007305.6	22207716	22221586	-
514617	ERAP1		mRNA	URS0000B2C215+++URS0000B2CAA1+++NM_001102003.1	coding	known	NC_007305.6	98997930	99033235	+
519922	OAS1Z	OAS1	mRNA	NM_001029846.1	coding	known	NC_007315.6	63850546	63858399	-
512391	MCRIP1	FAM195B	mRNA	BGIR9913_53421+++NM_001109794.2	coding	known	NC_007317.6	51875323	51884634	+
523367	SHCBP1		mRNA	NM_001192579.1	coding	known	NC_007316.6	14975701	15012969	-
281769	FGFR3		mRNA	BGIR9913_50350+++NM_174318.3	coding	known	NC_007304.6	110121642	110137120	+
618094	EVA1B	FAM176B	mRNA	NM_001101271.2	coding	known	NC_007301.6	110525663	110527404	+
407770	PLXNA2		mRNA	BGIR9913_52761+++BGIR9913_52762+++NM_001206657.1	coding	known	NC_007314.5	77300154	77506854	+
533971	SUGP1	SF4	mRNA	NM_001103278.1	coding	known	NC_007305.6	3915543	3947610	+
512647	UBA3	UBE1C	mRNA	URS0000B2B745+++NM_001075574.1	coding	known	NC_007320.6	32717890	32743334	+
504786	NUP88		mRNA	NM_001034222.1	coding	known	NC_007317.6	26877424	26899095	+
508534	SLC22A31		mRNA	NM_001101901.2	coding	known	NC_007316.6	14361692	14366256	-
509338	DKK4		mRNA	XM_015469760.1	coding	known	NC_007328.5	37144352	37148995	-
520897	SDR39U1	C10H14orf124+++C14orf124	mRNA	NM_001075812.2	coding	known	NC_007308.6	20609685	20613071	+
783010	MAS1	MGRA	mRNA	URS0000B2C914+++XM_003582638.4+++XM_005199459.3	coding	known	NC_007307.6	97989846	98010413	+
509620	CMTR1	FTSJD2+++MTr1	mRNA	NM_001082430.2	coding	known	NC_007324.6	11328538	11381294	+
539140	DUSP2		mRNA	NM_001192179.1	coding	known	NC_007309.6	2260051	2262088	-
535008	BATF3		mRNA	URS0000B273EA+++NM_001193235.1	coding	known	NC_007314.5	72992663	73005973	+
767938	NIPSNAP2	GBAS	mRNA	URS0000B27D7F+++URS0000B27E37+++URS0000B2C2BF+++NM_001077011.1	coding	known	NC_007326.6	28061582	28088467	+
509123	PDCD5	TFAR19	mRNA	NM_001046024.1	coding	known	NC_007316.6	43389127	43395869	+
789836	ZNF583		mRNA	BGIR9913_53304+++BGIR9913_53305+++NM_001083534.2	coding	known	NC_007316.6	64220630	64255974	-
616238	RNF214		mRNA	BGIR9913_52446+++NM_001206820.1	coding	known	NC_007313.6	28526118	28577678	+
525095	PIGN		mRNA	NM_001192606.1	coding	known	NC_007325.6	61154543	61263414	-
511003	BCLAF3	CXHXorf23	mRNA	XM_005200827.3+++XM_005200829.3+++XM_005200830.3+++XM_005200832.3+++XM_005200833.3+++XM_010800579.2+++XM_015470217.1+++XR_233022.3+++XR_803773.2	coding	known	NC_007331.5	29959593	30012021	+
509652	PPAT		mRNA	URS0000B25526+++NM_001102375.2	coding	known	NC_007304.6	73746842	73785976	-
282702	CHRNA3		mRNA	NM_174719.2	coding	known	NC_007319.6	31614367	31628917	-
104968463	CIART	C3H1orf51	mRNA	XM_010826828.2+++XM_010826829.2+++XM_015462591.1	coding	known	NC_007301.6	20583448	20586971	-
785001	TMEM202		mRNA	XM_001252355.6+++XR_001497279.1	coding	known	NC_007308.6	19186461	19202176	+
768080	TMCC2		mRNA	NM_001077135.1	coding	known	NC_007314.5	2845372	2882942	+
525624	NBEA		mRNA	XM_015465641.1+++XM_015465642.1+++XM_015465643.1+++XM_015465644.1+++XM_015465645.1+++XM_015465646.1+++XM_015465647.1+++XM_015465648.1+++XM_015465649.1	coding	known	NC_007310.6	25878551	26463600	-
615145	MESP2		mRNA	XM_010824826.2+++XM_866878.4	coding	known	NC_007319.6	21690392	21692950	+
519650	DESI2	FAM152A+++PPPDE1	mRNA	BGIR9913_52802+++NM_001100384.2	coding	known	NC_007314.5	33388828	33434104	-
509497	SUMF2		mRNA	NM_001014881.1	coding	known	NC_007326.6	28138374	28149225	+
531336	AHNAK		mRNA	BGIR9913_54682+++BGIR9913_54683+++BGIR9913_54684+++BGIR9913_54685+++BGIR9913_54686+++BGIR9913_54687+++BGIR9913_54688+++BGIR9913_54689+++BGIR9913_54690+++XM_015470034.1+++XM_015470035.1+++XM_015470036.1+++XM_015470037.1+++XM_015470038.1+++XM_015470039.1+++XM_587468.8	coding	known	NC_007330.6	41794603	41885603	-
101904667	LOC101904667		mRNA	XM_010798575.2	coding	known	NC_007306.6	17495976	17497198	-
614879	TMEM33		mRNA	URS0000B23BF0+++URS0000B26AA6+++URS0000B27F90+++URS0000B3024D+++NM_001282452.1+++NM_001282453.1	coding	known	NC_007304.6	62753585	62775276	+
505075	WNT6		mRNA	NM_001205563.1	coding	known	NC_007300.6	107923162	107935846	+
539760	ILF2		mRNA	NM_001038187.2	coding	known	NC_007301.6	16929498	16940030	+
538837	GPR141		mRNA	XM_005198061.3+++XM_015463035.1	coding	known	NC_007302.6	60248714	60262796	-
508794	DNM1		mRNA	NM_001076820.1	coding	known	NC_007309.6	99094673	99138093	+
101906593	LOC101906593		lncRNA	URS0000B2F329+++XM_015470242.1+++XR_001500024.1	coding	known	NC_007331.5	32930422	32979852	-
616678	ZMYND19		mRNA	BGIR9913_51639+++XM_868767.7	coding	known	NC_007309.6	105813517	105823278	+
508912	CNIH4	CNIH-4	mRNA	NM_001034338.2	coding	known	NC_007314.5	28327204	28341447	+
767859	GPR89A	GPR89	mRNA	BGIR9913_49765+++NM_001076970.1	coding	known	NC_007301.6	21998737	22044492	-
100335848			mRNA	XM_015465810.1	coding	known	NC_007310.6	76437780	76562953	+
404182	SHBG		mRNA	NM_001098858.2	coding	known	NC_007317.6	28098263	28102789	+
107131284			mRNA	XM_015465778.1	coding	known	NC_007310.6	74119452	74139112	+
507725	FAM204A	C10orf84+++C26H10orf84	mRNA	BGIR9913_54436+++NM_001035052.1	coding	known	NC_007327.6	39111658	39140542	-
513208	WDR61		mRNA	BGIR9913_53830+++NM_001038097.2	coding	known	NC_007319.6	31309046	31328131	-
534910	CD200		mRNA	URS0000B229FD+++URS0000B23A96+++URS0000B25797+++NM_001034620.2	coding	known	NC_007299.6	57728781	57752102	+
533922	NAA30	NAT12	mRNA	NM_001206037.1	coding	known	NC_007308.6	70226008	70259302	+
508557	SEC23IP		mRNA	BGIR9913_54396+++URS0000B2769C+++NM_001192959.1	coding	known	NC_007327.6	40538271	40578882	+
539058	ZNF672		mRNA	URS0000B28CB0+++URS0000B2CC9C+++XM_005199034.3+++XM_005199035.3+++XM_005199036.3+++XM_010798406.2+++XM_010798407.2+++XM_015464237.1	coding	known	NC_007305.6	44131904	44149701	+
519882	SPRED1		mRNA	NM_001192516.1	coding	known	NC_007308.6	34087777	34206761	+
616888	MYCN		mRNA	XM_015465456.1	coding	known	NC_007309.6	82923534	82927355	-
101904288			mRNA	XM_015462907.1+++XM_015462908.1+++XM_015462909.1+++XR_001496196.1	coding	known	NC_007301.6	121245025	121250825	-
407114	VPREB1	IGLL1+++VpreB	mRNA	XM_005195144.2+++XM_015467246.1	coding	known	NC_007315.6	74122490	74136883	-
538945	MEX3D		mRNA	XM_015464259.1	coding	known	NC_007305.6	45754684	45757123	-
107131143	LOC107131143		mRNA	XM_015466350.1	coding	known	NC_007312.6	44326444	44329046	-
534524	DMXL1		mRNA	URS0000B221F8+++URS0000B2B7BA+++XM_015464205.1+++XM_015464206.1+++XM_015464207.1+++XM_015464208.1+++XM_015464209.1+++XM_015464210.1+++XM_015464211.1	coding	known	NC_007305.6	36118912	36245487	-
523998	NEK2		mRNA	BGIR9913_52759+++NM_001046270.2	coding	known	NC_007314.5	73927672	73940253	+
508078	DENND3		mRNA	BGIR9913_52346+++XM_010822660.2+++XM_010822663.2+++XM_015466292.1	coding	known	NC_007312.6	3809219	3861012	-
506746	TRIP13		mRNA	XM_002705602.4	coding	known	NC_007318.6	71751707	71766800	-
532605	RGS14		mRNA	BGIR9913_50524+++BGIR9913_50525+++NM_001192731.1	coding	known	NC_007305.6	40359775	40376558	+
504393	TMEM25		mRNA	NM_001083639.1	coding	known	NC_007313.6	29900480	29904827	+
515187	CTNND1		mRNA	BGIR9913_52535+++BGIR9913_52536+++BGIR9913_52537+++URS0000B26742+++URS0000B2EAFE+++URS0000B3072F+++NM_001192402.1	coding	known	NC_007313.6	82667725	82713067	+
783767	HIST1H2AJ		mRNA	BGIR9913_54148+++XM_010825385.2	coding	known	NC_007324.6	30851880	30853080	-
281358	NPR3		mRNA	NM_174127.2	coding	known	NC_007318.6	41105540	41181957	-
539561	GLS2		mRNA	NM_001192274.1	coding	known	NC_007303.6	57417501	57430018	+
505524	DNTTIP1		mRNA	URS0000B2D8AF+++NM_001098876.1	coding	known	NC_007311.6	75587812	75610432	+
509587	ATG16L1		mRNA	BGIR9913_49714+++BGIR9913_49715+++BGIR9913_49716+++URS0000B2B447+++URS0000B2FD34+++NM_001191389.1	coding	known	NC_007301.6	113988180	114032472	+
767832	GOLGA7B	C10orf132	mRNA	NM_001076954.1	coding	known	NC_007327.6	18972483	18985491	+
618609	MRPL21		mRNA	NM_001076514.2	coding	known	NC_007330.6	47240272	47250215	-
100124502	KCTD7		mRNA	NM_001102545.1	coding	known	NC_007326.6	28605976	28616449	+
615066	LOC615066		mRNA	XM_866770.5	coding	known	NC_007329.6	42447481	42448021	+
518004	SFRP4		mRNA	NM_001075764.1	coding	known	NC_007302.6	50216630	50226911	-
505816	TRMT6		mRNA	NM_001038040.2	coding	known	NC_007311.6	48674168	48684702	-
616560	PLS1	Plastin-1	mRNA	BGIR9913_49231+++NM_001103299.2	coding	known	NC_007299.6	127810977	127940493	-
508218	RABL6	C11H9orf86+++PARF+++RBEL1	mRNA	BGIR9913_51833+++NM_001076817.1	coding	known	NC_007309.6	106589887	106612460	-
507180	PHF5A		mRNA	URS0000B24718+++URS0000B26237+++URS0000B29A8D+++NM_001083382.1	coding	known	NC_007303.6	113414644	113423652	+
515376	CDC20		mRNA	NM_001082436.2	coding	known	NC_007301.6	103590511	103594398	-
535900	STARD8		mRNA	NM_001102517.1	coding	known	NC_007331.5	88045664	88079059	-
505387	RRP15		mRNA	NM_001040506.2	coding	known	NC_007314.5	22522360	22575426	+
788039	ARL4C		mRNA	NM_001102348.1	coding	known	NC_007301.6	115131870	115133583	-
514231	ETV2		mRNA	NM_001191317.1	coding	known	NC_007316.6	46719166	46721508	+
504407	SPSB1	SSB1	mRNA	BGIR9913_52819+++NM_001034209.1	coding	known	NC_007314.5	45157251	45228700	-
520334	LOC520334		mRNA	XM_003583849.3	coding	known	NC_007324.6	10652384	10654994	+
280729	B2M		mRNA	BGIR9913_51347+++NM_173893.3	coding	known	NC_007308.6	104472780	104475233	+
533699	TOR1A		mRNA	NM_001099058.2	coding	known	NC_007309.6	100479982	100487908	-
107131281			mRNA	XM_015470683.1	coding	known	NW_014649787.1	14460	19388	-
504797	TRERF1		mRNA	XM_005192938.3+++XM_005192946.3+++XM_005192947.3+++XM_005192948.3+++XM_005192949.3+++XM_010799017.2+++XM_010799019.2+++XM_010799023.2+++XM_010799025.2+++XM_010799027.2+++XM_015468895.1	coding	known	NC_007324.6	15983387	16193359	-
520269	ZNF536		mRNA	URS0000B23FA6+++URS0000B2BA40+++URS0000B307EF+++XM_015467403.1+++XM_015467404.1+++XM_015467405.1+++XM_015467406.1+++XM_015467407.1	coding	known	NC_007316.6	41038250	41488361	+
508901	ERH		mRNA	NM_001034336.1	coding	known	NC_007308.6	81801664	81814352	-
516619	RABGGTA		mRNA	NM_001015614.1	coding	known	NC_007308.6	20771005	20777426	+
786948	LOC786948		mRNA	XM_003583995.4	coding	known	NC_007326.6	996301	998184	-
512468	GCLC		mRNA	BGIR9913_54009+++NM_001083674.1	coding	known	NC_007324.6	6947152	6991714	+
280994	ALPL	TNS-AP	mRNA	NM_176858.2	coding	known	NC_007300.6	132210510	132275966	-
526230	LOC526230		mRNA	XM_010824422.2+++XM_604593.7	coding	known	NC_007299.6	120294491	120337535	+
506520	WNK2		mRNA	BGIR9913_50870+++BGIR9913_50871+++BGIR9913_50872+++XM_005199273.3+++XM_005199274.3+++XM_005199275.3+++XM_005199276.3+++XM_005199277.3+++XM_005199278.3+++XM_582977.9	coding	known	NC_007306.6	86463131	86609887	+
100298738	SCAF8	RBM16	mRNA	BGIR9913_51095+++BGIR9913_51096+++URS0000B23034+++URS0000B24507+++URS0000B257CD+++URS0000B2C8A8+++URS0000B2D7AA+++URS0000B2F2AD+++URS0000B30472+++XM_015464871.1+++XM_015464872.1+++XM_015464873.1+++XR_001497199.1+++XR_001497200.1+++XR_001497201.1+++XR_001497202.1+++XR_001497203.1	coding	known	NC_007307.6	93216530	93435114	+
618357	MRPS34		mRNA	NM_001035500.2	coding	known	NC_007326.6	1358923	1360177	-
100337124			mRNA	URS0000B260A5+++URS0000B26BB6+++XM_015464951.1	coding	known	NC_007308.6	8524888	8547770	+
517962	SDF2L1		mRNA	NM_001035323.1	coding	known	NC_007315.6	74309344	74311285	-
527433	KIF1BP	KBP	mRNA	NM_001034559.2	coding	known	NC_007329.6	25480502	25535172	+
510359	TSC22D1		mRNA	BGIR9913_51926+++URS0000B22C6F+++URS0000B2A119+++URS0000B30F53+++NM_001034377.1+++XM_005194095.3+++XM_010820101.2+++XM_010820106.2+++XM_010820109.2+++XM_010820115.2+++XM_010820124.2+++XR_001497654.1+++XR_227257.3+++XR_227262.3+++XR_815800.2+++XR_815802.2	coding	known	NC_007310.6	14767148	14901618	-
525584	TRIM58		mRNA	XM_603937.7	coding	known	NC_007305.6	42788655	42807567	+
507981	DFFA		mRNA	NM_001075342.1	coding	known	NC_007314.5	44152309	44162709	+
527744	LOC527744	HCAR2+++HCAR3	mRNA	XM_015467131.1	coding	known	NC_007315.6	55230732	55232843	+
538899	ALG2		mRNA	BGIR9913_50951+++URS0000B236C9+++URS0000B2AFB5+++NM_001083491.2	coding	known	NC_007306.6	65009985	65021824	+
615311	ZNF629		mRNA	NM_001206206.2	coding	known	NC_007326.6	27296293	27318968	-
510242	CDIP1	C16orf5+++C25H16orf5	mRNA	BGIR9913_54327+++NM_001014892.1	coding	known	NC_007326.6	3669930	3694289	-
505224	ATP6V0E2		mRNA	NM_001097574.2	coding	known	NC_007302.6	113936122	113941275	+
784451	LOC784451		mRNA	XM_001788179.5+++XM_005198432.3+++XM_005198433.3+++XM_005198435.3	coding	known	NC_007303.6	100890718	100922408	+
517359	CD19		mRNA	BGIR9913_54335+++NM_001245998.1	coding	known	NC_007326.6	26298363	26304772	-
327706	NDUFB4	B15	mRNA	NM_175822.2	coding	known	NC_007299.6	66147602	66153740	+
515718	VAV2		mRNA	XM_015465556.1+++XM_015465557.1+++XM_015465558.1+++XM_015465559.1+++XM_015465560.1+++XM_015465561.1+++XM_015465562.1+++XM_015465563.1+++XM_015465564.1+++XM_015465565.1	coding	known	NC_007309.6	104894607	105045575	-
789472	SYDE1		mRNA	XM_015463985.1	coding	known	NC_007305.6	9059381	9066394	-
528315	SH3RF1		mRNA	URS0000B248F3+++NM_001098065.1	coding	known	NC_007306.6	1052012	1101882	-
506507	CLP1		mRNA	BGIR9913_52534+++NM_001081713.1	coding	known	NC_007313.6	82648721	82651904	+
786236	SIRPB2	SIRPG	mRNA	XM_005194424.3+++XM_005194425.3+++XM_005194426.3+++XM_010822595.2	coding	known	NC_007311.6	60467049	60476851	+
529670	LAMA4		mRNA	BGIR9913_51036+++BGIR9913_51037+++BGIR9913_51038+++URS0000B2305B+++URS0000B25D6A+++URS0000B27AF0+++URS0000B2E75E+++URS0000B30C63+++NM_001205965.1	coding	known	NC_007307.6	38782413	38950359	+
534169	SPATA6		mRNA	NM_001046371.3	coding	known	NC_007301.6	98724210	98890699	+
532824	EEFSEC		mRNA	NM_001083464.2	coding	known	NC_007320.6	60304838	60414093	-
780807	FXYD3	MAT-8	mRNA	NM_001079646.1	coding	known	NC_007316.6	46194860	46201001	+
616594	GPR137C		mRNA	URS0000B27A6B+++URS0000B2F4F7+++URS0000B2FEA4+++XM_868651.7	coding	known	NC_007308.6	11520963	11583698	+
100296121	LOC100296121		mRNA	XM_015467904.1	coding	known	NC_007316.6	65076497	65083044	-
509295	RIN1		mRNA	NM_001192217.1	coding	known	NC_007330.6	45333534	45338854	-
407216	BMP4		mRNA	BGIR9913_51462+++NM_001045877.1	coding	known	NC_007308.6	66956330	66963441	-
538095	NUTM1	C10H15orf55	mRNA	XM_015465015.1	coding	known	NC_007308.6	28444036	28454977	-
613747	FAM129B		mRNA	XM_864533.5	coding	known	NC_007309.6	98490890	98543978	-
100124498	XPO7		mRNA	BGIR9913_50836+++NM_001102542.2	coding	known	NC_007306.6	70104476	70195876	+
101904668	LOC101904668		mRNA	XM_005199315.3	coding	known	NC_007306.6	112739871	112745295	+
282495	BOLA-DQB		mRNA	NM_001012676.3	coding	known	NC_007324.6	25423938	25437289	+
617935	CUL4A		mRNA	BGIR9913_51916+++URS0000B24136+++XM_015465833.1	coding	known	NC_007310.6	90987549	91015636	+
505846	UTP18		mRNA	NM_001098879.1	coding	known	NC_007317.6	36250330	36308706	-
104975620			mRNA	XM_010825268.2	coding	known	NC_007324.6	3609031	3612477	+
539643	VCPIP1		mRNA	BGIR9913_52372+++URS0000B27F1F+++URS0000B2A7BB+++XM_015466315.1	coding	known	NC_007312.6	33096243	33125490	-
282048	RPL24		mRNA	URS0000B304D2+++NM_174455.3	coding	known	NC_007299.6	46541708	46549407	-
531987	MS4A2		mRNA	XM_610492.6	coding	known	NC_007313.6	84882252	84893354	+
528562	ELFN2		mRNA	XM_005198351.3+++XM_015463411.1+++XM_015463412.1+++XM_015463413.1	coding	known	NC_007303.6	76381859	76438724	-
512757	HSPBP1		mRNA	NM_001046131.2	coding	known	NC_007316.6	62945736	62955893	+
516483	SLC25A47		mRNA	NM_001205829.1	coding	known	NC_007319.6	67156811	67162049	+
100336669	LOC100336669		mRNA	XM_015462696.1+++XM_015462697.1	coding	known	NC_007301.6	55063214	55085779	+
534796	CCNQ	FAM58A	mRNA	BGIR9913_54824+++XM_002707186.4+++XM_005200630.3+++XM_005200632.3+++XM_005200633.3+++XM_005200636.3+++XM_010800372.1+++XM_010800375.2+++XM_010800376.2+++XM_015470289.1+++XM_872954.7	coding	known	NC_007331.5	40217828	40227473	-
537718	ARHGEF9		mRNA	URS0000B2A734+++URS0000B2B679+++NM_001035418.1	coding	known	NC_007331.5	102859438	103175787	+
100139352	DENND6B	FAM116B	mRNA	XM_015463658.1+++XM_015463659.1+++XM_015463660.1+++XM_015463661.1+++XR_001496536.1	coding	known	NC_007303.6	120223545	120234269	-
507026	ICOS		mRNA	NM_001034275.1	coding	known	NC_007300.6	92892984	92918244	+
100847999	LOC100847999		mRNA	URS0000B260F9+++URS0000B2E648+++XM_010824441.2+++XM_015462121.1+++XM_015462122.1+++XM_015462123.1+++XM_015462124.1+++XR_001495776.1+++XR_001495777.1	coding	known	NC_007299.6	127807872	127931542	+
100336729	ARMH3	C26H10orf76	mRNA	URS0000B26F81+++URS0000B27229+++URS0000B27877+++XM_015469577.1+++XM_015469578.1+++XM_015469579.1+++XM_015469580.1+++XM_015469581.1+++XM_015469582.1+++XM_015469583.1+++XM_015469584.1	coding	known	NC_007327.6	22563802	22741540	+
511292	POT1		mRNA	URS0000B27BDB+++URS0000B2C21B+++XM_005198095.3+++XM_005198098.3+++XM_005198100.1+++XM_010827374.2+++XM_010827376.2+++XM_015463092.1+++XM_015463093.1+++XM_588599.8	coding	known	NC_007302.6	90179199	90277429	+
281638	ARRB2		mRNA	NM_001205277.1	coding	known	NC_007317.6	27410310	27418687	-
525286	LOC525286		mRNA	XM_015467362.1	coding	known	NC_007316.6	34493264	34527185	+
613464	IFITM10		mRNA	XM_015470091.1	coding	known	NC_007330.6	50790313	50800281	+
534512	HMCN2		mRNA	XM_010818846.2+++XM_010818852.2	coding	known	NC_007309.6	100864918	101041833	+
514062	EHMT2	BAT8	mRNA	NM_001206263.1	coding	known	NC_007324.6	27347662	27361569	+
533918	SH3GLB1		mRNA	BGIR9913_49797+++NM_001077993.2	coding	known	NC_007301.6	57676257	57727717	-
538584	ARHGAP21		mRNA	BGIR9913_52012+++BGIR9913_52134+++XM_005194286.3+++XM_005194287.3+++XM_005194290.3+++XM_005194291.3+++XM_005194293.3+++XM_010822424.2+++XM_010822425.2+++XM_015465939.1	coding	known	NC_007311.6	25829891	25958798	+
100296627	LOC100296627		mRNA	XM_015462985.1+++XM_015462986.1+++XM_015462987.1+++XM_015462988.1+++XM_015462989.1+++XM_015462990.1+++XM_015462991.1+++XM_015462992.1+++XM_015462993.1+++XR_001496246.1	coding	known	NC_007302.6	32705302	32745460	-
281038	CASR	BoPCaR1	mRNA	NM_174002.3	coding	known	NC_007299.6	67489083	67578211	+
540653	PCBP2		mRNA	BGIR9913_50181+++BGIR9913_50182+++BGIR9913_50183+++BGIR9913_50184+++BGIR9913_50185+++BGIR9913_50186+++NM_001034711.1	coding	known	NC_007303.6	26744714	26765904	-
788054	LOC788054		mRNA	XM_010827965.2	coding	known	NC_007303.6	109597410	109601325	-
509065	RGSL1	RGSL2	mRNA	NM_001192209.2	coding	known	NC_007314.5	65238910	65298615	+
536560	TEAD1		mRNA	BGIR9913_52466+++BGIR9913_52576+++URS0000B22447+++URS0000B2299D+++URS0000B22FF8+++URS0000B27489+++URS0000B28296+++URS0000B2989B+++URS0000B2D504+++XM_005194599.3+++XM_005194601.3+++XM_005194602.3+++XM_010822795.2+++XM_010822796.2+++XM_010822797.2+++XM_010822798.2+++XM_010822799.2+++XM_010822800.2+++XM_015466494.1+++XM_015466495.1+++XM_015466496.1+++XM_015466497.1+++XM_616694.9	coding	known	NC_007313.6	40485073	40759521	+
407181	KLRB1	NKR-P1	mRNA	NM_001206636.1	coding	known	NC_007303.6	101228861	101241297	+
617052	ZDHHC7		mRNA	BGIR9913_53215+++XM_010823531.2+++XM_015467277.1+++XM_015467278.1+++XM_869233.7	coding	known	NC_007316.6	11145389	11163783	-
518504	SIN3A		mRNA	XM_015468524.1+++XM_875451.6	coding	known	NC_007319.6	33896667	33964784	+
538173	PGP	AUM+++G3PP	mRNA	NM_001038172.2	coding	known	NC_007326.6	1755001	1757856	-
286840	SDHB		mRNA	NM_001040483.1	coding	known	NC_007300.6	136547767	136576795	+
107131311	LOC107131311	BHLHB9	mRNA	XM_001787989.6+++XM_010800436.2+++XM_015470313.1+++XM_015470314.1	coding	known	NC_007331.5	51018286	51126122	+
107131330	LOC107131330		mRNA	XM_015468618.1	coding	known	NC_007319.6	69833731	69843785	-
516048	GIT2		mRNA	NM_001193101.1	coding	known	NC_007315.6	65739825	65780342	+
613347	COL23A1		mRNA	URS0000B23F50+++URS0000B2622F+++XM_864013.5	coding	known	NC_007305.6	40820528	41223013	+
101905039	TSHZ1		mRNA	URS0000B22452+++URS0000B28533+++URS0000B2AE82+++XM_015469070.1	coding	known	NC_007325.6	3686614	3766554	-
507729	TCEA2		mRNA	BGIR9913_52176+++NM_001075329.1	coding	known	NC_007311.6	54496418	54503933	-
616574	LOC616574		mRNA	XM_010823961.2	coding	known	NC_007317.6	6632244	6658314	+
767909	ATP5MPL	C21H14orf2+++MLQ+++MP68	mRNA	NM_001113315.1	coding	known	NC_007319.6	70397116	70402472	-
515407	MOB1B	MOBKL1A	mRNA	BGIR9913_50332+++URS0000B25741+++URS0000B25ED0+++URS0000B27AC3+++URS0000B27D79+++NM_001192412.1	coding	known	NC_007304.6	88309498	88401306	+
523707	NCOA3		mRNA	BGIR9913_52103+++BGIR9913_52104+++URS0000B22F3C+++URS0000B2432D+++URS0000B29072+++XM_005192502.3+++XM_005192503.3+++XM_005192505.3+++XM_010824660.2+++XM_010824661.2+++XM_602010.8	coding	known	NC_007311.6	77068011	77190522	+
532237	PSD4		mRNA	XM_003582785.4+++XM_010823569.2+++XM_010823570.2+++XM_010823572.2+++XM_010823573.2+++XM_010823575.2	coding	known	NC_007309.6	46905697	46950101	+
529196	LOC529196		mRNA	NM_001075921.1	coding	known	NC_007320.6	54036159	54042723	+
531557	LOC531557		mRNA	XM_015463388.1+++XM_015463389.1+++XM_015463390.1+++XM_015463391.1+++XM_015463392.1+++XM_015463393.1+++XM_015463394.1+++XM_015463395.1+++XM_015463396.1+++XR_001496459.1	coding	known	NC_007303.6	74926723	74947424	+
509283	LOC509283	RNF213	mRNA	XM_015468250.1+++XM_015468251.1+++XM_015468252.1+++XM_015468253.1	coding	known	NC_007317.6	52958798	53080926	-
505915	PPP2R5B		mRNA	NM_001075232.1	coding	known	NC_007330.6	44053720	44062569	+
535804	OXCT1		mRNA	BGIR9913_53660+++NM_001076070.2	coding	known	NC_007318.6	32798146	32963115	+
533129	ETV4		mRNA	XM_010824202.2+++XM_015468168.1+++XM_015468169.1+++XM_015468170.1+++XM_015468171.1+++XM_015468172.1	coding	known	NC_007317.6	44251804	44267343	-
534830	SCLT1		mRNA	BGIR9913_52904+++XM_015467032.1	coding	known	NC_007315.6	29224840	29453255	+
786925	IQSEC3		mRNA	XM_015463523.1+++XM_015463524.1+++XM_015463525.1	coding	known	NC_007303.6	107855331	107937053	+
533216	IKBKE		mRNA	NM_001046345.1	coding	known	NC_007314.5	4122649	4147706	+
281151	EXT2		mRNA	URS0000B2564B+++NM_177496.4	coding	known	NC_007313.6	75433367	75624861	+
615304	CPNE3		mRNA	BGIR9913_52412+++URS0000B25DFB+++NM_001099142.1	coding	known	NC_007312.6	78847593	78896047	+
504512	ETV6	TEL	mRNA	URS0000B23026+++URS0000B26BD6+++URS0000B2ACC2+++URS0000B2FD66+++URS0000B303E8+++NM_001015514.2	coding	known	NC_007303.6	98677263	98969506	+
541292	NEMF	SDCCAG1	mRNA	BGIR9913_51413+++NM_001205505.1	coding	known	NC_007308.6	42949779	43017001	-
618195	LGI4		mRNA	NM_001103301.1	coding	known	NC_007316.6	46201991	46210759	-
505504	BTBD9		mRNA	URS0000B22284+++URS0000B22791+++URS0000B2375A+++URS0000B28B78+++URS0000B2B18B+++NM_001128498.1	coding	known	NC_007324.6	12075838	12493116	+
783665	DAAM2		mRNA	URS0000B28E22+++XM_001252205.7+++XM_010798907.2+++XM_010798908.2	coding	known	NC_007324.6	13734642	13870605	+
787554	LOC787554	ZNF577	mRNA	XM_015467674.1+++XM_015467675.1+++XM_015467676.1+++XM_015467677.1	coding	known	NC_007316.6	58296531	58352041	-
100139697	IFT140		mRNA	XM_001789788.5+++XM_010825723.2+++XM_010825725.2+++XM_010825726.2+++XM_015469247.1+++XM_015469248.1+++XM_015469249.1	coding	known	NC_007326.6	1190574	1250562	-
616153	FAM71A		mRNA	NM_001099391.2	coding	known	NC_007314.5	73064203	73066426	-
616216	OOSP2	OOSP1	mRNA	NR_024196.1+++NM_001038687.1	coding	known	NC_007313.6	84812828	84820720	+
616254	LOC616254	ICAM2	mRNA	XM_010824244.2+++XM_868230.6+++XR_001498746.1+++XR_001498747.1+++XR_001498748.1+++XR_001498749.1+++XR_001498750.1+++XR_001498751.1	coding	known	NC_007317.6	49070408	49098795	-
527591	SLC35E2	SLC35E2B	mRNA	NM_001192646.1	coding	known	NC_007314.5	52396345	52410147	+
617568	C8H9orf84		mRNA	XM_015464665.1	coding	known	NC_007306.6	103372541	103449957	-
353121	CAPG		mRNA	NM_178574.2	coding	known	NC_007309.6	49601009	49615958	+
539475	FAM133B		mRNA	URS0000B2AF4F+++URS0000B2DEC9+++XM_010827210.2+++XM_015462932.1+++XM_015462933.1	coding	known	NC_007302.6	9814024	9843008	+
408015	CACNA1C	CAV1.2	mRNA	URS0000B2BC4E+++XM_015463558.1+++XM_015463559.1+++XM_015463560.1+++XM_015463561.1+++XM_015463562.1+++XM_015463563.1+++XM_015463564.1+++XM_015463565.1+++XM_015463566.1+++XM_015463567.1+++XM_015463568.1+++XM_015463569.1+++XM_015463570.1+++XM_015463571.1+++XM_015463572.1+++XM_015463573.1+++XM_015463574.1+++XM_015463575.1+++XM_015463576.1+++XM_015463577.1+++XM_015463578.1	coding	known	NC_007303.6	109138838	109597422	+
519030	SPIRE1		mRNA	BGIR9913_54211+++BGIR9913_54212+++XM_005196763.3+++XM_005196764.3+++XM_005196765.3+++XM_010825575.2+++XM_010825576.2	coding	known	NC_007325.6	43458298	43625235	+
101907857	LOC101907857		mRNA	XM_015467816.1+++XM_015467817.1+++XM_015467818.1+++XM_015467819.1+++XM_015467820.1+++XM_015467821.1+++XM_015467822.1	coding	known	NC_007316.6	63454999	63505416	+
404142	RPL18A		mRNA	NM_001033619.2	coding	known	NC_007305.6	5238711	5242104	-
513144	ECEL1		mRNA	XM_015462414.1+++XM_015462415.1+++XM_015462416.1+++XM_015462417.1	coding	known	NC_007300.6	121319021	121327754	-
618432	LRRC3C		mRNA	XM_010824130.2	coding	known	NC_007317.6	41099803	41102341	+
529922	ZRANB3	AH2	mRNA	XM_003581840.4+++XM_010826526.2+++XM_015462319.1	coding	known	NC_007300.6	62354283	62657300	+
531064	ZNF584		mRNA	XM_010823932.1+++XM_609549.8	coding	known	NC_007316.6	66205762	66213370	+
615496	CD226		mRNA	XM_010825527.2+++XM_010825528.2+++XM_867323.5	coding	known	NC_007325.6	7585828	7705847	+
530828	SSC5D		mRNA	XM_015467791.1+++XM_015467792.1+++XM_015467793.1+++XM_015467794.1+++XM_015467795.1	coding	known	NC_007316.6	62748591	62771970	-
524821	SFT2D1		mRNA	NM_001034551.2	coding	known	NC_007307.6	103298386	103313505	-
515462	CDK7		mRNA	NM_001075715.1	coding	known	NC_007318.6	10402821	10430984	-
514960	SRP19		mRNA	NM_001034478.1	coding	known	NC_007308.6	1100963	1109052	-
786040	HSCB		mRNA	NM_001102340.1	coding	known	NC_007315.6	70491239	70502091	+
618588	RAB23	Rab23-like	mRNA	BGIR9913_54001+++NM_001206906.1	coding	known	NC_007324.6	2946962	2967731	+
100297382	PAX2		mRNA	XM_015469560.1+++XM_015469561.1+++XM_015469562.1+++XM_015469563.1+++XM_015469564.1+++XM_015469565.1+++XM_015469566.1+++XM_015469567.1+++XM_015469568.1+++XM_015469569.1+++XM_015469570.1+++XM_015469571.1+++XM_015469572.1+++XM_015469573.1+++XM_015469574.1+++XM_015469575.1	coding	known	NC_007327.6	21578632	21670836	+
614493	BNIPL		mRNA	NM_001079621.1	coding	known	NC_007301.6	19964267	19972515	-
520008	ZNF569		mRNA	XM_010827129.2+++XM_015467450.1+++XM_015467451.1+++XM_015467453.1	coding	known	NC_007316.6	47781982	47810863	-
100297044	LOC100297044		mRNA	XM_002702098.4	coding	known	NC_007317.6	14811849	14822987	+
533634	OSBPL6		mRNA	BGIR9913_49453+++URS0000B234E5+++URS0000B26104+++URS0000B286A1+++URS0000B2F878+++URS0000B30775+++XM_003581807.4+++XM_005197424.3+++XM_005197425.3+++XM_005197426.3+++XM_005197428.3+++XM_005197429.3+++XM_005197430.3+++XM_005197432.3+++XM_005197433.3+++XM_005197434.3+++XM_005197435.3+++XM_005197436.3+++XM_005197437.3+++XM_015462248.1+++XM_015462249.1+++XM_015462250.1+++XM_015462251.1+++XM_015462252.…	coding	known	NC_007300.6	18550574	18769521	+
281040	CAV1		mRNA	URS0000B293DD+++URS0000B2E432+++NM_174004.3	coding	known	NC_007302.6	52389360	52424937	+
616564	SSBP2		mRNA	URS0000B25C3E+++URS0000B25EF8+++URS0000B275CD+++URS0000B27931+++URS0000B281BC+++URS0000B289F1+++URS0000B2906B+++URS0000B2BBE6+++URS0000B2E9B1+++URS0000B2F17B+++URS0000B307C5+++URS0000B30956+++NM_001035478.1	coding	known	NC_007305.6	84070272	84381217	+
100298939	HRAS	H-Ras	mRNA	BGIR9913_54666+++NM_001242346.1+++NM_001242347.1	coding	known	NC_007330.6	51442872	51453904	+
538829	PPP1CB		mRNA	BGIR9913_51738+++NM_001034653.1	coding	known	NC_007309.6	71174736	71210823	-
100848846			mRNA	XM_015463122.1	coding	known	NC_007302.6	95938843	95941019	-
518274	ANLN		mRNA	BGIR9913_49979+++BGIR9913_49980+++URS0000B2C089+++XM_015463037.1+++XM_015463038.1+++XM_015463039.1+++XM_015463040.1	coding	known	NC_007302.6	61386742	61472822	+
539147	GEMIN4		mRNA	XM_010824016.2+++XM_010824017.2+++XM_585199.8	coding	known	NC_007317.6	22784460	22795969	+
513129	KIAA1217		mRNA	BGIR9913_52008+++BGIR9913_52009+++BGIR9913_52010+++XM_015465911.1+++XM_015465912.1+++XM_015465913.1+++XM_015465914.1+++XM_015465915.1+++XM_015465916.1+++XM_015465917.1+++XM_015465918.1+++XM_015465919.1+++XM_015465920.1+++XM_015465921.1+++XM_015465922.1+++XM_015465923.1+++XM_015465924.1+++XM_015465925.1+++XM_015465926.1+++XM_015465928.1+++XM_015465929.1+++XM_015465930.1+++XM_015465931.1+++XM_01546…	coding	known	NC_007311.6	25248027	25787055	+
282142	ANXA11		mRNA	BGIR9913_54519+++BGIR9913_54520+++URS0000B2EA4A+++NM_174502.2	coding	known	NC_007329.6	35448743	35494343	+
100138565	KSR1		mRNA	XM_010823980.2+++XM_010823981.2+++XM_010823982.2+++XM_010823983.2+++XM_010823984.2+++XM_010823985.2+++XM_010823986.2+++XM_010823987.2	coding	known	NC_007317.6	19562708	19732512	+
414921	CLDN4		mRNA	NM_001014391.2	coding	known	NC_007326.6	34159742	34161289	-
616057	RNF207		mRNA	BGIR9913_52714+++NM_001078057.1	coding	known	NC_007314.5	48143969	48161902	+
534225	UHRF1BP1		mRNA	URS0000B2AA46+++XM_015468855.1+++XM_015468856.1+++XM_613916.8	coding	known	NC_007324.6	8780329	8853238	+
100848801	TRIQK		mRNA	XM_003583057.3+++XM_005194535.3+++XM_005194536.3+++XM_005194537.3+++XM_010822721.2+++XM_010822722.2+++XM_015466397.1+++XM_015466398.1+++XM_015466399.1	coding	known	NC_007312.6	73956454	74072574	+
507989	APLF		mRNA	BGIR9913_51576+++NM_001077874.1	coding	known	NC_007309.6	67051432	67144743	+
514102	SETD1B		mRNA	BGIR9913_53019+++XM_015467138.1	coding	known	NC_007315.6	55905786	55926502	-
521442	SPAST	SPG4	mRNA	BGIR9913_51533+++BGIR9913_51534+++NM_001081591.1	coding	known	NC_007309.6	14801707	14857227	+
614296	RAMAC	FAM103A1+++RAMMET	mRNA	NM_001034757.1	coding	known	NC_007319.6	23785548	23790904	+
534894	PQBP1		mRNA	BGIR9913_54779+++NM_001046389.1	coding	known	NC_007331.5	93133085	93138884	+
784133	RAP2B		mRNA	URS0000B26C4D+++NM_001102531.1	coding	known	NC_007299.6	115919914	115925734	-
282227	FCGR1A	CD64+++FCGR1+++FCGR1B	mRNA	NM_174538.2	coding	known	NC_007301.6	21028450	21037391	-
504855	IL17RC		mRNA	BGIR9913_53954+++NM_001075178.1	coding	known	NC_007320.6	16951681	16963271	-
282021	PTGIS		mRNA	NM_174444.1	coding	known	NC_007311.6	78634065	78683771	-
512804	ERMARD	C9H6orf70	mRNA	NM_001105255.1	coding	known	NC_007307.6	105627758	105656167	+
100848685	LOC100848685	CASP10	mRNA	XM_015462353.1	coding	known	NC_007300.6	90531290	90536926	+
319097	TXNRD3		mRNA	XM_015468824.1	coding	known	NC_007320.6	61331856	61356178	+
507859	NCF4		mRNA	NM_001045983.1	coding	known	NC_007303.6	75855660	75874215	+
516537	ACOT6		mRNA	XM_010813099.2+++XM_594692.9	coding	known	NC_007308.6	85720712	85725842	+
537539	ALDH9A1		mRNA	NM_001046423.1	coding	known	NC_007301.6	3267575	3296625	+
788831	TTC25		mRNA	NM_001103308.2	coding	known	NC_007317.6	42926642	42948510	+
511858	NT5C3A	NT5C3	mRNA	BGIR9913_49897+++BGIR9913_49898+++URS0000B23213+++URS0000B2FFAB+++NM_001037597.1	coding	known	NC_007302.6	64398643	64437806	+
532698	GPALPP1		mRNA	BGIR9913_51841+++NM_001034580.1	coding	known	NC_007310.6	15257937	15297158	+
524159	VWA8		mRNA	BGIR9913_51924+++BGIR9913_51925+++URS0000B22C94+++URS0000B2A05E+++XM_015465667.1	coding	known	NC_007310.6	11746648	12150154	+
504871	CDV3		mRNA	BGIR9913_49236+++BGIR9913_49237+++BGIR9913_49238+++NM_001192040.1	coding	known	NC_007299.6	137447382	137461681	-
540305	S1PR2	EDG5	mRNA	NM_001081541.1	coding	known	NC_007305.6	16045300	16053062	-
514326	TLE3		mRNA	NM_001193206.1	coding	known	NC_007308.6	16946153	16994212	-
511392	TGS1		mRNA	BGIR9913_52288+++URS0000B2911C+++URS0000B302CC+++NM_001205698.1	coding	known	NC_007312.6	24928720	24955764	+
506286	ICK		mRNA	NM_001098887.1	coding	known	NC_007324.6	25030424	25074859	-
509819	PTDSS1	PSS-1	mRNA	NM_001046040.1	coding	known	NC_007312.6	70564751	70632111	-
508658	PTPN1		mRNA	NM_001100326.1	coding	known	NC_007311.6	79576723	79637397	+
517811	COX15		mRNA	NM_001076861.1	coding	known	NC_007327.6	20651794	20668839	-
521920	SULT1B1	ST1B1	mRNA	NM_001075823.2	coding	known	NC_007304.6	87265542	87290528	-
509461	TMEM45A		mRNA	NM_001075405.1	coding	known	NC_007299.6	45407826	45520932	+
530736	PCBD1	DCoH+++PCD+++PHS	mRNA	NM_001206474.1	coding	known	NC_007329.6	27319209	27324138	-
516108	LOC516108		mRNA	NM_001194953.1	coding	known	NC_007326.6	557650	559041	-
767984	PLIN3	M6PRBP1	mRNA	NM_001077046.1	coding	known	NC_007305.6	20589446	20609991	+
616861	SHISA5	SCOTIN	mRNA	NM_001035486.2	coding	known	NC_007320.6	52128339	52155711	+
788183	LOC788183		mRNA	BGIR9913_51945+++XM_010820824.1	coding	known	NC_007310.6	29670778	29716410	-
518258	FUNDC1		mRNA	URS0000B22C7E+++URS0000B29854+++NM_001104982.1	coding	known	NC_007331.5	105683022	105695187	+
786844	MXRA5		mRNA	XM_001254409.5+++XM_005200865.3	coding	known	NC_007331.5	140241314	140270533	+
280849	LYZ2		mRNA	NM_180999.1	coding	known	NC_007303.6	44727826	44733497	-
533668	DNAJB2		mRNA	BGIR9913_49374+++BGIR9913_49375+++NM_001034592.1	coding	known	NC_007300.6	108333408	108340805	+
404156	CD63		mRNA	NM_205803.1	coding	known	NC_007303.6	58031047	58034254	+
767615	TRIM9		mRNA	BGIR9913_51440+++NM_001076537.2	coding	known	NC_007308.6	44022988	44140765	-
787578	MRC1	MRC1L1	mRNA	BGIR9913_52019+++XM_015465951.1+++XM_015465952.1	coding	known	NC_007311.6	32632387	32746544	+
506141	IRF4		mRNA	NM_001206162.1	coding	known	NC_007324.6	52206922	52219643	-
505618	RNASEH2C		mRNA	BGIR9913_54703+++BGIR9913_54704+++NM_001045921.1	coding	known	NC_007330.6	44839314	44845608	-
444988	DHPS	DYS	mRNA	NM_001003657.1	coding	known	NC_007305.6	13993374	13997284	+
282200	COX6A2	COXVIAH	mRNA	NM_174522.3	coding	known	NC_007326.6	27879570	27880221	-
789280	KPNA7		mRNA	NM_001163947.1	coding	known	NC_007326.6	37844948	37872098	+
104973585	LOC104973585		mRNA	XM_015465704.1	coding	known	NC_007310.6	35756533	35757535	+
281496	SOD2	MnSOD	mRNA	URS0000B2D989+++NM_201527.2	coding	known	NC_007307.6	97847409	97852771	+
100850659	LOC100850659		mRNA	XM_015470680.1+++XM_015470681.1	coding	known	NW_014649726.1	8	13551	-
528380	MIPOL1		mRNA	XM_015468547.1	coding	known	NC_007319.6	48035016	48373026	+
539639	SENP2		mRNA	BGIR9913_49194+++NM_001191360.1	coding	known	NC_007299.6	82458494	82501586	-
505600	LOC505600		mRNA	NM_001100302.1	coding	known	NC_007319.6	57135315	57137992	+
618749	LY6H		mRNA	NM_001079636.2	coding	known	NC_007312.6	2606287	2608741	+
505908	PDGFA		mRNA	BGIR9913_54316+++NM_001075231.1	coding	known	NC_007326.6	42761635	42780693	+
505184	SERPINB2	PAI2	mRNA	NM_001192051.1	coding	known	NC_007325.6	62787586	62805343	+
515957	HIST1H1E		mRNA	NM_001098989.1	coding	known	NC_007324.6	31613987	31615601	-
509781	FASTK		mRNA	BGIR9913_50024+++BGIR9913_50025+++NM_001035077.2	coding	known	NC_007302.6	114866784	114871439	-
782050	RNF219	H12C13ORF7	mRNA	BGIR9913_51959+++NM_001105458.1	coding	known	NC_007310.6	54237650	54283614	-
526616	TNRC18		mRNA	XM_005197012.3+++XM_005197013.3+++XM_005197015.3+++XM_005197016.3	coding	known	NC_007326.6	39615419	39697705	+
537916	ZFYVE1		mRNA	BGIR9913_51487+++NM_001206112.1	coding	known	NC_007308.6	85149085	85194702	-
507693	INCENP		mRNA	BGIR9913_54615+++XM_015470031.1	coding	known	NC_007330.6	41579818	41610256	+
767586	KANK2	ANKRD25	mRNA	BGIR9913_50633+++NM_001076531.1	coding	known	NC_007305.6	16898851	16925414	-
613682	YPEL4		mRNA	NM_001303510.1	coding	known	NC_007313.6	82584351	82591897	-
540661	BRWD1		mRNA	BGIR9913_49243+++URS0000B2FEBF+++NM_001103174.1	coding	known	NC_007299.6	141259026	141396043	-
782820	EGFL8	NG3	mRNA	NM_001099187.2	coding	known	NC_007324.6	27083470	27086202	-
513812	SYNGR2	Cellugyrin	mRNA	NM_001100358.1	coding	known	NC_007317.6	54832494	54836267	-
511775	NSUN6		mRNA	NM_001083670.2	coding	known	NC_007311.6	33393488	33471419	-
537431	ENPP6	E-NPP 6+++NPP-6	mRNA	URS0000B2531C+++XM_005197176.3+++XM_005197177.3+++XM_005197179.3+++XM_010826059.2+++XM_010826060.2+++XM_010826061.2+++XM_010826062.2+++XM_010826063.2+++XM_015469722.1+++XM_015469723.1+++XM_015469724.1	coding	known	NC_007328.5	13829338	13930892	+
788566	STX1A		mRNA	NM_001083798.1	coding	known	NC_007326.6	34225456	34243185	+
507240	PRPF38A		mRNA	URS0000B2337E+++NM_001075307.1	coding	known	NC_007301.6	94861045	94882642	+
531369	TTF2		mRNA	NM_001080735.1	coding	known	NC_007301.6	26450889	26504454	-
784764	LYPLA2		mRNA	NM_001080362.1	coding	known	NC_007300.6	130138232	130139891	-
615964	NFU1		mRNA	NM_001046566.2	coding	known	NC_007309.6	67964471	67993391	-
617252	FBXO21		mRNA	BGIR9913_52946+++BGIR9913_52947+++NM_001078071.1	coding	known	NC_007315.6	60395603	60435398	+
536181	UBXN4	UBXD2	mRNA	URS0000B263D0+++URS0000B27BB8+++NM_001035414.2	coding	known	NC_007300.6	62140015	62170069	-
516135	SLC2A10		mRNA	NM_001192439.1	coding	known	NC_007311.6	76397896	76409912	+
510757	TTC5		mRNA	NM_001075464.2	coding	known	NC_007308.6	26932087	26948446	+
534591	KCNN4		mRNA	BGIR9913_53259+++NM_001076905.1	coding	known	NC_007316.6	52533823	52547601	-
616485	CCDC173	C2H2orf77	mRNA	URS0000B22D5D+++URS0000B2D215+++URS0000B3017A+++XM_010826437.2	coding	known	NC_007300.6	26762785	26792542	+
539495	PCNX4	C10H14orf135+++PCNXL4	mRNA	BGIR9913_51293+++XM_003582732.4+++XM_015465177.1	coding	known	NC_007308.6	72802658	72841497	+
540504	SYNE2		mRNA	BGIR9913_51296+++BGIR9913_51297+++BGIR9913_51298+++URS0000B29C12+++URS0000B2F8A8+++NM_001206586.1	coding	known	NC_007308.6	76641772	76980236	+
767924	SMIM3		mRNA	NM_001244119.1	coding	known	NC_007305.6	64420761	64440663	+
281667	CCNA2	CCNA	mRNA	URS0000B28E12+++URS0000B2FB0E+++NM_001075123.1	coding	known	NC_007304.6	3427487	3433599	+
540069	CIAO1	WDR39	mRNA	NM_001037482.2	coding	known	NC_007309.6	2345022	2351951	+
535441	ZNRF3		mRNA	XM_015467187.1	coding	known	NC_007315.6	70662453	70723472	+
508431	ITCH		mRNA	BGIR9913_52214+++NM_001082428.2	coding	known	NC_007311.6	64621406	64725764	+
504585	SPAG5		mRNA	NM_001205549.1	coding	known	NC_007317.6	20718852	20737804	-
282194	COL6A2		mRNA	BGIR9913_49125+++NM_001075126.1	coding	known	NC_007299.6	148128407	148159907	+
444872	HSPG2		mRNA	XM_005197613.3+++XM_010826684.2+++XM_010826685.2+++XM_010826688.2+++XM_010826689.2+++XM_015462464.1+++XM_015462465.1+++XM_015462466.1+++XM_015462467.1+++XM_015462468.1+++XM_015462469.1+++XM_015462470.1	coding	known	NC_007300.6	131896639	132006597	+
101907835	LOC101907835		mRNA	BGIR9913_52985+++XM_015467028.1	coding	known	NC_007315.6	18803789	18804776	-
540114	PWWP2A		mRNA	URS0000B2353D+++URS0000B2A30B+++URS0000B2E6D5+++XM_010798064.2+++XM_015464360.1+++XM_015464361.1	coding	known	NC_007305.6	74105768	74140361	-
505972	LOC505972		mRNA	XM_015469271.1+++XM_015469272.1+++XM_015469273.1+++XM_015469274.1+++XM_015469275.1+++XM_015469276.1+++XM_015469277.1+++XM_015469278.1+++XM_015469279.1+++XM_015469280.1+++XM_015469281.1+++XM_015469282.1+++XM_015469283.1+++XM_015469284.1	coding	known	NC_007326.6	2414066	2429560	+
539011	BRS3		mRNA	NM_001205612.1	coding	known	NC_007331.5	20193875	20198138	+
528204	RHEB		mRNA	URS0000B2A51D+++NM_001031764.2	coding	known	NC_007302.6	115227275	115279842	-
281792	GNAO1		mRNA	NM_174325.1	coding	known	NC_007316.6	24394862	24574849	-
539093	GZMA		mRNA	NM_001099095.1	coding	known	NC_007318.6	24113641	24122616	-
618888	SAYSD1	C23H6orf64+++C6orf64	mRNA	NM_001038225.2	coding	known	NC_007324.6	13001921	13008621	-
521855	MTSS1L		mRNA	XM_015467263.1	coding	known	NC_007316.6	1533769	1555278	+
789296	ARHGAP27		mRNA	BGIR9913_53601+++NM_001102352.1	coding	known	NC_007317.6	45870024	45886089	-
511461	MRTFB	MKL2	mRNA	URS0000B25AC8+++URS0000B2A980+++URS0000B2D547+++NM_001192293.1	coding	known	NC_007326.6	13120736	13341203	+
512408	RAD21L1		mRNA	XM_005194432.3+++XM_005194433.3+++XM_010822606.2+++XM_010822607.2+++XM_010822608.2+++XM_010822609.2+++XM_010822611.2+++XM_015466131.1	coding	known	NC_007311.6	60647686	60688838	-
508812	DUS3L		mRNA	NM_001206318.1	coding	known	NC_007305.6	19852143	19857146	+
508055	CNOT7		mRNA	URS0000B24A40+++URS0000B27573+++NM_001034312.1	coding	known	NC_007328.5	19178531	19193579	+
540233	WFIKKN1		mRNA	NM_001205796.1	coding	known	NC_007326.6	541382	544005	+
518852	EHHADH		mRNA	NM_001075780.2	coding	known	NC_007299.6	82758197	82811537	+
539504	LIFR		mRNA	BGIR9913_53666+++NM_001192263.1	coding	known	NC_007318.6	36023855	36103977	+
521074	KRT27	CK-27+++K27	mRNA	NM_001075815.1	coding	known	NC_007317.6	41806602	41812236	-
511473	ZC3H14		mRNA	BGIR9913_51338+++BGIR9913_51339+++BGIR9913_51340+++BGIR9913_51341+++BGIR9913_51342+++NM_001034406.2+++NM_001166302.1	coding	known	NC_007308.6	101660170	101702867	+
616392	TMEM206	C16H1orf75+++C1orf75	mRNA	NM_001046580.1	coding	known	NC_007314.5	73291586	73326234	+
516026	GPRC5A		mRNA	NM_001034515.1	coding	known	NC_007303.6	97698696	97718535	-
512403	LRRC36		mRNA	NM_001192321.1	coding	known	NC_007316.6	35161219	35222306	+
526320	POLR2G		mRNA	NM_001015633.1	coding	known	NC_007330.6	42057671	42060930	+
535075	ALDH1A2		mRNA	XM_015465080.1	coding	known	NC_007308.6	52441513	52566763	+
511758	TBL2		mRNA	NM_001075535.2	coding	known	NC_007326.6	34323037	34328310	+
540387	CYSLTR2		mRNA	NM_001102240.2	coding	known	NC_007310.6	18587575	18593720	+
524917	MRO		mRNA	NM_001034552.1	coding	known	NC_007325.6	50949017	50971877	-
508199	EPN1		mRNA	BGIR9913_53299+++BGIR9913_53300+++NM_001038670.1	coding	known	NC_007316.6	62619182	62630060	-
445424	CFAP20	C16orf80+++C18H16orf80+++GTL3	mRNA	NM_001003905.1	coding	known	NC_007316.6	26139777	26153034	-
537445	AQR	aquarius	mRNA	BGIR9913_51399+++BGIR9913_51400+++NM_001098091.1	coding	known	NC_007308.6	30539126	30635579	-
528930	OR6A2		mRNA	XM_607367.7	coding	known	NC_007313.6	46731574	46732533	+
539442	FOXI1		mRNA	NM_001192243.1	coding	known	NC_007318.6	1917085	1920512	+
536077	FBXO41		mRNA	XM_001788356.6	coding	known	NC_007309.6	11217325	11245112	+
783291	ITPRIPL2		mRNA	XM_005196929.3	coding	known	NC_007326.6	17052550	17058970	-
100298870	LOC100298870		mRNA	XM_002705748.5	coding	known	NC_007308.6	22937010	22937750	-
524648	HOOK3		mRNA	URS0000B286AC+++URS0000B2BECC+++NM_001192600.1	coding	known	NC_007328.5	37518435	37600416	+
504316	COCH		mRNA	NM_001077842.1	coding	known	NC_007319.6	42136656	42150580	+
505066	TBCE		mRNA	NM_001038032.2	coding	known	NC_007329.6	8197245	8286261	+
534510	TRIM3		mRNA	NM_001101157.1	coding	known	NC_007313.6	47411552	47437286	+
538585	AGBL5		mRNA	NM_001024564.1	coding	known	NC_007309.6	72780287	72787712	-
514354	KATNAL2		mRNA	NM_001205788.2	coding	known	NC_007325.6	47344967	47392566	+
505560	PYGB		mRNA	NM_001035270.1	coding	known	NC_007311.6	43323145	43342320	+
540778	ZSWIM5		mRNA	URS0000B2D7CE+++URS0000B2DA6E+++XM_015462797.1	coding	known	NC_007301.6	101913716	101965795	+
510459	HOXA9		mRNA	NM_001105617.2	coding	known	NC_007302.6	69570949	69574089	+
513659	LOC513659	GBP7	mRNA	XM_015462683.1+++XM_591383.7	coding	known	NC_007301.6	54265676	54291308	+
506724	PDCD4		mRNA	URS0000B23F98+++URS0000B2CF31+++NM_001083647.1	coding	known	NC_007327.6	31892568	31919183	+
507245	ECSIT		mRNA	NM_001034286.1	coding	known	NC_007305.6	17160080	17171869	-
525276	ADAMTS12		mRNA	NM_001192609.1	coding	known	NC_007318.6	40045771	40436691	+
505427	MAP3K12		mRNA	NM_001205291.1	coding	known	NC_007303.6	26737774	26744112	+
507236	ZNF311		mRNA	XM_010825371.2+++XM_015468974.1+++XM_015468975.1	coding	known	NC_007324.6	29953646	29967798	+
515700	IL1R2	IL-1R2	mRNA	NM_001046210.2	coding	known	NC_007309.6	6736273	6774572	+
101904824	LOC101904824		mRNA	XM_005198915.3	coding	known	NC_007305.6	18535705	18539345	+
539274	AKNA		mRNA	XM_015464686.1+++XM_015464687.1	coding	known	NC_007306.6	105863845	105917234	-
538337	CDKL5		mRNA	XM_015470570.1	coding	known	NC_007331.5	133349727	133422193	-
618181	GRIN2D		mRNA	XM_015467518.1	coding	known	NC_007316.6	55777950	55811895	+
784438	PABPC1L2A		mRNA	XM_003584739.4	coding	known	NC_007331.5	83610628	83612927	+
536925	COQ8A	ADCK3+++CABC1	mRNA	NM_001046419.2	coding	known	NC_007314.5	30761758	30809182	+
517947	DQX1		mRNA	NM_001035322.2	coding	known	NC_007309.6	10154926	10161608	+
506622	TMEM219	IGFBP-3R	mRNA	BGIR9913_54339+++NM_001080231.1+++NM_001244294.1	coding	known	NC_007326.6	26683670	26700578	-
506131	CTPS1	CTPS	mRNA	NM_001077858.2	coding	known	NC_007301.6	106192376	106223796	-
618939	LOC618939		mRNA	XM_003584063.4	coding	known	NC_007326.6	42501458	42506526	-
614346	TBL1XR1		mRNA	BGIR9913_49078+++BGIR9913_49079+++BGIR9913_49080+++NM_001193029.1	coding	known	NC_007299.6	90751739	90935971	+
786732	SPCS2		mRNA	URS0000B2312B+++URS0000B2F5E8+++XM_001254329.5	coding	known	NC_007313.6	55272059	55296012	+
785266	THAP10		mRNA	NM_001080741.2	coding	known	NC_007308.6	17764528	17766136	-
101905790	ZNF852		mRNA	XM_015468694.1+++XM_015468695.1	coding	known	NC_007320.6	16503980	16519130	-
509425	EFTUD2		mRNA	NM_001083396.1	coding	known	NC_007317.6	45386509	45423028	-
510284	LDHD		mRNA	BGIR9913_53203+++NM_001075443.1	coding	known	NC_007316.6	2504999	2510346	-
509859	TRANK1		mRNA	XM_002702704.5	coding	known	NC_007320.6	10682930	10779792	+
516678	DCAF7	WDR68	mRNA	NM_001038125.2	coding	known	NC_007317.6	48715008	48741753	+
326579	BZW2	HSPC028	mRNA	URS0000B286E1+++NM_001104961.1	coding	known	NC_007302.6	25205307	25267878	+
540547	CCND3		mRNA	BGIR9913_54106+++NM_001034709.2	coding	known	NC_007324.6	15745120	15839739	-
614253	IRF6		mRNA	NM_001076934.1	coding	known	NC_007314.5	75656750	75672996	+
539310	ARL9		mRNA	XM_015463767.1	coding	known	NC_007304.6	73842188	73853758	+
407238	ESR1		mRNA	BGIR9913_51093+++BGIR9913_51094+++URS0000B2885C+++URS0000B2CA6E+++URS0000B2E94E+++URS0000B2F781+++NM_001001443.1	coding	known	NC_007307.6	90383869	90676772	+
510838	TUBD1		mRNA	NM_001075470.2	coding	known	NC_007317.6	11151973	11175877	-
505886	IQGAP3		mRNA	BGIR9913_49577+++BGIR9913_49578+++NM_001098880.1	coding	known	NC_007301.6	14464646	14511917	+
517202	CECR2		mRNA	XM_015463582.1	coding	known	NC_007303.6	109829854	109872098	+
513885	METTL25	C5H12orf26	mRNA	XM_015463258.1	coding	known	NC_007303.6	12000487	12114264	+
107131317			mRNA	XM_010814093.2+++XM_010814096.2	coding	known	NC_007309.6	2807981	2836728	-
511220	ARHGEF11		mRNA	XM_015462576.1	coding	known	NC_007301.6	14099148	14127470	+
281878	ITPR2	insP3R2	mRNA	BGIR9913_50111+++BGIR9913_50112+++BGIR9913_50113+++NM_174369.2	coding	known	NC_007303.6	83623835	84219566	+
525512	HIST1H2BB		mRNA	XM_603865.4	coding	known	NC_007324.6	31729235	31729885	+
618598	C25H16orf91	C16orf91+++CCSMST1	mRNA	BGIR9913_54321+++NM_001076512.1	coding	known	NC_007326.6	1125528	1126727	-
510920	CDK20	CCRK	mRNA	NM_001098933.1	coding	known	NC_007306.6	92135423	92144420	+
281987	PLCG1		mRNA	NM_174425.3	coding	known	NC_007311.6	70777861	70810961	+
536818	SLC7A8		mRNA	NM_001192889.1	coding	known	NC_007308.6	21563309	21615642	+
526006	ENO2		mRNA	NM_001101125.1	coding	known	NC_007303.6	104189640	104196564	-
540308	POLR3A		mRNA	NM_001083750.1	coding	known	NC_007329.6	34002032	34051104	-
614152	BABAM2	BRE	mRNA	NM_001102274.2	coding	known	NC_007309.6	71615722	72036928	-
100296635	USH2A		mRNA	URS0000B2F687+++NM_001191425.1	coding	known	NC_007314.5	19660337	20593155	-
507761	GARNL3		mRNA	NM_001077872.2	coding	known	NC_007309.6	98287235	98397099	+
538392	CDC42BPA		mRNA	NM_001192937.1	coding	known	NC_007314.5	30813789	31106512	-
515024	STRADA	LYK5	mRNA	NM_001015603.1	coding	known	NC_007317.6	48827393	48836829	-
520625	SLC44A4	CTL4	mRNA	NM_001083442.1	coding	known	NC_007324.6	27362032	27375408	+
536020	CACHD1		mRNA	URS0000B2DA99+++XM_616138.7	coding	known	NC_007301.6	81433528	81668362	-
510821	SFRP2		mRNA	NM_001034393.1	coding	known	NC_007315.6	3848083	3856657	+
100337047	PHF7		mRNA	XM_003584853.3+++XM_005193324.3+++XM_010805634.2+++XM_010805655.2	coding	known	NC_007320.6	49202952	49215884	-
104973958	WDR97		mRNA	XM_015466256.1	coding	known	NC_007312.6	1957240	1965885	-
614007	SH3BGRL		mRNA	NM_001035440.2	coding	known	NC_007331.5	71291001	71418951	-
282574	GDF9		mRNA	NM_174681.2	coding	known	NC_007305.6	46258449	46261389	-
520462	SH3BP4		mRNA	NM_001144088.1	coding	known	NC_007301.6	115632174	115654138	+
515021	PSMD5		mRNA	NM_001075693.1	coding	known	NC_007306.6	112746774	112767704	-
529373	KAT6A	MYST3	mRNA	URS0000B22238+++URS0000B226AB+++URS0000B2B9D7+++URS0000B2FB24+++XM_010826123.2+++XM_010826124.2+++XM_869402.6	coding	known	NC_007328.5	36771337	36877850	+
507369	GNL2		mRNA	NM_001045967.2	coding	known	NC_007301.6	109290913	109315155	+
509706	ZNF74		mRNA	BGIR9913_53061+++NM_001206752.1	coding	known	NC_007315.6	74766226	74775563	-
789894	TENT4B	PAPD5	mRNA	XM_015467334.1+++XM_015467335.1+++XM_015467336.1+++XM_015467337.1+++XM_015467338.1	coding	known	NC_007316.6	18771301	18792015	+
445420	WNT2B		mRNA	URS0000B284B7+++NM_001099363.2	coding	known	NC_007301.6	31152451	31168901	-
786491	ATAT1	C23H6orf134+++MEC17+++TAT	mRNA	NR_075072.1+++NM_001276323.1	coding	known	NC_007324.6	28237915	28250697	-
100140713	REXO4		mRNA	XM_015465552.1+++XM_015465553.1+++XM_015465554.1+++XR_001497600.1	coding	known	NC_007309.6	104608285	104617165	-
534626	GRIA3		mRNA	URS0000B24FD0+++URS0000B264FB+++URS0000B2FE18+++NM_001206059.1	coding	known	NC_007331.5	7219673	7528517	+
282484	SLC34A2		mRNA	NM_174661.2	coding	known	NC_007304.6	46955577	46980801	+
100848171	LOC100848171		mRNA	NM_001281902.1	coding	known	NC_007325.6	12877705	12879843	+
404140	RPS8		mRNA	NM_001025317.1	coding	known	NC_007301.6	102165037	102167573	-
280692	HP		mRNA	NM_001040470.2	coding	known	NC_007316.6	39287187	39293343	-
282311	PLA2G7		mRNA	BGIR9913_54113+++NM_174578.4	coding	known	NC_007324.6	19944631	19982760	-
536495	ATP10D		mRNA	URS0000B256DE+++URS0000B2D3A5+++NM_001105628.1	coding	known	NC_007304.6	68076667	68211366	+
286886	GOT2		mRNA	NM_174806.2	coding	known	NC_007316.6	26593146	26616789	-
515089	LOC515089	ZNF160+++ZNF43+++ZNF665	mRNA	XM_005192764.3	coding	known	NC_007316.6	59653274	59678105	-
508809	DHFR		mRNA	NM_001077883.1	coding	known	NC_007305.6	83390311	83405970	-
519309	LOC519309	ZNF790	mRNA	XM_010827294.2	coding	known	NC_007316.6	47961150	47975835	+
100296970	PNN		mRNA	BGIR9913_53771+++NM_001242585.1	coding	known	NC_007319.6	49806603	49822785	+
100139363	LOC100139363		mRNA	XM_010827221.2	coding	known	NC_007302.6	14425454	14427513	-
538104	ZMPSTE24		mRNA	NM_001192928.1	coding	known	NC_007301.6	106816896	106859235	-
522986	QSOX1		mRNA	BGIR9913_52748+++NM_001102074.2	coding	known	NC_007314.5	63019212	63061754	+
107131231			mRNA	XM_015462359.1	coding	known	NC_007300.6	100055360	100066251	+
510574	VPS26A		mRNA	NM_001075455.1	coding	known	NC_007329.6	25761452	25786732	+
506928	PEF1		mRNA	NM_001097992.2	coding	known	NC_007300.6	123032436	123050509	+
526480	ZNF496		mRNA	BGIR9913_50685+++NM_001205929.1	coding	known	NC_007305.6	42085232	42132279	-
282110	UCHL5	UCH37	mRNA	NM_174481.3	coding	known	NC_007314.5	12879358	12921294	+
104968446	LOC104968446		mRNA	BGIR9913_54048+++XM_010825398.2	coding	known	NC_007324.6	30799644	30800293	+
510775	OR12D2		mRNA	NM_001098382.1	coding	known	NC_007324.6	29193963	29197816	-
523504	FBXL17		mRNA	BGIR9913_50764+++URS0000B22037+++URS0000B2388A+++URS0000B23CA9+++URS0000B29457+++URS0000B2B742+++URS0000B2CE2C+++XM_015464399.1	coding	known	NC_007305.6	110044982	110616492	+
531476	JDP2	JUNDM2	mRNA	BGIR9913_51327+++URS0000B22105+++URS0000B227C3+++NM_001193245.1	coding	known	NC_007308.6	87281866	87327452	+
540954	RGMB		mRNA	BGIR9913_50598+++URS0000B30BF5+++XM_015464390.1	coding	known	NC_007305.6	100849278	100878554	+
520456	BTBD8		mRNA	URS0000B2AAB9+++NM_001105200.1	coding	known	NC_007301.6	51644039	51706500	+
533979	MPRIP	M-RIP	mRNA	BGIR9913_53550+++BGIR9913_53551+++BGIR9913_53552+++BGIR9913_53553+++NM_001105627.1	coding	known	NC_007317.6	35719300	35812713	-
508148	HPN		mRNA	NM_001080241.2	coding	known	NC_007316.6	46133250	46153226	+
785712	LOC785712		mRNA	XM_015468959.1	coding	known	NC_007324.6	29165982	29168273	-
505306	LOC505306	BVd1.13+++BVd1.14+++TCR	mRNA	XM_002705915.5	coding	known	NC_007308.6	23991962	23992658	+
100139857	RYR1		mRNA	BGIR9913_53129+++BGIR9913_53130+++NM_001206777.1	coding	known	NC_007316.6	48673686	48802730	+
506781	CNKSR3		mRNA	NM_001192112.1	coding	known	NC_007307.6	92880040	92953638	-
508663	ZNF277		mRNA	NM_001083395.2	coding	known	NC_007302.6	56210958	56345330	-
524456	SLC39A6		mRNA	BGIR9913_54190+++NM_001144092.1	coding	known	NC_007325.6	21381664	21403351	+
513599	TMEM79		mRNA	URS0000B23B40+++NM_001014920.1	coding	known	NC_007301.6	14719752	14725799	+
503622	FOXA3	HNF3-G	mRNA	NM_001033119.2	coding	known	NC_007316.6	54075838	54082378	+
538624	FRS2		mRNA	XM_010827722.2+++XM_010827723.2+++XM_581582.8	coding	known	NC_007303.6	44250937	44360760	-
107131929	LOC107131929		mRNA	XM_015462493.1	coding	known	NC_007300.6	137003934	137008514	+
532877	RNF38		mRNA	BGIR9913_50946+++BGIR9913_50947+++URS0000B24B4A+++NM_001034581.2	coding	known	NC_007306.6	61225781	61299391	-
507496	HGD		mRNA	NM_001144852.1	coding	known	NC_007299.6	66167200	66209828	-
510253	PDIK1L		mRNA	URS0000B2955A+++URS0000B2E9C9+++NM_001206373.1	coding	known	NC_007300.6	127984277	127993410	-
538147	DGKE		mRNA	NM_001192930.1	coding	known	NC_007317.6	7973029	7997610	+
507264	SERPINB1	LEI	mRNA	NM_001206610.1	coding	known	NC_007324.6	50815842	50821073	-
535401	EFCAB6		mRNA	URS0000B2C15A+++URS0000B2E8ED+++XM_015463630.1+++XM_015463631.1+++XM_015463632.1+++XM_015463633.1	coding	known	NC_007303.6	115461245	115755545	+
529391	SYT15		mRNA	NM_001205963.1	coding	known	NC_007329.6	42276189	42284052	-
511561	SNX33	SH3PX3	mRNA	NM_001205702.1	coding	known	NC_007319.6	33746031	33754542	-
614641	NUBPL		mRNA	NM_001193042.1	coding	known	NC_007319.6	42665899	42909692	+
280701	PPA1	PP	mRNA	NM_001075118.1	coding	known	NC_007329.6	26654671	26692982	-
281333	MUC1	mucin	mRNA	NM_174115.2	coding	known	NC_007301.6	15640164	15644262	+
509231	PIAS1		mRNA	URS0000B22475+++URS0000B26B0B+++NM_001075396.2	coding	known	NC_007308.6	14918303	15048158	+
507760	PRDM10		mRNA	URS0000B2935F+++NM_001191168.1	coding	known	NC_007330.6	36945488	37012032	-
613334	FMR1NB		mRNA	NM_001102262.2	coding	known	NC_007331.5	31155074	31194590	+
516073	THEM6	C14H8orf55	mRNA	NM_001099375.1	coding	known	NC_007312.6	2893216	2896692	-
101904963	LOC101904963		mRNA	XM_005194133.3	coding	known	NC_007310.6	24919223	24922383	+
280885	OMD	OSAD	mRNA	NM_173947.2	coding	known	NC_007306.6	85953392	85964350	-
514674	TARBP2		mRNA	NM_001075678.2	coding	known	NC_007303.6	26724245	26729568	+
618485	CCDC106		mRNA	NM_001080334.1	coding	known	NC_007316.6	62645167	62648718	-
100847683	FDXACB1		mRNA	XM_003583089.4	coding	known	NC_007313.6	22688928	22693584	-
515964	RRN3		mRNA	URS0000B29DA0+++URS0000B2A518+++NM_001192432.2	coding	known	NC_007326.6	13846993	13875056	+
505302	DUSP12		mRNA	XM_581568.7	coding	known	NC_007301.6	7896858	7905041	-
526824	ATM		mRNA	BGIR9913_52434+++BGIR9913_52435+++NM_001205935.1	coding	known	NC_007313.6	18245092	18407530	+
104976536			mRNA	XM_015467244.1	coding	known	NC_007315.6	73697637	73699431	-
788123	WSCD1		mRNA	NM_001206900.1	coding	known	NC_007317.6	26394246	26437027	-
518637	PSMC6		mRNA	NM_001046240.2	coding	known	NC_007308.6	11430225	11454264	-
780867	TMEM267	C20H5orf28+++C5orf28	mRNA	NM_001079795.1	coding	known	NC_007318.6	31456992	31476807	+
526682	CYP3A5		mRNA	NM_001075888.2	coding	known	NC_007326.6	37369853	37422564	-
101904063	ITGAX		mRNA	XM_015469381.1	coding	known	NC_007326.6	27801652	27802107	-
533578	NUDT22		mRNA	BGIR9913_54699+++NM_001038680.1	coding	known	NC_007330.6	43430783	43433502	-
533011	MRPS25	S25mt	mRNA	NM_001075979.2	coding	known	NC_007320.6	58087768	58132720	+
100847654	ENGASE		mRNA	XM_003583636.4+++XM_005195832.3+++XM_010824291.2	coding	known	NC_007317.6	54178380	54187427	-
509135	REL		mRNA	NM_001192970.1	coding	known	NC_007309.6	43647893	43685208	+
517438	DDX19B		mRNA	BGIR9913_53198+++URS0000B26CE7+++NM_001046230.1	coding	known	NC_007316.6	1802879	1828428	-
407237	TLR6	TLR1	mRNA	NM_001001159.1	coding	known	NC_007304.6	59979499	60013214	-
104971522	CD160		mRNA	XM_015462605.1	coding	known	NC_007301.6	21912578	21919730	-
100335490	LOC100335490		mRNA	XM_002704930.5	coding	known	NC_007306.6	22916576	22917715	-
516070	DLGAP3		mRNA	NM_001192438.1	coding	known	NC_007301.6	111789994	111828640	+
281247	IL13		mRNA	NM_174089.1	coding	known	NC_007305.6	23101371	23103371	-
504844	RPA1		mRNA	NM_001075176.1	coding	known	NC_007317.6	23608982	23659357	+
515177	TAZ		mRNA	XM_005200646.3+++XM_010800402.2+++XM_010800403.2+++XM_593150.8	coding	known	NC_007331.5	40868272	40876603	+
511988	TRUB2		mRNA	BGIR9913_51789+++NM_001110073.1	coding	known	NC_007309.6	99173997	99190757	-
517022	USP44		mRNA	NM_001205837.1	coding	known	NC_007303.6	25335672	25360615	-
541024	YTHDC2		mRNA	URS0000B2C513+++URS0000B2EBD0+++NM_001192811.1	coding	known	NC_007308.6	2363444	2437162	+
531515	ARID4A	RBBP1	mRNA	BGIR9913_51290+++NM_001256581.1	coding	known	NC_007308.6	71063046	71127852	+
406231	AGO3	EIF2C3	mRNA	URS0000B2399D+++URS0000B24F1B+++URS0000B2902D+++URS0000B2AC66+++URS0000B2B688+++URS0000B2C2D0+++URS0000B2C525+++NM_001001133.1	coding	known	NC_007301.6	110743618	110863233	+
614796	TMEM260	C10H14orf101	mRNA	BGIR9913_51289+++NM_001099139.1	coding	known	NC_007308.6	69461579	69535121	+
404159	TXNDC17	TXNL5	mRNA	BGIR9913_53508+++NM_001205821.1	coding	known	NC_007317.6	25985430	25988219	-
497199	CFLAR	FLIP	mRNA	NM_001012281.1	coding	known	NC_007300.6	90456189	90489749	+
768006	GPR161		mRNA	BGIR9913_49564+++URS0000B25FF4+++URS0000B2D123+++NM_001077066.1	coding	known	NC_007301.6	485816	592678	+
104968459	OTUD1		mRNA	XM_010822421.2	coding	known	NC_007311.6	24751589	24754640	+
281168	FMOD		mRNA	NM_174058.2	coding	known	NC_007314.5	925509	935559	+
509186	TKTL2		mRNA	NM_001046025.1	coding	known	NC_007304.6	2164426	2167010	+
514642	TRPM7		mRNA	BGIR9913_51275+++NM_001206166.1	coding	known	NC_007308.6	60047642	60163034	+
511560	IMP3	BRMS2	mRNA	BGIR9913_53760+++NM_001079588.2	coding	known	NC_007319.6	33766986	33768160	+
282298	PABPN1		mRNA	BGIR9913_51389+++BGIR9913_51390+++NM_174569.2	coding	known	NC_007308.6	21467692	21486037	-
505005	BCKDK		mRNA	NM_001045906.2	coding	known	NC_007326.6	27611774	27615982	+
532273	SYT17		mRNA	NM_001193210.1	coding	known	NC_007326.6	16904174	16991435	-
534788	UXS1		mRNA	NM_001206064.1	coding	known	NC_007309.6	45760946	45818229	+
100848799	LOC100848799	PCDHB10+++PCDHB12	mRNA	XM_015464314.1	coding	known	NC_007305.6	54200442	54204075	+
511599	C16H1orf74		mRNA	BGIR9913_52760+++NM_001100341.2	coding	known	NC_007314.5	75676642	75791241	+
510741	PSMG3		mRNA	BGIR9913_54313+++NM_001046059.2	coding	known	NC_007326.6	42138736	42140470	+
282326	HTRA1	PRSS11	mRNA	NM_001282082.1	coding	known	NC_007327.6	42854424	42911977	+
107133097			mRNA	XM_015466283.1	coding	known	NC_007312.6	2987896	2989727	+
282214	CYP3A5	CYP3A28+++CYP3A4	mRNA	NM_174531.2	coding	known	NC_007326.6	37182826	37225132	+
282369	SLC7A5		mRNA	NM_174613.2	coding	known	NC_007316.6	13373364	13402487	-
497621	SLCO4C1	Oatp4c1	mRNA	URS0000B2A427+++NM_001192846.1	coding	known	NC_007305.6	104122514	104208762	-
541170	SALL4		mRNA	NM_001192836.1	coding	known	NC_007311.6	80613555	80629459	-
510440	IVD		mRNA	NM_001034382.2	coding	known	NC_007308.6	36276482	36288255	+
507661	MIS18BP1		mRNA	BGIR9913_53843+++NM_001244171.1	coding	known	NC_007319.6	55642103	55728571	-
523202	CUBN		mRNA	NM_001192575.1	coding	known	NC_007311.6	31658693	31927840	-
516630	SHPRH		mRNA	URS0000B250F1+++URS0000B280CD+++URS0000B2B0BE+++XM_010799006.2+++XM_594787.9	coding	known	NC_007307.6	84611420	84702598	+
281088	COMP		mRNA	NM_001166517.1	coding	known	NC_007305.6	4377315	4385133	+
515571	APBA1		mRNA	URS0000B2F90B+++NM_001205814.1	coding	known	NC_007306.6	46005063	46089401	+
525428	E2F4		mRNA	BGIR9913_53099+++NM_001075873.1	coding	known	NC_007316.6	35052486	35059148	+
532945	CYP20A1		mRNA	NM_001015644.1	coding	known	NC_007300.6	92218494	92262650	+
327704	NDUFA4		mRNA	URS0000B24EE0+++NM_175820.3	coding	known	NC_007302.6	19062597	19070006	-
538608	NRIP3		mRNA	NM_001102218.2	coding	known	NC_007313.6	44375592	44403341	+
523435	MRPS33	MRP-S33+++S33mt	mRNA	NM_001037605.2	coding	known	NC_007302.6	105479277	105487926	-
540746	BNC2		mRNA	BGIR9913_50786+++BGIR9913_50787+++BGIR9913_50788+++URS0000B2215F+++URS0000B22216+++URS0000B232D9+++URS0000B239E8+++URS0000B24486+++URS0000B25171+++URS0000B25F8B+++URS0000B27844+++URS0000B28974+++URS0000B297D6+++URS0000B29D83+++URS0000B2DAF0+++URS0000B2F77E+++XM_010798604.2+++XM_010798606.2+++XM_010798613.2+++XM_015464465.1+++XM_015464466.1+++XM_015464467.1	coding	known	NC_007306.6	27612716	28097569	+
616567	CMSS1	C1H3orf26+++C3orf26	mRNA	URS0000B257D4+++URS0000B29D37+++URS0000B2C4D1+++URS0000B2FDC1+++NM_001038215.2	coding	known	NC_007299.6	43842128	44237433	+
504632	CNNM2		mRNA	URS0000B2B052+++URS0000B2C69F+++URS0000B2E844+++URS0000B302C5+++NM_001191172.1	coding	known	NC_007327.6	23921757	24099216	+
531482	MORN3		mRNA	NM_001040550.2	coding	known	NC_007315.6	56024007	56032761	+
531519	ASGR2		mRNA	NM_001075952.2	coding	known	NC_007317.6	27632096	27642073	-
788663	LOC788663		mRNA	XM_010825452.2	coding	known	NC_007324.6	29719997	29721552	+
511190	RPS6KA3		mRNA	BGIR9913_54794+++BGIR9913_54795+++BGIR9913_54796+++URS0000B257DD+++URS0000B26192+++URS0000B2A7AE+++NM_001098937.1	coding	known	NC_007331.5	131455277	131567560	+
506807	CXCR6		mRNA	NM_001014859.1	coding	known	NC_007320.6	54210302	54215643	-
282258	IFNAR2	IFN-R+++IFN-R-2+++IFNBR	mRNA	NM_174553.2	coding	known	NC_007299.6	1591794	1627372	-
514409	KCNH3		mRNA	NM_001192371.1	coding	known	NC_007303.6	30498664	30517318	-
509089	OCSTAMP	C13H20orf123	mRNA	NM_001281722.1	coding	known	NC_007311.6	76272321	76278898	-
533175	CHD7		mRNA	BGIR9913_52293+++BGIR9913_52294+++URS0000B2E045+++XM_015466312.1	coding	known	NC_007312.6	28232386	28364044	+
540401	PYGO2		mRNA	NM_001102242.2	coding	known	NC_007301.6	15839671	15843871	+
525378	NACC1	BTBD14B	mRNA	URS0000B2C25C+++NM_001192612.2	coding	known	NC_007305.6	13616965	13623598	-
281551	TSFM		mRNA	NM_174204.3	coding	known	NC_007303.6	56181457	56189499	-
100124510	BAP1		mRNA	BGIR9913_53900+++BGIR9913_53901+++NM_001102549.1	coding	known	NC_007320.6	49216027	49224534	+
613599	LOXL3		mRNA	NM_001192969.1	coding	known	NC_007309.6	10130208	10148140	+
534611	NME7		mRNA	NM_001015656.1	coding	known	NC_007314.5	37720962	37966382	-
539171	PDZD3		mRNA	NM_001034664.1	coding	known	NC_007313.6	30473932	30479335	+
100139739	PBX2		mRNA	NM_001256883.1	coding	known	NC_007324.6	27062522	27067592	+
404161	NDUFB11	ESSS+++Np15	mRNA	NM_001033620.2	coding	known	NC_007331.5	91820126	91822383	-
508641	RANBP3		mRNA	BGIR9913_50478+++NM_001075369.1	coding	known	NC_007305.6	19726052	19776977	+
327712	CCL5	RANTES	mRNA	NM_175827.2	coding	known	NC_007317.6	14930436	14938123	+
510342	IRAK3	IrakM	mRNA	NM_001190299.2	coding	known	NC_007303.6	47964146	48007263	-
519675	C1QL1		mRNA	NM_001205862.1	coding	known	NC_007317.6	45477946	45485038	-
538873	PSMB11		mRNA	NM_001099386.2	coding	known	NC_007308.6	21694371	21695544	-
523865	MZF1		mRNA	URS0000B256A8+++NM_001206304.1	coding	known	NC_007316.6	66312782	66322253	+
519613	REEP4		mRNA	NM_001034533.2	coding	known	NC_007306.6	70322237	70326212	-
535138	PIGU		mRNA	XM_015466154.1	coding	known	NC_007311.6	64762401	64853136	-
527318	PACRGL		mRNA	NM_001191517.1	coding	known	NC_007304.6	41897149	41918482	+
537511	PHC2		mRNA	BGIR9913_49388+++BGIR9913_49389+++URS0000B2BF64+++URS0000B304A1+++NM_001192908.1	coding	known	NC_007300.6	121568318	121618965	+
506888	DLST		mRNA	BGIR9913_51325+++BGIR9913_51326+++BGIR9913_51489+++NM_001075282.1	coding	known	NC_007308.6	86807846	86826787	+
525027	PINX1		mRNA	URS0000B26A9F+++URS0000B2FD3B+++NM_001034553.2	coding	known	NC_007306.6	8384768	8450586	+
282107	UBE2A	BHR6A+++HR6A	mRNA	BGIR9913_54733+++NM_001105325.2	coding	known	NC_007331.5	3794329	3811625	+
504565	STUB1		mRNA	NM_001075166.1	coding	known	NC_007326.6	559170	561527	+
540336	GAS1		mRNA	URS0000B2334E+++URS0000B2444A+++URS0000B29673+++URS0000B29F2E+++XM_593294.9	coding	known	NC_007306.6	81975514	81978837	+
524222	ECM1		mRNA	NM_001099706.1	coding	known	NC_007301.6	20411138	20416543	-
512056	RASGRP2	CalDAG-GEFI	mRNA	NM_001099946.1	coding	known	NC_007330.6	43875215	43887521	-
509740	XAF1	BIRC4BP+++HSXIAPAF1	mRNA	NM_001035075.1	coding	known	NC_007317.6	25898008	25911300	-
529934	LOC529934		mRNA	URS0000B27A06+++XM_015470228.1+++XR_001500018.1+++XR_001500019.1+++XR_001500020.1	coding	known	NC_007331.5	32636165	32644310	+
616375	LAMTOR2	MAPBPIP+++ROBLD3	mRNA	NM_001034791.1	coding	known	NC_007301.6	14921024	14924100	-
104975686	LOC104975686		mRNA	XM_010825414.2	coding	known	NC_007324.6	31686448	31691131	+
408000	SEPT7	CDC10	mRNA	BGIR9913_49982+++BGIR9913_49983+++URS0000B2586A+++URS0000B2C5EF+++URS0000B2F270+++URS0000B2F40E+++NM_001001168.1	coding	known	NC_007302.6	61838709	61937457	+
511776	RAB9A		mRNA	BGIR9913_54885+++NM_001075538.2	coding	known	NC_007331.5	138299616	138319507	-
533892	RPS9		mRNA	NM_001101152.2	coding	known	NC_007316.6	63704663	63711976	-
524868	MED13	skuld-like	mRNA	URS0000B27639+++URS0000B27CD7+++URS0000B2E2A6+++XM_015467927.1+++XM_015467928.1	coding	known	NC_007317.6	11392719	11489641	+
404129	DGAT2	ARAT	mRNA	NM_205793.2	coding	known	NC_007313.6	56220899	56253371	+
783525	CARNS1	ATPGD1	mRNA	XM_015470077.1+++XM_015470078.1+++XM_015470079.1+++XM_015470080.1+++XM_015470081.1+++XM_015470082.1	coding	known	NC_007330.6	46263733	46273417	+
509958	MVD		mRNA	NM_001075424.1	coding	known	NC_007316.6	13978512	13985175	-
512094	ALKBH4		mRNA	NM_001075553.2	coding	known	NC_007326.6	35273655	35281099	+
538970	C4H7orf25	C7orf25	mRNA	NM_001076140.1	coding	known	NC_007302.6	79096990	79099657	+
518658	PLEK		mRNA	NM_001192496.1	coding	known	NC_007309.6	66973804	66999590	+
782932	PRR30	C11H2orf53	mRNA	XM_015465420.1	coding	known	NC_007309.6	72703436	72707270	+
281123	DPP6	DPP VI	mRNA	URS0000B23CD8+++URS0000B27A17+++URS0000B2ACA5+++URS0000B306BC+++NM_174040.2	coding	known	NC_007302.6	117319970	118233924	+
101906503			mRNA	XM_005193495.3	coding	known	NW_014649527.1	2896	8080	+
516724	FOXN1		mRNA	NM_001192452.1	coding	known	NC_007317.6	20674917	20688323	+
513967	ALDH3A2		mRNA	BGIR9913_53544+++BGIR9913_53545+++NM_001101984.1	coding	known	NC_007317.6	34689765	34706012	-
512029	SNX1		mRNA	NM_001046107.3	coding	known	NC_007308.6	46054641	46088349	-
616111	ADGRA2	GPR124	mRNA	XM_015469742.1	coding	known	NC_007328.5	33041124	33045623	-
537963	STXBP4		mRNA	URS0000B28C87+++NM_001192927.1	coding	known	NC_007317.6	5401083	5604411	+
515564	ZNF197		mRNA	BGIR9913_53881+++NM_001206813.1	coding	known	NC_007320.6	16462089	16568582	+
511446	CXXC1		mRNA	NM_001024517.1	coding	known	NC_007325.6	50576331	50581777	-
101904753	LOC101904753		mRNA	BGIR9913_50821+++XM_005199210.3	coding	known	NC_007306.6	63008463	63010474	+
782348	LOC782348		mRNA	BGIR9913_50166+++URS0000B2F5C0+++XM_010827544.2	coding	known	NC_007303.6	359003	473648	-
614624	ALG3		mRNA	NM_001083511.1	coding	known	NC_007299.6	83833778	83839104	+
528926	LY9		mRNA	NM_001075918.1	coding	known	NC_007301.6	8894567	8921975	-
615452	TBC1D19		mRNA	NM_001076938.1	coding	known	NC_007304.6	47803994	47956003	+
281032	BTG1		mRNA	NM_173999.3	coding	known	NC_007303.6	22134666	22137378	-
508535	FKBP4	FKBP-4+++FKBP-52	mRNA	NM_001034322.2	coding	known	NC_007303.6	107753006	107760851	-
101907335	LOC101907335		mRNA	XM_015463495.1	coding	known	NC_007303.6	102650517	102713413	+
523714	ORC3	ORC3L	mRNA	NM_001038139.1	coding	known	NC_007307.6	63449825	63519136	-
280863	MOG		mRNA	NM_001013584.1	coding	known	NC_007324.6	28826638	28838215	-
526780	ADAMTSL2		mRNA	NM_001205934.1	coding	known	NC_007309.6	104723455	104754575	+
786156	CCL1		mRNA	XM_001253011.5	coding	known	NC_007317.6	16217564	16222172	+
615755	RSAD1		mRNA	NM_001098136.1	coding	known	NC_007317.6	37027170	37036815	-
507455	SLC44A3	CTL3	mRNA	NM_001098900.2	coding	known	NC_007301.6	49027093	49113226	-
100336900	MAN1B1		mRNA	BGIR9913_51826+++XM_015465598.1+++XM_015465599.1	coding	known	NC_007309.6	106373396	106388008	-
506921	SLC15A2	PEPT2	mRNA	NM_001079582.1	coding	known	NC_007299.6	67200033	67204773	+
508608	PGAM5		mRNA	BGIR9913_53003+++NM_001192191.1	coding	known	NC_007315.6	45619075	45626718	-
515118	RHOB		mRNA	NM_001077922.1	coding	known	NC_007309.6	78682566	78684778	-
510644	MICALL2		mRNA	NM_001098932.1	coding	known	NC_007326.6	42213713	42232615	+
100301161	KRT1		mRNA	XM_003584895.3	coding	known	NC_007303.6	27448014	27453805	+
525516	DND1		mRNA	NM_001193145.1	coding	known	NC_007305.6	53683872	53686589	-
541156	SCARA3		mRNA	XM_614788.6	coding	known	NC_007306.6	11056275	11091266	-
507142	CRYBG2	AIM1L	mRNA	NM_001109791.1	coding	known	NC_007300.6	127795065	127820059	+
534858	UTP23	C14H8orf53+++C8orf53	mRNA	URS0000B24367+++NM_001076039.1	coding	known	NC_007312.6	49990915	49998154	-
504819	NEXN		mRNA	BGIR9913_49803+++URS0000B2631B+++URS0000B28F2B+++URS0000B2B551+++XM_003581997.4+++XM_015462717.1+++XM_015462719.1+++XM_015462720.1+++XM_015462721.1	coding	known	NC_007301.6	67278900	67349725	+
515548	TREML2		mRNA	XM_005192928.3+++XM_005192930.3+++XM_015468889.1+++XM_015468890.1+++XM_015468891.1+++XM_015468892.1+++XM_593583.6	coding	known	NC_007324.6	15160985	15172327	-
538713	TTC30B		mRNA	NM_001099091.1	coding	known	NC_007300.6	19398449	19401089	+
508954	SORD		mRNA	NM_001037320.1	coding	known	NC_007308.6	65782707	65816881	-
788151	ADCY4		mRNA	NM_001099208.2	coding	known	NC_007308.6	20714943	20730208	+
100336754	RC3H1		mRNA	XM_015466914.1+++XM_015466915.1	coding	known	NC_007314.5	56963259	56988011	+
513263	RPGR		mRNA	URS0000B22EE9+++URS0000B30134+++XM_015470518.1	coding	known	NC_007331.5	111593848	111647084	+
535956	SCN11A		mRNA	XM_015468677.1	coding	known	NC_007320.6	12330880	12420301	-
101906118	ZNF282		mRNA	XM_015463218.1	coding	known	NC_007302.6	113489497	113513749	+
519695	FBXL5		mRNA	URS0000B23768+++URS0000B28B9B+++NM_001082440.1	coding	known	NC_007304.6	116020157	116057409	+
506282	EMID1		mRNA	NR_103815.1+++NM_001101867.3+++NM_001278654.1	coding	known	NC_007315.6	70828265	70868879	+
536213	CHKB		mRNA	BGIR9913_50286+++NM_001206094.1	coding	known	NC_007303.6	120455509	120459071	-
538509	MINDY3	C13H10ORF97+++FAM188A	mRNA	BGIR9913_52137+++NM_001076107.1	coding	known	NC_007311.6	30701743	30781930	-
100140431	LOC100140431	C25H7orf70+++FAM220A	mRNA	BGIR9913_54367+++XM_015469411.1	coding	known	NC_007326.6	38963375	38989907	-
281758	FABP3	FABP+++FABP-3+++H-FABP	mRNA	URS0000B2680A+++NM_174313.2	coding	known	NC_007300.6	123134999	123198048	+
104973514	LOC104973514		mRNA	XM_015465573.1	coding	known	NC_007309.6	105394668	105398736	-
100297099	LOC100297099		mRNA	XM_005200101.3+++XM_010799836.2+++XR_001500137.1+++XR_001500138.1	coding	known	NC_007331.5	95808045	95814333	-
107131393	PHETA1	FAM109A	mRNA	BGIR9913_53025+++XM_003583317.4+++XR_001498387.1+++XR_001498388.1+++XR_001498389.1+++XR_001498390.1+++XR_001498391.1	coding	known	NC_007315.6	57529857	57539995	-
540457	RAN		mRNA	NM_001034705.1	coding	known	NC_007308.6	40683099	40684147	+
781492	NIPAL2	NPAL2	mRNA	BGIR9913_52309+++XM_001249564.7	coding	known	NC_007312.6	68581567	68672801	+
538490	RASSF7		mRNA	NM_001076105.1	coding	known	NC_007330.6	51372030	51374577	-
527341	LRRC30		mRNA	BGIR9913_54206+++NM_001102510.1	coding	known	NC_007325.6	40693657	40702612	+
539920	LY6G6F	C6ORF21+++G6F	mRNA	NM_001076194.1	coding	known	NC_007324.6	27488582	27491508	-
100141057	KLHL33		mRNA	BGIR9913_51231+++NM_001166652.1	coding	known	NC_007308.6	26818869	26828603	+
616795	FAIM		mRNA	NM_001079626.2	coding	known	NC_007299.6	132043209	132059587	-
101907287	TIGD4		mRNA	XM_010823278.2+++XM_010823281.2+++XM_015466998.1+++XM_015466999.1+++XR_001498324.1	coding	known	NC_007315.6	4888580	4902316	+
782885	ZNF605		mRNA	BGIR9913_53002+++XM_001787706.6+++XM_015467057.1+++XM_015467058.1+++XM_015467059.1+++XM_015467060.1+++XM_015467061.1+++XM_015467062.1+++XM_015467063.1+++XM_015467064.1+++XM_015467065.1+++XM_015467066.1+++XM_015467067.1+++XM_015467068.1	coding	known	NC_007315.6	45090122	45122598	-
520189	LGR5		mRNA	URS0000B25B5E+++NM_001192520.1	coding	known	NC_007303.6	1070017	1198621	+
535200	WIZ		mRNA	XM_003582372.4+++XM_005192352.3+++XM_015463975.1+++XM_015463976.1+++XM_015463977.1+++XM_015463978.1+++XM_015463979.1+++XM_015463981.1+++XM_015463982.1	coding	known	NC_007305.6	8752292	8777658	+
787125	CENPW	C6orf173+++CUG2	mRNA	NM_001111261.1	coding	known	NC_007307.6	25386499	25403765	-
614406	SYTL2		mRNA	BGIR9913_54606+++NM_001102278.1	coding	known	NC_007330.6	9867545	9988210	+
104968462	SLC10A5		mRNA	URS0000B24A98+++URS0000B2A480+++XM_010822728.2	coding	known	NC_007312.6	83624490	83630245	+
509976	SERPINI1		mRNA	NM_001192238.1	coding	known	NC_007299.6	100837792	100920884	-
505638	TAF6	TAFII-70+++TAFII-80+++p80	mRNA	NM_001015525.1	coding	known	NC_007326.6	37054765	37062071	+
104972708			mRNA	XM_015463726.1	coding	known	NC_007304.6	28169686	28633606	+
504301	ACADSB		mRNA	NM_001017933.1	coding	known	NC_007327.6	43329652	43379576	+
511844	EIF2D	LGTN	mRNA	NM_001035104.1	coding	known	NC_007314.5	4233947	4255358	-
104972844	LOC104972844		mRNA	URS0000B232D0+++XM_010798483.2+++XM_588576.4	coding	known	NC_007305.6	54323937	54336115	+
539518	CD180		mRNA	NM_001076168.1	coding	known	NC_007318.6	12413678	12428124	+
516036	CBR3		mRNA	BGIR9913_49133+++URS0000B249C3+++NM_001075734.1	coding	known	NC_007299.6	150741435	150751224	+
614288	MKKS		mRNA	BGIR9913_52111+++BGIR9913_52112+++BGIR9913_52113+++URS0000B2AF52+++URS0000B2B3DE+++NM_001206171.2	coding	known	NC_007311.6	3589182	3612722	-
281529	THBD		mRNA	NM_001166522.1	coding	known	NC_007311.6	42372329	42375962	-
532895	TTC39C		mRNA	URS0000B2F5CA+++XM_015469113.1+++XM_015469114.1+++XM_015469115.1	coding	known	NC_007325.6	33013016	33117841	-
528332	LOC528332		mRNA	XM_010827694.2+++XM_010827704.2+++XM_015467769.1+++XM_015467770.1+++XM_015467771.1+++XM_015467772.1+++XM_015467773.1+++XR_001498607.1	coding	known	NC_007316.6	61884048	61897326	-
528166	NLRP1		mRNA	XM_003583564.3+++XM_010824036.1+++XM_010824037.1	coding	known	NC_007317.6	26776840	26809909	+
101906526	LOC101906526		lncRNA	URS0000B27A4D+++XM_010797921.2+++XM_015463759.1+++XM_015463760.1+++XR_800923.2+++XR_800924.2+++XR_800925.2	coding	known	NC_007304.6	73157985	73198676	+
513510	GTF2H1		mRNA	URS0000B2906E+++URS0000B30163+++NM_001046150.1	coding	known	NC_007330.6	26741135	26770626	-
768246	FBXO16		mRNA	NM_001078119.1	coding	known	NC_007306.6	10164144	10196950	+
521834	NOSTRIN		mRNA	BGIR9913_49474+++URS0000B2BA1F+++URS0000B2BAD8+++URS0000B2E435+++NM_001046257.2	coding	known	NC_007300.6	27412415	27477439	+
540622	CDCP1		mRNA	BGIR9913_53990+++URS0000B27DBC+++XM_612363.8	coding	known	NC_007320.6	54936773	54993306	+
535148	C11H9orf78		mRNA	BGIR9913_51795+++NM_001076048.1	coding	known	NC_007309.6	100488271	100497572	-
613899	UQCRH		mRNA	URS0000B2C498+++NM_001034745.2	coding	known	NC_007301.6	100741234	100750597	-
616923	VAMP4		mRNA	BGIR9913_52805+++NM_001076438.2	coding	known	NC_007314.5	40160592	40185889	-
407124	ITGAM	CD11B	mRNA	NM_001039957.1	coding	known	NC_007326.6	27745251	27782850	+
538519	MKNK2		mRNA	NM_001205275.1	coding	known	NC_007305.6	22869782	22879346	+
107131134	LOC107131134		mRNA	XM_015469748.1	coding	known	NC_007328.5	33465528	33479392	+
513111	TMEM225B		mRNA	NM_001098021.1	coding	known	NC_007326.6	37534251	37543772	-
514177	IFT88		mRNA	NM_001110786.1	coding	known	NC_007310.6	36203856	36259608	-
280715	AK1		mRNA	NM_001013582.1	coding	known	NC_007309.6	98812079	98821691	-
514636	METTL26	C25H16orf13	mRNA	NM_001038106.2	coding	known	NC_007326.6	544332	546111	-
514762	APBA2		mRNA	NM_001077921.1	coding	known	NC_007319.6	28603745	28717256	+
527595	MCM10		mRNA	BGIR9913_52013+++BGIR9913_52014+++XM_005194296.3+++XM_005194297.1+++XM_005194298.3+++XM_005194299.3+++XM_005194300.3+++XM_010822430.2+++XM_015465944.1+++XM_605989.8	coding	known	NC_007311.6	28230657	28268609	+
540738	TMEM53		mRNA	NM_001038572.1	coding	known	NC_007301.6	102287540	102303534	+
538514	AMOTL2		mRNA	XM_005195990.3+++XM_005195991.3+++XM_010824460.2+++XM_010824461.2	coding	known	NC_007299.6	136550838	136568772	+
513461	PSMD11		mRNA	BGIR9913_53468+++BGIR9913_53469+++BGIR9913_53470+++NM_001046148.1	coding	known	NC_007317.6	18144571	18171907	-
100300124	SCUBE3		mRNA	XM_003583840.4+++XM_005196563.3+++XM_015468857.1+++XM_015468858.1+++XM_015468859.1+++XM_015468860.1	coding	known	NC_007324.6	9158093	9194174	+
787112	PEAR1		mRNA	NM_001101300.1	coding	known	NC_007301.6	14143035	14163770	-
767866	NOTCH1		mRNA	BGIR9913_51813+++BGIR9913_51814+++XM_015465548.1+++XM_015465549.1+++XM_015465550.1	coding	known	NC_007309.6	104234213	104280287	-
615969	ENOX1		mRNA	URS0000B289FA+++URS0000B29F67+++URS0000B2E97C+++XM_015465682.1+++XM_015465683.1+++XM_015465685.1+++XM_015465686.1+++XM_015465687.1+++XM_015465688.1+++XM_015465689.1+++XM_015465690.1	coding	known	NC_007310.6	13426368	14106885	+
615222	C6H4orf48		mRNA	XM_015463883.1	coding	known	NC_007304.6	110300816	110302242	-
518850	SUSD1		mRNA	URS0000B2730A+++URS0000B2B372+++URS0000B2CEC0+++XM_015464666.1+++XM_015464667.1	coding	known	NC_007306.6	103747108	103884208	-
508039	FAAP20	C16H1orf86	mRNA	NM_001166564.1	coding	known	NC_007314.5	52017541	52022171	+
107132437	LOC107132437		mRNA	XM_015463158.1+++XM_015463159.1+++XM_015463160.1	coding	known	NC_007302.6	106924357	106927347	+
616872	MTX3		mRNA	URS0000B2744B+++URS0000B296A5+++XM_005193570.3+++XM_005193571.3+++XM_868998.6	coding	known	NC_007308.6	10916961	10928707	-
515662	EME2		mRNA	XM_593720.6	coding	known	NC_007326.6	1360259	1363252	+
533007	COG4		mRNA	URS0000B2649A+++NM_001034583.1	coding	known	NC_007316.6	1662993	1688101	+
517696	GPR63		mRNA	URS0000B2AC20+++URS0000B2CAD7+++URS0000B2D87F+++URS0000B2E7B4+++XM_005199394.3	coding	known	NC_007307.6	53998489	54067367	+
100859923	CAMTA2		mRNA	BGIR9913_53342+++NM_001255972.1	coding	known	NC_007317.6	27193701	27209189	+
515425	CCDC61		mRNA	BGIR9913_53266+++XM_005195362.3+++XM_005195363.3+++XM_005195365.3+++XM_593447.7	coding	known	NC_007316.6	54166057	54187008	+
526189	TMEM185B	FAM11B	mRNA	NM_001077968.1	coding	known	NC_007300.6	72617075	72619188	-
513483	FBP1		mRNA	URS0000B29E17+++URS0000B2C7EF+++NM_001034447.2	coding	known	NC_007306.6	82934786	82965617	+
510413	TAF5L		mRNA	BGIR9913_54539+++BGIR9913_54540+++BGIR9913_54541+++URS0000B22346+++URS0000B30549+++XM_015469785.1	coding	known	NC_007329.6	575345	608970	-
524375	ALPK1		mRNA	XM_015463693.1+++XM_015463694.1+++XM_015463695.1+++XM_015463696.1+++XM_015463697.1+++XM_015463698.1+++XM_015463699.1+++XM_015463700.1+++XM_015463701.1+++XM_015463702.1	coding	known	NC_007304.6	14423176	14544847	-
531379	TMEM30C		mRNA	NM_001038150.2	coding	known	NC_007299.6	44239486	44264983	+
533444	GEMIN5		mRNA	URS0000B29D0A+++XM_010798518.2+++XM_010798519.2+++XM_015464341.1+++XM_015464342.1	coding	known	NC_007305.6	68369489	68410299	-
519935	HIST1H2BD	HIST1H2BI	mRNA	NM_001046246.2	coding	known	NC_007324.6	31638105	31639092	-
100300494	GRAMD2A	GRAMD2	mRNA	BGIR9913_51371+++URS0000B259CE+++URS0000B2C7B4+++XM_010810017.2+++XM_015464978.1+++XM_015464979.1	coding	known	NC_007308.6	18969399	19007112	-
536706	EVI5		mRNA	BGIR9913_49653+++URS0000B2AC58+++URS0000B2C9F5+++URS0000B2D61C+++URS0000B2ED33+++XM_010826943.2+++XM_015462673.1+++XM_015462674.1+++XM_015462675.1+++XM_015462676.1+++XM_015462677.1+++XM_015462678.1+++XM_015462679.1+++XM_015462680.1+++XM_015462682.1	coding	known	NC_007301.6	51074756	51309050	+
540947	SS18		mRNA	URS0000B26184+++NM_001098122.1	coding	known	NC_007325.6	31106476	31182410	+
784489	KIAA0319L		mRNA	URS0000B2703A+++XM_001252714.6+++XM_005197942.3	coding	known	NC_007301.6	111201646	111298788	+
510646	LMF2	BC002942	mRNA	NM_001037455.1	coding	known	NC_007303.6	120364882	120368855	-
535099	MTMR3		mRNA	BGIR9913_52956+++BGIR9913_52957+++NM_001081605.1	coding	known	NC_007315.6	71307174	71438653	+
504683	MAK16	RBM13	mRNA	NM_001075170.1	coding	known	NC_007328.5	28602548	28612644	+
100141070	LOC100141070		mRNA	XM_003583176.4	coding	known	NC_007313.6	77711853	77713669	-
508582	ACAP1	CENTB1	mRNA	NM_001103234.1	coding	known	NC_007317.6	27815328	27826973	+
510301	ATP9B		mRNA	URS0000B247C6+++URS0000B2E7D6+++NM_001080255.1	coding	known	NC_007325.6	1120874	1271132	-
541240	SLC16A10	MCT10+++TAT1	mRNA	URS0000B257DE+++URS0000B29266+++URS0000B2FB83+++NM_001192847.1	coding	known	NC_007307.6	39788733	39901127	-
614540	TIAL1		mRNA	BGIR9913_54437+++NM_001193056.1	coding	known	NC_007327.6	40222927	40247977	-
617245	PTTG1IP		mRNA	NM_001046594.1	coding	known	NC_007299.6	145601934	145619334	-
539608	KCNA2		mRNA	NM_001101195.2	coding	known	NC_007301.6	33152991	33156493	+
535676	PPIL4		mRNA	NM_001206087.1	coding	known	NC_007307.6	88282342	88323874	-
101907024	MGAT4D		mRNA	XM_015467017.1	coding	known	NC_007315.6	17587139	17638140	+
100139635	PPFIA1		mRNA	BGIR9913_54654+++BGIR9913_54655+++URS0000B21FF4+++NM_001191377.1	coding	known	NC_007330.6	48408353	48486121	+
509232	NRF1		mRNA	URS0000B2471E+++URS0000B257DC+++URS0000B2979B+++URS0000B2B57D+++URS0000B2DB67+++NM_001098002.2	coding	known	NC_007302.6	94578480	94672630	+
510855	PCNT		mRNA	BGIR9913_49127+++BGIR9913_49128+++BGIR9913_49129+++BGIR9913_49130+++XM_015462186.1+++XM_015462187.1+++XM_015462188.1+++XM_015462189.1+++XM_015462190.1+++XM_015462191.1+++XM_015462192.1+++XM_015462193.1+++XM_015462194.1+++XM_015462195.1+++XM_015462196.1+++XM_015462197.1+++XM_015462198.1	coding	known	NC_007299.6	148323116	148428009	+
504961	MPDU1		mRNA	NM_001075179.1	coding	known	NC_007317.6	28066274	28069669	+
504994	MALT1		mRNA	URS0000B2E509+++URS0000B2FAE6+++XM_015469190.1+++XM_015469191.1	coding	known	NC_007325.6	58450227	58516594	+
616622	PRR15L	ATAD4	mRNA	BGIR9913_53378+++NM_001034794.2	coding	known	NC_007317.6	39304867	39343824	+
338033	TNFRSF1B	TNF-RII/TNFRSF1B	mRNA	NM_001040490.2	coding	known	NC_007314.5	42534578	42568151	-
505926	BCAT1		mRNA	NM_001083644.1	coding	known	NC_007303.6	85707968	85825492	+
531692	LOC531692		mRNA	XM_010822489.2	coding	known	NC_007311.6	42675978	42684012	+
781912	TAF2		mRNA	BGIR9913_52414+++BGIR9913_52415+++NM_001191141.1	coding	known	NC_007312.6	83908253	83996861	-
614592	LOC614592		mRNA	XM_866146.5	coding	known	NC_007305.6	44353772	44356338	-
528253	JARID2		mRNA	XM_003583926.4+++XM_005196694.3+++XM_005196695.3+++XM_005196696.3+++XM_010825491.2+++XM_010825492.1+++XM_015469033.1	coding	known	NC_007324.6	41291142	41520924	-
530975	ABCF3		mRNA	NM_001083457.1	coding	known	NC_007299.6	83866221	83874065	-
100126042	ALDH4A1		mRNA	BGIR9913_49432+++NM_001105646.1	coding	known	NC_007300.6	134762468	134796453	+
504602	TTC1		mRNA	BGIR9913_50587+++NM_001034217.2	coding	known	NC_007305.6	74024623	74099651	+
282480	SLC25A6	ANT3	mRNA	NM_174660.2	coding	known	NW_014650167.1	1867	6353	+
514679	KIF20B	MPHOSPH1	mRNA	BGIR9913_54375+++BGIR9913_54376+++NM_001105258.1	coding	known	NC_007327.6	11443985	11528007	+
508005	EXOSC9		mRNA	URS0000B23BB3+++NM_001035053.1	coding	known	NC_007304.6	3433946	3446700	+
531921	SLC28A2		mRNA	XM_610426.8	coding	known	NC_007308.6	65602713	65636929	-
517783	RSPO4	RSPO4-like	mRNA	XM_595960.6	coding	known	NC_007311.6	60898731	60935177	+
282716	VDAC3	VDAC1P5+++VDAC5P	mRNA	BGIR9913_54465+++BGIR9913_54466+++NM_174729.2	coding	known	NC_007328.5	37161161	37173378	+
521568	LOC521568		mRNA	XM_015465759.1+++XM_015465760.1	coding	known	NC_007310.6	72168385	72270978	-
538992	ICA1L		mRNA	XM_010799254.2+++XM_015462343.1+++XM_015462344.1+++XM_015462345.1+++XM_015462346.1+++XR_001495933.1	coding	known	NC_007300.6	91872041	91933996	-
614781	LOC614781	KIR3DXL3+++KIR3DXL5+++KIR3DXL7	mRNA	XM_015470271.1+++XM_015470272.1+++XM_015470273.1+++XM_015470274.1+++XM_015470275.1+++XR_001500044.1	coding	known	NC_007331.5	39748423	39758632	-
506979	STOX1		mRNA	NM_001192127.1	coding	known	NC_007329.6	25344358	25404100	+
525243	WSCD2		mRNA	XM_005195083.3+++XM_010823438.2+++XM_015467176.1+++XM_603591.7	coding	known	NC_007315.6	67034012	67149410	-
539670	SCAMP3		mRNA	NM_001035426.1	coding	known	NC_007301.6	15589399	15593722	+
507559	B4GALT7		mRNA	BGIR9913_50526+++BGIR9913_50527+++BGIR9913_50528+++NM_001075321.1	coding	known	NC_007305.6	40627968	40638664	+
767922	DRAM2	TMEM77	mRNA	NM_001076996.2	coding	known	NC_007301.6	32587190	32615239	+
101904125			mRNA	XM_010826336.2	coding	known	NC_007315.6	18845469	18854940	-
107131144			mRNA	XM_015467324.1	coding	known	NC_007316.6	14770448	14777124	-
280798	GAA		mRNA	NM_173913.2	coding	known	NC_007317.6	53323085	53335384	-
616045	DOCK9		mRNA	BGIR9913_51967+++BGIR9913_51968+++NM_001193099.1	coding	known	NC_007310.6	80084693	80379282	-
524077	MYOM2		mRNA	BGIR9913_54451+++BGIR9913_54452+++NM_001038140.1	coding	known	NC_007328.5	317567	382343	+
615157	SCX	SCXA+++SCXB	mRNA	XM_015466255.1+++XM_866422.5	coding	known	NC_007312.6	1878564	1885900	-
513270	NUP153		mRNA	BGIR9913_54063+++NM_001205754.1	coding	known	NC_007324.6	39628769	39703260	+
526978	MANEAL		mRNA	NM_001102105.1	coding	known	NC_007301.6	109099423	109106728	-
520865	AASS		mRNA	BGIR9913_50004+++NM_001109797.1	coding	known	NC_007302.6	87576067	87658763	-
515716	NKAPL		mRNA	NM_001102498.1	coding	known	NC_007324.6	30275480	30279100	-
515858	CAAP1	C8H9orf82+++C9orf82+++CAAP	mRNA	URS0000B253B3+++NM_001038120.1	coding	known	NC_007306.6	17394095	17464719	+
613376	RPIA		mRNA	NM_001035433.2	coding	known	NC_007309.6	47397629	47432189	-
617865	SLC12A9		mRNA	NM_001206286.1	coding	known	NC_007326.6	36505519	36515066	-
505009	CPTP	GLTPD1	mRNA	BGIR9913_52834+++NM_001075182.2	coding	known	NC_007314.5	52747104	52751247	-
516333	SDK1		mRNA	URS0000B242E8+++URS0000B2C197+++XM_015469413.1	coding	known	NC_007326.6	40185658	40933098	+
511754	CDK6		mRNA	BGIR9913_49953+++BGIR9913_49954+++URS0000B2237F+++URS0000B22552+++URS0000B26B6B+++NM_001192301.1	coding	known	NC_007302.6	9846375	10106950	+
541141	BMF		mRNA	BGIR9913_51401+++NM_001077485.1	coding	known	NC_007308.6	35989696	36010912	-
617340	COL26A1	EMID2	mRNA	NM_001193154.1	coding	known	NC_007326.6	35944998	36128995	-
517052	GOLM1		mRNA	BGIR9913_50969+++BGIR9913_50970+++URS0000B28AC8+++URS0000B2D2FB+++NM_001192463.1	coding	known	NC_007306.6	81102971	81165250	+
282183	AP2B1	CLAPB1	mRNA	BGIR9913_53465+++NM_001075125.1	coding	known	NC_007317.6	15100006	15182323	-
513158	TSTA3		mRNA	NM_001046139.2	coding	known	NC_007312.6	2331895	2336735	+
516516	TRMT12		mRNA	NM_001024552.1	coding	known	NC_007312.6	17368633	17370463	-
787269	LOC787269		mRNA	XM_003583902.4	coding	known	NC_007324.6	31673220	31686253	+
615936	AUTS2		mRNA	URS0000B242C8+++URS0000B2AC6E+++URS0000B301CE+++XM_015469363.1	coding	known	NC_007326.6	30189062	30397326	+
282875	PRKRA	PACT	mRNA	URS0000B25A57+++URS0000B29C62+++NM_001045870.1	coding	known	NC_007300.6	18509074	18525866	+
533907	SLC41A1		mRNA	BGIR9913_52774+++NM_001206036.1	coding	known	NC_007314.5	3377002	3396733	-
522442	FANCI		mRNA	BGIR9913_53740+++NM_001191454.1	coding	known	NC_007319.6	21210416	21275097	+
511289	UBL7		mRNA	NM_001015573.1	coding	known	NC_007319.6	34725618	34738956	+
280871	MUT		mRNA	BGIR9913_54114+++NM_173939.2	coding	known	NC_007324.6	21978560	22020435	-
782104	MYO15A		mRNA	XM_015468082.1	coding	known	NC_007317.6	35213527	35266049	-
510280	COMMD9		mRNA	NM_001038520.2	coding	known	NC_007313.6	67889853	67902878	-
517621	CLHC1	C11H2orf63	mRNA	BGIR9913_51699+++NM_001102042.2	coding	known	NC_007309.6	37947205	37982088	-
533000	GMPR		mRNA	NM_001075977.1	coding	known	NC_007324.6	40735598	40796278	-
615147	GSAP	PION	mRNA	URS0000B29ADB+++NM_001193061.1	coding	known	NC_007302.6	44224679	44323715	+
514086	CDK5RAP1		mRNA	NM_001075646.1	coding	known	NC_007311.6	63625120	63659950	-
104968536	IQGAP1		mRNA	BGIR9913_53820+++BGIR9913_53821+++XM_015468471.1	coding	known	NC_007319.6	22610463	22747431	-
540076	KIF21A		mRNA	BGIR9913_50066+++NM_001206918.1	coding	known	NC_007303.6	42062124	42248269	+
104974854			mRNA	XM_015467448.1	coding	known	NC_007316.6	46362312	46364745	+
282337	RASSF2		mRNA	NM_174593.2	coding	known	NC_007311.6	47690418	47713136	-
518632	NUAK2		mRNA	NM_001079597.1	coding	known	NC_007314.5	2902611	2921781	-
513594	CEP55		mRNA	NM_001205761.1	coding	known	NC_007327.6	14958144	14978985	+
615844	ENG		mRNA	BGIR9913_51782+++NM_001076397.1	coding	known	NC_007309.6	98767669	98801774	-
617625	RBM43		mRNA	BGIR9913_49330+++NM_001099168.1	coding	known	NC_007300.6	45115785	45127298	+
615251	TMA7	CCDC72	mRNA	NM_001163803.2	coding	known	NC_007320.6	52178082	52180043	-
510586	PEA15		mRNA	NM_001075456.1	coding	known	NC_007301.6	9641017	9651248	-
512009	GAB3		mRNA	URS0000B274B0+++NM_001192307.1	coding	known	NC_007331.5	39551500	39636935	+
107131556	LOC107131556		mRNA	BGIR9913_53678+++XM_015468328.1	coding	known	NC_007318.6	9261771	9262312	-
101907367	C25H16orf92		mRNA	XM_015469358.1	coding	known	NC_007326.6	26639958	26647016	-
514255	SLC20A1		mRNA	BGIR9913_51560+++BGIR9913_51561+++NM_001191185.1	coding	known	NC_007309.6	46398210	46412789	+
613849	COL13A1		mRNA	NM_001105433.1	coding	known	NC_007329.6	26331812	26484202	+
541215	TTBK2		mRNA	NM_001206071.1	coding	known	NC_007308.6	38304341	38393698	-
520207	SYNE3	C14orf49+++C21H14orf49	mRNA	NM_001205869.2	coding	known	NC_007319.6	62128591	62240270	-
107133055			mRNA	XM_015466044.1	coding	known	NC_007311.6	55276673	55278224	+
618020	MCRIP2	C25H16orf14+++FAM195A	mRNA	NM_001079511.2	coding	known	NC_007326.6	580208	585300	+
512667	ADAL		mRNA	NM_001075577.1	coding	known	NC_007319.6	55856002	55871898	+
535038	TMEM147		mRNA	NM_001034624.1	coding	known	NC_007316.6	46557960	46559847	+
101906403			mRNA	XM_015465880.1	coding	known	NC_007311.6	11108275	11116642	+
282146	ATP2B4	PMCA4	mRNA	BGIR9913_52658+++BGIR9913_52659+++URS0000B26A53+++NM_001172594.1	coding	known	NC_007314.5	1202868	1318685	+
617951	NRSN2		mRNA	NM_001101269.2	coding	known	NC_007311.6	61451362	61457736	-
523588	RUFY4		mRNA	NM_001102081.2	coding	known	NC_007300.6	107254272	107276093	+
614017	SRP54		mRNA	BGIR9913_53767+++NM_001038201.2	coding	known	NC_007319.6	45924579	45961692	+
338079	NDUFS7		mRNA	BGIR9913_50543+++NM_001038022.1	coding	known	NC_007305.6	45618644	45625238	+
535064	ZRSR2	ZRSR2X	mRNA	URS0000B24A72+++XM_003584349.4	coding	known	NC_007331.5	136272556	136296344	+
617294	RPH3AL		mRNA	NM_001035494.1	coding	known	NC_007317.6	23054736	23142896	+
100125879	RRP36	C23H6orf153	mRNA	NM_001105479.1	coding	known	NC_007324.6	16672961	16677334	+
516670	EIF2B1		mRNA	NM_001075743.1	coding	known	NC_007315.6	54454537	54465449	+
533757	ADNP		mRNA	BGIR9913_52241+++URS0000B26E6F+++NM_001206031.1	coding	known	NC_007311.6	79860612	79892914	-
538628	RUNX1T1		mRNA	NM_001099385.1	coding	known	NC_007312.6	74973715	75072414	+
516462	SON		mRNA	BGIR9913_49147+++BGIR9913_49148+++BGIR9913_49149+++URS0000B24D89+++URS0000B29AC3+++URS0000B2A501+++URS0000B2ACDD+++NM_001083694.1	coding	known	NC_007299.6	1231756	1263284	+
616773	C19H17orf98		mRNA	NM_001206258.1	coding	known	NC_007317.6	40243517	40246799	-
100337019	PKDREJ		mRNA	XM_010828025.2	coding	known	NC_007303.6	117596036	117600359	-
282413	CACNA1I	CACNA1L	mRNA	XM_015463606.1+++XM_015463607.1	coding	known	NC_007303.6	111825513	111942646	+
281073	CHUK		mRNA	NM_174021.2	coding	known	NC_007327.6	21084009	21126275	-
511053	SLC27A3		mRNA	XM_015462580.1	coding	known	NC_007301.6	16834947	16840018	-
512924	RHOD		mRNA	NM_001192338.2	coding	known	NC_007330.6	45990350	45999766	+
785718	LSM11		mRNA	XM_015464358.1	coding	known	NC_007305.6	71708027	71721024	+
282433	GUCY1B1	GUCY1B3	mRNA	NM_174641.1	coding	known	NC_007315.6	44633584	44696357	-
541277	TSC22D2		mRNA	BGIR9913_49225+++BGIR9913_49226+++NM_001144101.1	coding	known	NC_007299.6	119055446	119107703	-
536561	GSK3A		mRNA	BGIR9913_53143+++NM_001102192.1	coding	known	NC_007316.6	51594426	51604637	+
281862	IL2RG		mRNA	NM_174359.1	coding	known	NC_007331.5	85799416	85803061	+
537625	CEP85L	C9H6orf204	mRNA	URS0000B22C80+++URS0000B23B00+++URS0000B24FFC+++URS0000B2681F+++URS0000B28D59+++URS0000B2F036+++URS0000B3019A+++XM_010798889.2+++XM_015464769.1+++XM_015464770.1+++XM_015464771.1	coding	known	NC_007307.6	32881227	33029052	+
515820	SH2D3C		mRNA	NM_001098039.1	coding	known	NC_007309.6	98694820	98727620	-
534322	WAPL	WAPAL	mRNA	BGIR9913_54595+++BGIR9913_54596+++URS0000B2A2C0+++URS0000B2B0D3+++URS0000B2BDC2+++XM_001789058.6+++XM_005193121.3+++XM_005193122.3	coding	known	NC_007329.6	41653250	41730704	+
535231	ERG		mRNA	URS0000B2AC99+++NM_001102183.1	coding	known	NC_007299.6	152979569	153116032	-
618771	MRGPRG		mRNA	XM_015470093.1	coding	known	NC_007330.6	49323329	49360898	-
510898	DNAJC9		mRNA	NM_001205686.1	coding	known	NC_007329.6	29555119	29559604	-
527651	WDR25		mRNA	NM_001206428.1	coding	known	NC_007319.6	67197463	67346312	+
782609	LOC782609		mRNA	XM_001249944.7	coding	known	NC_007302.6	39430899	39432285	+
104968424			mRNA	XM_015470651.1	coding	known	NW_014647411.1	9	1622	-
526769	LOC526769		mRNA	BGIR9913_52835+++XM_015466811.1	coding	known	NC_007314.5	52833917	52845112	-
616339	TUT1	RBM21	mRNA	NM_001080322.1	coding	known	NC_007330.6	41905723	41915132	-
100125880	C29H11orf68	BLES03+++C11orf68	mRNA	NM_001105480.2	coding	known	NC_007330.6	44983781	44986000	-
539825	MAST1		mRNA	URS0000B2D017+++NM_001191528.1	coding	known	NC_007305.6	13855742	13880447	+
774027	MBIP		mRNA	NM_001077518.1	coding	known	NC_007319.6	47114436	47133347	-
537808	NRXN2		mRNA	NM_001192922.1	coding	known	NC_007330.6	43760312	43861150	-
505501	TMEM177		mRNA	BGIR9913_49348+++NM_001192060.1	coding	known	NC_007300.6	72139937	72163259	+
783813	DPPA4		mRNA	NM_001206481.1	coding	known	NC_007299.6	54659666	54670841	-
506995	ITGB4		mRNA	BGIR9913_53622+++BGIR9913_53623+++NM_001193257.2	coding	known	NC_007317.6	56688353	56722280	-
107131201			mRNA	XM_015465756.1	coding	known	NC_007310.6	72086231	72099025	-
518801	CFAP43	WDR96	mRNA	NM_001205849.1	coding	known	NC_007327.6	25089858	25191763	-
509236	TAGAP		mRNA	NM_001076823.1	coding	known	NC_007307.6	97254679	97264152	-
530397	TDO2	TRPO	mRNA	NM_001046313.1	coding	known	NC_007315.6	44504411	44521050	-
616094	LOC616094	HTR3E	mRNA	XM_005192223.3	coding	known	NC_007299.6	83936254	83944450	-
616690	ALKAL2	FAM150B	mRNA	XM_015470656.1	coding	known	NW_014648484.1	49320	56565	-
616674	CLEC4A		mRNA	NM_001191510.1	coding	known	NC_007303.6	102361250	102374127	+
538771	KIF5C		mRNA	URS0000B270AE+++URS0000B2BCA0+++URS0000B30EF4+++NM_001076127.2	coding	known	NC_007300.6	47469679	47628948	-
100140471	LRRC19		mRNA	NM_001191267.1	coding	known	NC_007306.6	17312909	17317102	+
539484	GCC2		mRNA	NM_001192259.1	coding	known	NC_007309.6	44835386	44868726	-
614015	SMTNL1		mRNA	BGIR9913_52531+++BGIR9913_52532+++XM_015466639.1	coding	known	NC_007313.6	82498269	82508121	+
508458	ASMTL		mRNA	BGIR9913_54430+++NM_001035058.1	coding	known	NC_007327.6	24799659	24815702	-
534170	ZNF274		mRNA	URS0000B3045B+++NM_001101153.1	coding	known	NC_007316.6	66069076	66093677	+
516133	FGR		mRNA	NM_001098991.1	coding	known	NC_007300.6	126700880	126719483	+
505320	ARIH2		mRNA	BGIR9913_53986+++NM_001206242.1	coding	known	NC_007320.6	51754918	51794583	-
615850	PTPN5		mRNA	NM_001102293.1	coding	known	NC_007330.6	26403683	26462200	+
783869	GTF3C5		mRNA	BGIR9913_51635+++BGIR9913_51636+++NM_001191410.1	coding	known	NC_007309.6	103332574	103351170	+
534506	CHST15		mRNA	XM_015469645.1+++XR_001499674.1	coding	known	NC_007327.6	44231020	44320129	-
618753	RNF187		mRNA	NM_001164265.1	coding	known	NC_007305.6	2466624	2470108	-
513544	SAP30BP		mRNA	BGIR9913_53624+++NM_001075627.2	coding	known	NC_007317.6	56731452	56765344	-
282113	UPK1B		mRNA	NM_174482.2	coding	known	NC_007299.6	64791401	64820400	+
527461	PAQR5		mRNA	XM_005193580.3+++XM_010809763.2+++XM_605853.8	coding	known	NC_007308.6	16193772	16290666	+
616080	RNFT1		mRNA	BGIR9913_53455+++NM_001076407.1	coding	known	NC_007317.6	11215388	11228614	-
353106	PPARD	PPAR-beta	mRNA	BGIR9913_54015+++NM_001083636.1	coding	known	NC_007324.6	9294766	9382136	+
540601	DNAH1		mRNA	XM_015468735.1	coding	known	NC_007320.6	49225066	49315935	-
523683	CUX1	CUTL1	mRNA	BGIR9913_54351+++URS0000B254B4+++URS0000B2883D+++URS0000B2960A+++URS0000B2B38A+++URS0000B2EF60+++URS0000B2FE04+++XM_015469423.1+++XM_015469424.1+++XM_015469425.1+++XM_015469426.1	coding	known	NC_007326.6	35389192	35711175	+
100337097			mRNA	XM_015467775.1	coding	known	NC_007316.6	61985310	61989045	-
615429	SRRD		mRNA	XM_015467186.1	coding	known	NC_007315.6	68580073	68604116	+
784983	LOXHD1		mRNA	URS0000B25346+++XM_015469124.1	coding	known	NC_007325.6	46799611	47009564	-
788680	FASTKD5		mRNA	NM_001206420.1	coding	known	NC_007311.6	52724986	52735137	+
512891	PSMD8	p31	mRNA	NM_001035111.2	coding	known	NC_007316.6	48622956	48628946	+
101904998			mRNA	XM_015470276.1	coding	known	NC_007331.5	39765140	39776958	-
513110	SLC38A7		mRNA	NM_001100355.1	coding	known	NC_007316.6	26574640	26586045	-
527669	SLC25A35		mRNA	NM_001031763.1	coding	known	NC_007317.6	28662663	28666131	-
535479	PCIF1		mRNA	BGIR9913_52099+++NM_001103099.2	coding	known	NC_007311.6	75708809	75723925	+
539782	ELOVL3		mRNA	NM_001192306.1	coding	known	NC_007327.6	22862199	22865126	+
508999	KLC1		mRNA	BGIR9913_53793+++BGIR9913_53794+++BGIR9913_53795+++NM_001098915.1	coding	known	NC_007319.6	70177647	70246057	+
615596	TSPAN7	TM4SF2	mRNA	URS0000B21F4B+++URS0000B26B92+++NM_001076384.1	coding	known	NC_007331.5	111200689	111332138	+
512219	MGC138914		mRNA	BGIR9913_53298+++NM_001083673.1	coding	known	NC_007316.6	61906310	61922986	-
538968	API5		mRNA	BGIR9913_52515+++URS0000B259E8+++URS0000B30A4F+++NM_001144083.1	coding	known	NC_007313.6	74655721	74676177	+
537921	FKBP6	FKBP-6	mRNA	NM_001102209.1	coding	known	NC_007326.6	34462364	34484434	-
100302586	SMIM1		mRNA	NM_001163727.1	coding	known	NC_007314.5	50731198	50734970	-
615182	HARS2		mRNA	NM_001098133.2	coding	known	NC_007305.6	53700275	53707245	+
505884	KLF6		mRNA	BGIR9913_52030+++NM_001035271.2	coding	known	NC_007311.6	45118379	45127172	+
507575	CEBPZ		mRNA	NM_001083386.2	coding	known	NC_007309.6	19775361	19799427	-
767986	C5H12orf29	C12orf29	mRNA	NM_001077047.2	coding	known	NC_007303.6	17927354	17937251	+
539578	HCN3		mRNA	NM_001192278.1	coding	known	NC_007301.6	15567112	15576074	-
529920	LRGUK		mRNA	URS0000B2A304+++NM_001192687.1	coding	known	NC_007302.6	98968685	99138225	+
510395	PHF21A		mRNA	BGIR9913_52625+++BGIR9913_52626+++BGIR9913_52627+++NM_001206197.1	coding	known	NC_007313.6	77206639	77394350	-
508406	MUL1		mRNA	NM_001192182.1	coding	known	NC_007300.6	133147695	133155322	+
533569	TMEM255A	FAM70A	mRNA	NM_001083721.1	coding	known	NC_007331.5	5033657	5081598	+
515552	PLEKHM2		mRNA	NM_001192416.1	coding	known	NC_007314.5	53249896	53289681	-
404141	ING2	INGX	mRNA	URS0000B2593C+++NM_001193225.1	coding	known	NC_007328.5	13423111	13430236	+
523726	MIER2		mRNA	NM_001099026.2	coding	known	NC_007305.6	44788276	44811270	-
539263	CIB3		mRNA	NM_001192212.1	coding	known	NC_007305.6	7892672	7903128	+
767861	VOPP1	ECOP	mRNA	NM_001076972.1	coding	known	NC_007320.6	497230	677879	+
280946	TST		mRNA	BGIR9913_50240+++NM_177489.3	coding	known	NC_007303.6	76024926	76032645	-
107132857	RBPMS2		mRNA	XM_015465086.1	coding	known	NC_007308.6	45534061	45548372	+
539143	TXNDC9		mRNA	URS0000B2B082+++NM_001076149.1	coding	known	NC_007309.6	4421818	4432001	+
535496	PNPLA8		mRNA	URS0000B23063+++URS0000B27FAF+++URS0000B2B7E4+++URS0000B2D216+++XM_005198042.3+++XM_005198043.2	coding	known	NC_007302.6	50073452	50123865	+
535026	CHD2		mRNA	BGIR9913_53808+++BGIR9913_53809+++NM_001102181.1	coding	known	NC_007319.6	14437561	14552842	-
615603	C22H3orf20		mRNA	XM_015468811.1	coding	known	NC_007320.6	58424013	58476729	-
100138604	PKD1L3		mRNA	BGIR9913_53243+++XM_015467290.1	coding	known	NC_007316.6	39335271	39414037	+
781181	UPF2		mRNA	URS0000B2AF89+++URS0000B2B855+++XM_001249611.7+++XM_003582898.3	coding	known	NC_007311.6	12396068	12491624	+
507407	MSC		mRNA	NM_001192146.1	coding	known	NC_007312.6	37774872	37776884	-
100297786	IL36B		mRNA	XM_002700781.4+++XM_010823568.2	coding	known	NC_007309.6	46756403	46763939	+
281044	CCL8	SCYA8	mRNA	NM_174007.1	coding	known	NC_007317.6	16244494	16246529	-
781726	LOC781726		mRNA	XM_005197667.3+++XM_015462536.1	coding	known	NC_007301.6	11963359	11967153	-
506973	OAZ1		mRNA	NM_001127243.2	coding	known	NC_007305.6	22659618	22663181	-
531196	LOC531196		mRNA	XM_010826975.2	coding	known	NC_007301.6	79418692	79419645	-
516557	SAV1		mRNA	NM_001191362.1	coding	known	NC_007308.6	43724417	43753349	-
281627	ANXA8L1	ANXA8	mRNA	NM_174241.2	coding	known	NC_007329.6	42453858	42470118	-
510921	GTF2E2		mRNA	URS0000B25B72+++NM_001046065.2	coding	known	NC_007328.5	25988805	26069842	-
538461	KBTBD6		mRNA	URS0000B28337+++NM_001205540.1	coding	known	NC_007310.6	11406331	11411095	-
280826	IL6		mRNA	NM_173923.2	coding	known	NC_007302.6	31708422	31712790	+
282191	COL4A1		mRNA	BGIR9913_51972+++NM_001166511.1	coding	known	NC_007310.6	89301147	89435100	-
534965	TES		mRNA	URS0000B2BD7E+++NM_001046390.2	coding	known	NC_007302.6	52693480	52748504	-
787335	GPR179		mRNA	NM_001191244.1	coding	known	NC_007317.6	39792861	39808154	-
613699	LOC613699		mRNA	XM_010826393.2	coding	known	NC_007309.6	107336386	107345646	-
538889	ZBTB25		mRNA	NM_001164023.1	coding	known	NC_007308.6	77225001	77241838	-
613392	IL9		mRNA	XM_015464297.1	coding	known	NC_007305.6	49113132	49116247	-
407239	USF1		mRNA	BGIR9913_49567+++NM_001001161.2	coding	known	NC_007301.6	8507857	8559976	+
613356	SH2D1A		mRNA	NM_001034733.2	coding	known	NC_007331.5	8289379	8309704	+
616209	LRRC47		mRNA	NM_001102298.1	coding	known	NC_007314.5	50718308	50729442	+
517589	NUDT9		mRNA	URS0000B3060C+++NM_001101096.2	coding	known	NC_007304.6	104516252	104555680	+
525796	CDH4		mRNA	XM_604152.7	coding	known	NC_007311.6	55900569	56385700	-
280711	ACR		mRNA	NM_173886.2	coding	known	NC_007303.6	120571221	120578624	+
510322	PRPF3		mRNA	BGIR9913_49759+++NM_001046051.2	coding	known	NC_007301.6	20537691	20556891	-
618380	ZFR2		mRNA	URS0000B309E6+++XM_015464146.1+++XM_015464147.1+++XM_015464148.1+++XM_015464149.1+++XM_015464150.1+++XM_870714.7+++XR_001496728.1	coding	known	NC_007305.6	21438574	21488562	+
523131	TNFAIP8L3		mRNA	XM_010812272.1+++XM_601426.7	coding	known	NC_007308.6	59639126	59759656	+
505183	LOC505183		mRNA	XM_581429.7	coding	known	NC_007324.6	31609343	31610037	-
767848	SLC35B2		mRNA	NM_001076965.1	coding	known	NC_007324.6	17910709	17914377	-
767946	FAM110B		mRNA	NM_001077018.1	coding	known	NC_007312.6	26237707	26304587	+
524207	KBTBD3		mRNA	URS0000B228C9+++URS0000B2A537+++URS0000B2DAC7+++XM_005194555.3+++XM_005194556.3+++XM_602528.9	coding	known	NC_007313.6	1822199	1915430	+
538638	BBS10		mRNA	XM_581684.6	coding	known	NC_007303.6	5808271	5813878	-
614661	CORO6		mRNA	BGIR9913_53490+++NM_001102282.2	coding	known	NC_007317.6	21549778	21558188	-
510593	PSMB9	LMP2	mRNA	NM_001034388.2	coding	known	NC_007324.6	7151191	7157721	+
100299503	LOC100299503		mRNA	XM_015462114.1	coding	known	NC_007299.6	115736828	115741705	-
104972343	LOC104972343		mRNA	XM_015468913.1	coding	known	NC_007324.6	26279403	26322491	+
100140115	C18H16orf95		mRNA	XM_015467305.1	coding	known	NC_007316.6	12982142	12993583	-
615677	CPNE1		mRNA	BGIR9913_52219+++URS0000B28AB9+++URS0000B2BF4F+++NM_001076940.1	coding	known	NC_007311.6	65775506	65811532	+
527835	OTOP2		mRNA	NM_001192647.1	coding	known	NC_007317.6	57328141	57336952	-
768059	TCEAL8		mRNA	NM_001077116.2	coding	known	NC_007331.5	58193909	58195521	-
525042	GPD1		mRNA	NM_001035354.1	coding	known	NC_007303.6	30008791	30014375	-
538880	CPEB2		mRNA	BGIR9913_50352+++BGIR9913_50353+++URS0000B2FC24+++XM_015463904.1	coding	known	NC_007304.6	115411723	115481253	+
533147	PPP2R3C	C14orf10	mRNA	NM_001015645.1	coding	known	NC_007319.6	45993824	46019547	-
100847320	LOC100847320		mRNA	XM_015469677.1+++XR_001499688.1+++XR_001499689.1+++XR_001499690.1	coding	known	NC_007328.5	143954	161331	+
540371	2021-03-06		mRNA	BGIR9913_53718+++NM_001205812.1	coding	known	NC_007318.6	63149820	63230333	-
100138214	GIMD1		mRNA	XM_001788115.5	coding	known	NC_007304.6	20279560	20292101	+
101903444	LOC101903444		mRNA	XM_005196024.3	coding	known	NC_007299.6	430787	436715	+
518646	GPA33		mRNA	NM_001035330.2	coding	known	NC_007301.6	1745594	1798254	+
539902	ARHGAP24		mRNA	URS0000B2E697+++NM_001102234.1	coding	known	NC_007304.6	102917381	103086839	+
613560	DNPH1	C23H6orf108	mRNA	XM_003583862.4	coding	known	NC_007324.6	16833166	16835575	-
508345	APIP		mRNA	URS0000B2A3C4+++NM_001075352.2	coding	known	NC_007313.6	66534173	66558282	-
616640	TTC7A		mRNA	NM_001205500.1	coding	known	NC_007309.6	29396950	29518367	+
510379	MON1B		mRNA	NM_001037454.2	coding	known	NC_007316.6	4463387	4474586	+
281041	CCIN		mRNA	NM_174005.4	coding	known	NC_007306.6	61082634	61084579	+
507518	EXOC6		mRNA	URS0000B2F55A+++NM_001101885.1	coding	known	NC_007327.6	14357678	14534652	+
514771	GPATCH3		mRNA	BGIR9913_49404+++URS0000B2EBFC+++NM_001098972.2	coding	known	NC_007300.6	127331069	127347518	+
535023	FAM107B	C10orf45	mRNA	NM_001046393.1	coding	known	NC_007311.6	29595287	29671711	-
281848	IGF1R	IGFR1	mRNA	URS0000B2381B+++URS0000B24B47+++URS0000B274C4+++URS0000B2EB3B+++NM_001244612.1	coding	known	NC_007319.6	8009900	8310889	+
515715	CARS		mRNA	NM_001103249.1	coding	known	NC_007330.6	49538735	49591058	+
517139	HIST1H3I		mRNA	BGIR9913_54155+++XM_015469016.1	coding	known	NC_007324.6	31753949	31755506	-
506702	TDRD7		mRNA	BGIR9913_50822+++NM_001100309.1	coding	known	NC_007306.6	63356882	63460332	+
514006	NFE2		mRNA	NM_001014923.1	coding	known	NC_007303.6	25976299	25983347	+
511210	TSR2		mRNA	NM_001035097.2	coding	known	NC_007331.5	98442958	98447917	+
523047	SUV39H1		mRNA	NM_001046264.2	coding	known	NC_007331.5	92897580	92910490	+
101902373	IMMP2L		mRNA	URS0000B2A6B3+++URS0000B2AB58+++URS0000B2BD94+++URS0000B2CD50+++URS0000B2DC29+++XM_015463030.1+++XM_015463031.1+++XM_015463032.1+++XM_015463033.1	coding	known	NC_007302.6	57295915	57533316	+
107131170			mRNA	XM_015470054.1	coding	known	NC_007330.6	44035816	44046554	-
520842	KLF4		mRNA	BGIR9913_50990+++NM_001105385.1	coding	known	NC_007306.6	99396920	99401600	-
530344	PPEF2		mRNA	NM_001205977.1	coding	known	NC_007304.6	92837845	92871742	-
515057	GAR1	NOLA1	mRNA	NM_001035303.1	coding	known	NC_007304.6	16900560	16908168	-
514919	WDR41		mRNA	URS0000B23B9F+++NM_001075690.1	coding	known	NC_007308.6	8549404	8598519	-
533687	RHPN2		mRNA	NM_001083470.1	coding	known	NC_007316.6	43709600	43780003	-
528425	NUDCD1		mRNA	NM_001076880.2	coding	known	NC_007312.6	57570437	57662988	+
100302388	SMIM5	C19H17orf109	mRNA	NM_001163000.1	coding	known	NC_007317.6	56782254	56789202	-
510274	PCYT2		mRNA	BGIR9913_53419+++NM_001035089.1	coding	known	NC_007317.6	51801033	51816276	+
523664	BTAF1		mRNA	URS0000B2AE11+++URS0000B2E996+++URS0000B2F3C0+++XM_015469511.1	coding	known	NC_007327.6	13577966	13666046	+
497029	GRB14		mRNA	NM_001011681.3	coding	known	NC_007300.6	31872928	32001852	+
507047	TAF11		mRNA	NM_001034276.1	coding	known	NC_007324.6	8853456	8861101	-
540187	EML4		mRNA	BGIR9913_51544+++NM_001193054.1	coding	known	NC_007309.6	24777696	24932362	+
505438	ARFGAP2	ZNF289	mRNA	BGIR9913_52634+++BGIR9913_52635+++BGIR9913_52636+++BGIR9913_52637+++NM_001080227.1	coding	known	NC_007313.6	78633487	78644098	-
768241	PDRG1		mRNA	NM_001078115.1	coding	known	NC_007311.6	62258711	62265942	-
445421	MRPS14		mRNA	NM_001003902.1	coding	known	NC_007314.5	57904830	57924259	-
617058	TEX45	C7H19orf45	mRNA	XM_015464095.1	coding	known	NC_007305.6	17668027	17674569	+
617105	EEF1E1		mRNA	NM_001040599.1	coding	known	NC_007324.6	47357361	47373169	+
101905029	LOC101905029		mRNA	XM_005195051.1	coding	known	NC_007315.6	56036540	56037384	-
517820			mRNA	URS0000B26422+++XM_015470171.1	coding	known	NC_007331.5	14589009	14622275	-
511469	ALDH3B1		mRNA	NM_001075518.1	coding	known	NC_007330.6	46495140	46510025	+
281607	AGTR1		mRNA	NM_174233.2	coding	known	NC_007299.6	120857886	120913619	-
506970	MCM5		mRNA	NM_001075290.1	coding	known	NC_007303.6	74192643	74211078	+
360190	AIP		mRNA	NM_183082.2	coding	known	NC_007330.6	46320638	46326714	+
282605	FAM13A	FAM13A1+++PRECM1	mRNA	BGIR9913_50309+++BGIR9913_50310+++NM_174692.2	coding	known	NC_007304.6	37354356	37666781	+
518609	CD55	DAF	mRNA	BGIR9913_52779+++BGIR9913_52780+++NM_001030303.1	coding	known	NC_007314.5	5122411	5142499	-
506986	SEC61B		mRNA	NM_001075292.2	coding	known	NC_007306.6	65021957	65030261	+
532481	SOD3	EC-SOD+++ECSOD	mRNA	NM_001082610.1	coding	known	NC_007304.6	46152668	46155935	+
281515	TBCD		mRNA	URS000075DFAF+++NM_174194.2	coding	known	NC_007317.6	50597861	50746160	-
100336727	THSD7B		mRNA	URS0000B22399+++URS0000B22648+++URS0000B26788+++XM_010799501.2+++XM_015462306.1	coding	known	NC_007300.6	59927259	60765449	+
525407			mRNA	URS0000B226F2+++URS0000B2EFF3+++XM_010824651.2	coding	known	NC_007299.6	72283592	72288623	+
539566	NIPBL		mRNA	NM_001206584.1	coding	known	NC_007318.6	37321157	37526058	-
530088	KRBA2		mRNA	XM_015468050.1	coding	known	NC_007317.6	28722358	28731670	-
532236	INA		mRNA	NM_001075958.1	coding	known	NC_007327.6	24258652	24270804	+
523962	MAP3K1		mRNA	NM_001205906.1	coding	known	NC_007318.6	22434348	22511614	-
101907570	LOC101907570		mRNA	XM_015467696.1	coding	known	NC_007316.6	60092063	60101967	+
507988	CYP3A4	CYP3A28	mRNA	URS0000B2E529+++NM_001099367.1	coding	known	NC_007326.6	37305484	37355450	-
510162	DARS	AspRS	mRNA	URS0000B22BE2+++NM_001035085.1	coding	known	NC_007300.6	61942515	62008829	+
518832	SVOPL		mRNA	NM_001192500.1	coding	known	NC_007302.6	103468575	103556207	-
515452	UQCC3	C29H11orf83	mRNA	NM_001075714.2	coding	known	NC_007330.6	41979551	41980437	+
533098	SYNRG	AP1GBP1	mRNA	URS0000B2DA48+++NM_001102152.2	coding	known	NC_007317.6	14233088	14316500	+
516001	TAF5		mRNA	URS0000B2BD43+++NM_001191478.1	coding	known	NC_007327.6	24338353	24353072	+
786139	LOC786139	ZNF619	mRNA	URS0000B289D9+++XM_010825072.2	coding	known	NC_007320.6	13400037	13419286	+
515990	MRPL11		mRNA	NM_001014932.1	coding	known	NC_007330.6	45431591	45434940	-
527829	MAP1S		mRNA	NM_001102114.1	coding	known	NC_007305.6	5367927	5399931	-
509212	PIH1D1		mRNA	BGIR9913_53273+++NM_001075395.1	coding	known	NC_007316.6	56595903	56603080	-
522965	CLIP3		mRNA	NM_001205898.1	coding	known	NC_007316.6	47040760	47053902	-
509239	TMCC3		mRNA	BGIR9913_50032+++NM_001038063.2	coding	known	NC_007303.6	24513123	24583879	+
514369	NFKBIL1		mRNA	BGIR9913_54132+++BGIR9913_54133+++NM_001015597.1	coding	known	NC_007324.6	27620736	27632230	-
514859	AKT1S1		mRNA	BGIR9913_53275+++BGIR9913_53276+++NM_001083434.2	coding	known	NC_007316.6	56911267	56919500	-
510704	ARHGAP10		mRNA	NM_001076830.1	coding	known	NC_007315.6	10210640	10589148	-
104969857			mRNA	XM_015468410.1	coding	known	NC_007319.6	1914184	1919422	-
530159	CDKAL1		mRNA	BGIR9913_54164+++NM_001192691.1	coding	known	NC_007324.6	36687971	37305323	-
282687	CELA2A	ELA2A+++Ela2	mRNA	NM_174714.2	coding	known	NC_007314.5	53446528	53462928	-
505611	GNA13		mRNA	XM_015468301.1+++XM_015468302.1+++XM_015468303.1	coding	known	NC_007317.6	62797198	62830012	-
100848353	LOC100848353		mRNA	XM_015462643.1	coding	known	NC_007301.6	34973139	34974851	-
100139585	LOC100139585	UBTFL1	mRNA	XM_010826195.2+++XM_015469906.1+++XR_001499845.1+++XR_001499846.1+++XR_001499847.1	coding	known	NC_007330.6	5229293	5239060	+
618733	LOC618733		mRNA	NM_001046622.1	coding	known	NC_007324.6	7126272	7133097	-
107131176			mRNA	XM_015470340.1	coding	known	NC_007331.5	57510125	57541203	-
516526	CRYBG3		mRNA	XM_594681.8	coding	known	NC_007299.6	41789170	41915918	+
513080	RAE1		mRNA	URS0000B2DC68+++NM_001015585.1	coding	known	NC_007311.6	59565396	59583081	-
510157	SLC12A5		mRNA	NM_001206380.1	coding	known	NC_007311.6	75792770	75821717	+
107131188			mRNA	XM_015465616.1	coding	known	NC_007309.6	107458351	107462350	-
518209	TANGO2	C17H22orf25+++C22orf25	mRNA	NM_001035328.2	coding	known	NC_007315.6	75188087	75189752	-
100125601	TLCD1		mRNA	NM_001105042.1	coding	known	NC_007317.6	20833141	20835578	-
101910051			mRNA	XM_010824652.2	coding	known	NC_007311.6	76226756	76249964	+
505888	BTBD10		mRNA	BGIR9913_52465+++NM_001075230.1	coding	known	NC_007313.6	39936677	40027080	+
534488	SLC35A5		mRNA	BGIR9913_49055+++URS0000B2338A+++URS0000B28DA6+++URS0000B2A271+++NM_001076025.2	coding	known	NC_007299.6	57947976	57969031	+
280933	ST7		mRNA	BGIR9913_49977+++URS0000B2CAD3+++URS0000B2E654+++NM_173961.3	coding	known	NC_007302.6	51693898	51962434	-
526461	IFITM5		mRNA	NM_001081724.2	coding	known	NC_007309.6	107456352	107457722	+
781425	SLC25A51	MCART1	mRNA	BGIR9913_50949+++URS0000B222CC+++NM_001099394.1	coding	known	NC_007306.6	62713656	62739416	-
533033	WHRN		mRNA	URS0000B2760C+++XM_003582581.4+++XM_015464690.1	coding	known	NC_007306.6	105922787	106013962	+
511299	SETMAR		mRNA	NM_001075508.1	coding	known	NC_007320.6	22218848	22229681	-
100125778	RING1		mRNA	NM_001105051.1	coding	known	NC_007324.6	7361991	7364809	+
789367	LOC789367		mRNA	XM_005200238.3	coding	known	NC_007324.6	29666676	29670617	+
533323	PDE3B		mRNA	URS0000B2312C+++URS0000B270C7+++URS0000B2766C+++URS0000B29502+++URS0000B29E35+++URS0000B2BE43+++URS0000B2F1B1+++URS0000B301DA+++XM_618666.8	coding	known	NC_007313.6	38657131	38820068	+
613810	CDK16	PCTK1	mRNA	NM_001101226.1	coding	known	NC_007331.5	91882393	91893798	+
617132	PCP2		mRNA	NM_001080328.2	coding	known	NC_007305.6	17777959	17779431	-
100336680	MEGF11		mRNA	XM_015464964.1+++XM_015464965.1+++XM_015464966.1+++XM_015464967.1+++XM_015464968.1+++XM_015464969.1+++XM_015464970.1+++XM_015464971.1	coding	known	NC_007308.6	12748462	13162454	-
514399	NDRG3		mRNA	BGIR9913_52223+++NM_001101996.1	coding	known	NC_007311.6	66666876	66871719	-
537506	MDGA2		mRNA	XM_015465059.1	coding	known	NC_007308.6	40065871	40977810	-
532407	SLC4A11		mRNA	NM_001191314.1	coding	known	NC_007311.6	52661341	52671801	+
100299353	RNF208		mRNA	XM_003584967.4	coding	known	NC_007309.6	106127931	106129304	+
614102	MRPS18A	MRP-S18-3	mRNA	BGIR9913_54108+++NM_001101229.2	coding	known	NC_007324.6	17188700	17205013	-
510764	PPP6R2		mRNA	BGIR9913_50162+++BGIR9913_50163+++BGIR9913_50164+++BGIR9913_50165+++XM_015463662.1+++XM_015463663.1+++XM_015463664.1+++XM_015463665.1+++XR_001496537.1+++XR_001496538.1	coding	known	NC_007303.6	120244598	120307538	+
785942	SEMA4D		mRNA	BGIR9913_50877+++BGIR9913_50878+++URS0000B30928+++NM_001098160.1	coding	known	NC_007306.6	90625043	90751512	+
512939	KRBA1		mRNA	XM_010827458.2+++XM_010827459.2+++XM_010827460.2+++XM_010827461.2+++XM_010827462.2+++XM_010827463.2+++XM_010827468.2+++XM_015463167.1+++XM_015463168.1	coding	known	NC_007302.6	113779117	113804548	+
781977	LOC781977		mRNA	NM_001102326.1	coding	known	NC_007317.6	51314620	51359055	+
101907097	LOC101907097		mRNA	XM_015470304.1	coding	known	NC_007331.5	50306690	50308014	-
513171	EDC4		mRNA	XM_001788092.5+++XM_015467380.1	coding	known	NC_007316.6	35599084	35610222	+
404150	METAP2	p67+++p67eIF2	mRNA	URS0000B22E70+++URS0000B29B0B+++URS0000B30E62+++NM_001040493.1	coding	known	NC_007303.6	25301909	25335117	+
519417	PLEKHG7		mRNA	XM_005198216.3+++XM_010827603.2+++XM_015463266.1	coding	known	NC_007303.6	22767650	22849997	+
540405	LOC540405		mRNA	XM_010800486.2	coding	known	NC_007331.5	85722092	85728767	-
785924	ROR2		mRNA	URS0000B2D241+++NM_001105464.2	coding	known	NC_007306.6	87818781	88059368	+
281165	FLNA		mRNA	BGIR9913_54829+++BGIR9913_54830+++NM_001206514.1	coding	known	NC_007331.5	40800338	40825341	-
532257	USP24		mRNA	URS0000B23B27+++XM_002703981.5+++XM_015462766.1+++XM_015462767.1	coding	known	NC_007301.6	92052331	92209517	+
509267	LOC509267		mRNA	XM_005198876.3	coding	known	NC_007305.6	14820953	14823654	-
507663	NCOR1		mRNA	BGIR9913_53353+++BGIR9913_53354+++NM_001193059.1	coding	known	NC_007317.6	34096141	34210913	+
100125928	HILPDA	C4H7orf68+++HIG2	mRNA	NM_001105498.1	coding	known	NC_007302.6	93774179	93776241	+
516280	RIC3		mRNA	NM_001192441.1	coding	known	NC_007313.6	45164426	45226478	+
511135	ACLY		mRNA	BGIR9913_53579+++NM_001037457.1	coding	known	NC_007317.6	42868864	42913286	-
515758	TTC12		mRNA	XM_005194695.3	coding	known	NC_007313.6	24357482	24404138	+
281700	CNGA1	CNCG1+++CNG	mRNA	NM_174278.2	coding	known	NC_007304.6	68608087	68646182	-
613652	UBAC1		mRNA	BGIR9913_51808+++NM_001076281.1	coding	known	NC_007309.6	103763134	103782286	-
536021	RAB28		mRNA	URS0000B25F61+++URS0000B2BA61+++NM_001034634.1	coding	known	NC_007304.6	113907841	114005787	+
782887	SETD1A		mRNA	NM_001205433.1	coding	known	NC_007326.6	27495727	27518196	+
107131249			mRNA	XM_015469353.1	coding	known	NC_007326.6	25483850	25634957	+
282150	BCKDHB		mRNA	URS0000B2293D+++URS0000B252AA+++URS0000B27F56+++URS0000B2968B+++URS0000B2AE29+++URS0000B303AD+++NM_174507.2	coding	known	NC_007307.6	20054981	20432502	+
519789	DYNC1LI2		mRNA	NM_001206152.1	coding	known	NC_007316.6	34681499	34702458	-
281923	MTIF2		mRNA	NM_174393.2	coding	known	NC_007309.6	37985506	38008108	-
618365	SPATA17		mRNA	XM_015466739.1+++XM_015466740.1+++XM_015466741.1+++XM_015466742.1+++XM_015466743.1	coding	known	NC_007314.5	21903375	22152980	+
539846	ZBED8	C7H5orf54	mRNA	BGIR9913_50744+++NM_001098107.2	coding	known	NC_007305.6	74435405	74441323	-
519047	CEMIP		mRNA	XM_015468495.1+++XM_597255.8	coding	known	NC_007319.6	27224392	27385091	+
511022	IL23A	IL-23	mRNA	NM_001205688.1	coding	known	NC_007303.6	57510238	57512272	-
513762	GLRX2		mRNA	BGIR9913_52672+++NM_001040523.2	coding	known	NC_007314.5	12835572	12856293	+
100139345	LOC100139345	ZNF560	mRNA	XM_015462120.1	coding	known	NC_007299.6	121894205	121897858	-
510525	L3HYPDH	C10H14orf149	mRNA	NM_001034386.1	coding	known	NC_007308.6	72231482	72244070	-
533920	LYPLAL1		mRNA	NM_001099059.1	coding	known	NC_007314.5	23447699	23479791	+
614118	TSEN15	C16H1ORF19	mRNA	NM_001076312.1	coding	known	NC_007314.5	66798857	66828726	+
528654	VPS41		mRNA	NM_001083453.1	coding	known	NC_007302.6	82957245	83149510	+
507473	CNPPD1	C2H2orf24+++C2orf24	mRNA	NM_001015538.1	coding	known	NC_007300.6	108228114	108232481	-
516807	TMEM104		mRNA	NM_001079596.1	coding	known	NC_007317.6	57454595	57479557	-
513939	GSDMD	GSDMDC1	mRNA	BGIR9913_52342+++NM_001046160.2	coding	known	NC_007312.6	2385143	2391659	-
101902204	LOC101902204		mRNA	XM_010822983.2	coding	known	NC_007313.6	85192630	85194939	-
532856	ANKRD11		mRNA	URS0000B220BA+++URS0000B26776+++URS0000B2DD10+++XM_015467317.1+++XM_015467318.1+++XM_015467319.1+++XM_015467320.1+++XM_015467321.1	coding	known	NC_007316.6	14410940	14528342	-
534658	WISP2		mRNA	NM_001102176.1	coding	known	NC_007311.6	74129749	74144034	+
616790	HIST1H2AG		mRNA	NM_001098720.2	coding	known	NC_007324.6	30846737	30847228	+
513591	TCOF1		mRNA	XM_005199092.3+++XM_010798510.2+++XM_010798511.2+++XM_010798512.2+++XM_015464334.1+++XM_591291.9+++XR_001496824.1+++XR_801493.2	coding	known	NC_007305.6	63996255	64035451	+
512018	BOC		mRNA	NM_001206219.1	coding	known	NC_007299.6	58595097	58634012	+
541070	MYLIP		mRNA	BGIR9913_54166+++NM_001102253.1	coding	known	NC_007324.6	40888102	40911898	-
281306	MDH2		mRNA	URS0000B2235F+++NM_001013587.1	coding	known	NC_007326.6	34939771	34952476	+
527504	TSNAXIP1		mRNA	XM_010823611.2+++XM_010823612.2+++XM_010823613.2+++XM_010823614.2+++XM_605896.7	coding	known	NC_007316.6	35555870	35566988	+
505212	HSD17B7		mRNA	URS0000B250B3+++NM_001083375.1	coding	known	NC_007301.6	6673749	6703569	+
540828	PHYHD1		mRNA	NM_001076243.1	coding	known	NC_007309.6	99706106	99723058	+
282115	UPK3B		mRNA	NM_001012672.1	coding	known	NC_007326.6	35189774	35194805	+
532721	USP42		mRNA	URS0000B24AEE+++NM_001206639.1	coding	known	NC_007326.6	38822351	38860634	+
532459	TMEM115		mRNA	NM_001083461.3	coding	known	NC_007320.6	50740903	50745641	+
613751	GPBP1		mRNA	BGIR9913_53694+++BGIR9913_53695+++NM_001076287.1	coding	known	NC_007318.6	22106433	22173028	-
787651	LRRCC1		mRNA	NM_001206791.1	coding	known	NC_007312.6	80156680	80201016	-
515437	SLC39A14		mRNA	NM_001098036.1	coding	known	NC_007306.6	70553977	70605475	+
616091	MGMT		mRNA	URS0000B265AB+++XM_001249417.6+++XM_005197119.3+++XM_015469656.1	coding	known	NC_007327.6	49367319	49643819	+
515646	CLIC1		mRNA	NM_001015608.1	coding	known	NC_007324.6	27464240	27469832	+
525318	MAGEE2		mRNA	NM_001076876.2	coding	known	NC_007331.5	81549149	81551393	-
511167	NRM		mRNA	NM_001037596.2	coding	known	NC_007324.6	28193348	28196378	-
104968411	LOC104968411	Bv1+++DNAH11	mRNA	XM_015462958.1+++XM_015462959.1+++XM_015462960.1	coding	known	NC_007302.6	30546478	30753837	+
512876	GPR4		mRNA	NM_001075583.1	coding	known	NC_007316.6	53860186	53861931	-
505842	AACS		mRNA	NM_001163929.1	coding	known	NC_007315.6	53125997	53179014	-
505134	ADAR		mRNA	XM_005197688.3+++XM_010826780.2+++XM_010826781.2+++XM_010826782.2+++XM_010826783.2+++XM_010826784.2+++XM_015462569.1+++XM_581374.9	coding	known	NC_007301.6	16159233	16211366	+
505687	PLS3		mRNA	BGIR9913_54764+++BGIR9913_54765+++URS0000B24905+++URS0000B26FEB+++NM_001045923.2	coding	known	NC_007331.5	72607161	72704669	+
614048	BRD4		mRNA	BGIR9913_50438+++BGIR9913_50439+++XM_015463983.1	coding	known	NC_007305.6	8901908	8936358	+
514170	CSTB		mRNA	NM_001100362.1	coding	known	NC_007299.6	147101304	147105542	-
520499	CMTM2		mRNA	NM_001075807.1	coding	known	NC_007316.6	34527550	34550031	+
532923	GOLGB1		mRNA	BGIR9913_49163+++XM_005196079.3+++XM_005196081.3+++XM_005196082.3+++XM_010824629.2+++XM_010824630.2	coding	known	NC_007299.6	66982546	67058685	-
539073	OSGIN2		mRNA	XM_005194543.3+++XM_015466402.1+++XM_584630.8	coding	known	NC_007312.6	76488845	76518292	-
782075	IL26		mRNA	NM_001205424.1	coding	known	NC_007303.6	45922084	45936724	+
327710	NDUFA8		mRNA	NM_175826.4	coding	known	NC_007309.6	93248893	93266811	-
280714	AHR		mRNA	NM_001206026.1	coding	known	NC_007302.6	25895079	25945184	+
281785	GLUD1	GDH+++GDH 1+++GDH1	mRNA	URS0000B22381+++URS0000B22645+++URS0000B22B0D+++URS0000B27F50+++NM_182652.2	coding	known	NC_007329.6	42103159	42142312	+
615712	EXOSC2		mRNA	NM_001046561.2	coding	known	NC_007309.6	101260862	101269698	+
541205	THNSL2		mRNA	NM_001192844.1	coding	known	NC_007309.6	47912256	47930213	-
282846	PYCARD	ASC	mRNA	NM_174730.2	coding	known	NC_007326.6	27684546	27685878	-
512327	DHX15		mRNA	URS0000B23FAF+++URS0000B26ADE+++URS0000B29912+++URS0000B2BDE4+++NM_001098018.1	coding	known	NC_007304.6	45840238	45894210	-
514383	ZFYVE27		mRNA	URS0000B24B1D+++NM_001017939.1	coding	known	NC_007327.6	18864434	18886969	+
509946	LOC509946		mRNA	NM_001077895.1	coding	known	NC_007331.5	20597311	20677926	+
506005	RIC1		mRNA	BGIR9913_50917+++URS0000B2BECE+++XM_005199165.3+++XM_005199166.3+++XM_010798639.2+++XM_015464495.1+++XM_015464496.1+++XM_582388.8	coding	known	NC_007306.6	39319123	39466924	-
617386	CFAP74		mRNA	XM_015466809.1	coding	known	NC_007314.5	52166154	52255621	+
515025	BIN2		mRNA	NM_001083435.2	coding	known	NC_007303.6	28695808	28732968	+
617510	CCK		mRNA	NM_001046603.2	coding	known	NC_007320.6	15261821	15267429	-
100847237	CFAP69	C4H7orf63	mRNA	XM_003582110.4+++XM_010827357.2+++XM_010827358.2+++XM_010827360.2	coding	known	NC_007302.6	75176955	75237715	+
531906	GRHL3		mRNA	XM_010826670.2+++XM_010826672.2+++XM_010826673.2+++XM_010826675.2+++XM_015462455.1+++XM_015462456.1+++XM_610410.7	coding	known	NC_007300.6	129583780	129619991	-
506599	SWT1	C16H1ORF26	mRNA	URS0000B22B5A+++URS0000B2952E+++URS0000B2BDAB+++URS0000B2CEA9+++URS0000B2FDBE+++XM_010823242.2+++XM_015466953.1+++XM_015466954.1+++XM_015466955.1+++XM_015466956.1+++XM_015466957.1+++XM_015466958.1+++XM_015466959.1+++XM_015466960.1+++XR_001498276.1+++XR_001498277.1+++XR_001498278.1+++XR_001498279.1	coding	known	NC_007314.5	67870663	67979253	+
101903854	LOC101903854		mRNA	XM_015469600.1+++XM_015469601.1+++XM_015469602.1+++XM_015469603.1	coding	known	NC_007327.6	26106482	26114327	+
100847538	OTUD6B		mRNA	BGIR9913_52411+++URS0000B243BE+++URS0000B26B3F+++XM_005228597.3	coding	known	NC_007312.6	75994778	76012606	-
280685	F2		mRNA	NM_173877.1	coding	known	NC_007313.6	77905094	77919464	+
281779	GFPT1		mRNA	BGIR9913_51577+++BGIR9913_51726+++BGIR9913_51727+++NM_001109961.1	coding	known	NC_007309.6	67888911	67952171	+
101903505	TIGD5		mRNA	BGIR9913_52341+++XM_005192563.3	coding	known	NC_007312.6	2353200	2357570	-
614904	MAP6D1		mRNA	NM_001076354.1	coding	known	NC_007299.6	84210955	84218181	+
505538	STX12		mRNA	NM_001101053.2	coding	known	NC_007300.6	126562340	126597905	-
515181	RAP2C		mRNA	BGIR9913_54812+++URS0000B2F649+++URS0000B30785+++NM_001075700.1	coding	known	NC_007331.5	16066862	16080337	+
521541	IQSEC1		mRNA	BGIR9913_53930+++BGIR9913_53931+++BGIR9913_53932+++NM_001206814.2	coding	known	NC_007320.6	59727573	59778550	+
513920	STYK1		mRNA	NM_001143868.1	coding	known	NC_007303.6	99672237	99712201	+
518025	MYLK4		mRNA	XM_010799495.2+++XM_010799496.2+++XM_010799497.2	coding	known	NC_007324.6	50874679	50945855	+
508293	MOSPD2		mRNA	BGIR9913_54884+++URS0000B2FA57+++NM_001101896.1	coding	known	NC_007331.5	137092174	137180605	-
100336042	USP54		mRNA	XM_002705400.5+++XM_005199533.2+++XM_005199534.3+++XM_005199536.3+++XM_005199537.3+++XM_005199538.2+++XM_005199539.2+++XM_010799131.2+++XM_010799132.2+++XM_015469846.1	coding	known	NC_007329.6	29745970	29878913	-
282820	HAS1		mRNA	XM_010823877.2	coding	known	NC_007316.6	58284209	58291779	-
618412	DUSP15		mRNA	XM_005194449.3+++XM_010822624.2+++XM_010822625.2+++XM_015466135.1+++XM_015466136.1+++XM_870742.6	coding	known	NC_007311.6	62189743	62200033	-
536911	RUNX2		mRNA	XM_010799141.2+++XM_015468902.1+++XM_015468903.1	coding	known	NC_007324.6	18708197	18846257	+
537533	DGKH		mRNA	URS0000B2BBDA+++URS0000B2D983+++XM_015465676.1+++XM_015465678.1+++XM_015465679.1+++XM_015465680.1+++XM_015465681.1+++XM_617702.7	coding	known	NC_007310.6	12338711	12453327	+
281686	CHRM5		mRNA	NM_001244611.1	coding	known	NC_007308.6	28682163	28683761	-
788063	QSOX2		mRNA	XM_015465569.1	coding	known	NC_007309.6	103993640	104018490	-
282170	CCL3	CCL3L1	mRNA	NM_174511.2	coding	known	NC_007317.6	14781501	14783012	+
526800	ANKRD44		mRNA	BGIR9913_49503+++URS0000B2B45D+++XM_015462331.1+++XM_015462332.1+++XM_015462333.1+++XM_015462334.1+++XM_015462335.1+++XM_015462336.1+++XM_015462337.1	coding	known	NC_007300.6	86280805	86592540	+
538467	TWNK	C26H10orf2+++twinkle	mRNA	URS0000B26F93+++NM_001098463.1	coding	known	NC_007327.6	21815382	21821347	+
532838	NXPE3	FAM55C	mRNA	URS0000B24533+++NM_001081529.2	coding	known	NC_007299.6	46593230	46648392	+
281976	PDE6D		mRNA	URS0000B23DFC+++NM_174420.2	coding	known	NC_007300.6	120644046	120699113	-
511329	PARP6		mRNA	BGIR9913_51373+++BGIR9913_51374+++BGIR9913_51375+++NM_001103241.1	coding	known	NC_007308.6	19041171	19068044	-
100337282	TBC1D8B		mRNA	XM_015470351.1	coding	known	NC_007331.5	60923346	60962241	-
101902808	LOC101902808		mRNA	XM_005196714.3	coding	known	NC_007325.6	955449	958227	+
504290	NDUFAF7	C11H2orf56	mRNA	BGIR9913_51542+++NM_001101049.2	coding	known	NC_007309.6	19799457	19824378	+
282517	NDUFB8		mRNA	NM_174667.3	coding	known	NC_007327.6	21402378	21407779	-
539761	PLAGL1	ZAC1	mRNA	BGIR9913_51168+++URS0000B264D5+++URS0000B26F34+++URS0000B2F60B+++NM_001103289.1	coding	known	NC_007307.6	82768157	82824105	+
101906408	LOC101906408		mRNA	XM_015462555.1	coding	known	NC_007301.6	13648791	13658639	-
538826	ITPRID2	SSFA2	mRNA	BGIR9913_49449+++NM_001192097.1	coding	known	NC_007300.6	14728547	14798295	-
618136	CCDC116		mRNA	NM_001038222.2	coding	known	NC_007315.6	74315524	74318523	-
613442	ZFPL1		mRNA	NM_001076272.1	coding	known	NC_007330.6	44249220	44253069	+
101902553	PRR35	C25H16orf11	mRNA	XM_015469233.1	coding	known	NC_007326.6	493820	496049	+
281967	PCSK1	PC1+++PC3	mRNA	URS0000B25F15+++NM_174412.2	coding	known	NC_007305.6	98571174	98614984	-
533356	WDR18		mRNA	NM_001034588.1	coding	known	NC_007305.6	45312788	45318193	+
445463	ApoN		mRNA	NM_001003907.1	coding	known	NC_007303.6	57480484	57481725	+
536281	FAT3		mRNA	URS0000B22008+++URS0000B241DA+++URS0000B24D44+++URS0000B280BA+++URS0000B2ABB8+++URS0000B2AC32+++URS0000B2BB88+++URS0000B2BCA7+++URS0000B303E0+++NM_001206882.1	coding	known	NC_007330.6	1973602	2613805	+
508703	PRAF2		mRNA	URS0000B2C179+++NM_001046009.2	coding	known	NC_007331.5	93272802	93275437	-
618296	POLR3K		mRNA	NM_001046617.2	coding	known	NC_007326.6	110167	112894	-
518857	ERCC8		mRNA	NM_001110181.1	coding	known	NC_007318.6	18450606	18501577	+
618415	SYNGR3		mRNA	NM_001082464.1	coding	known	NC_007326.6	1554785	1558986	+
104976252			mRNA	XM_015470011.1	coding	known	NC_007330.6	30316054	30318762	-
512892	SRGAP3		mRNA	NM_001192966.1	coding	known	NC_007320.6	17453233	17694041	+
534781	PBK		mRNA	NM_001102178.1	coding	known	NC_007306.6	10885231	10918191	+
514428	PPP1R3B		mRNA	BGIR9913_54484+++NM_001103247.1	coding	known	NC_007328.5	24456090	24468739	-
539393	RGP1		mRNA	BGIR9913_50813+++NM_001038184.1	coding	known	NC_007306.6	60583581	60589392	+
510085	SLC16A3	MCT4	mRNA	BGIR9913_53611+++BGIR9913_53612+++NM_001109980.1	coding	known	NC_007317.6	51453151	51464589	-
517232	RECK		mRNA	URS0000B23563+++NM_001192465.1	coding	known	NC_007306.6	60966088	61046151	+
281193	GJA1		mRNA	NM_174068.2	coding	known	NC_007307.6	30249282	30262294	-
521822	FADS2		mRNA	NM_001083444.1	coding	known	NC_007330.6	41324378	41361395	+
534363	NIPSNAP3A		mRNA	NM_001080298.2	coding	known	NC_007306.6	96794792	96808030	+
100336949	LOC100336949		mRNA	XM_015465075.1	coding	known	NC_007308.6	47241187	47242664	+
540479	NF2		mRNA	XM_003583340.4+++XM_005195095.3+++XM_611643.9	coding	known	NC_007315.6	71079886	71154624	+
540809	FSTL4		mRNA	URS0000B2DFF6+++XM_015464269.1	coding	known	NC_007305.6	46647532	47083775	+
615639	OCEL1		mRNA	NM_001076386.2	coding	known	NC_007305.6	5824710	5826787	-
100298623	ZNF469		mRNA	XM_015467285.1	coding	known	NC_007316.6	13536653	13790585	+
787004	SMAGP		mRNA	NM_001083793.1	coding	known	NC_007303.6	28738831	28764408	+
533993	PSMG2		mRNA	NM_001046365.2	coding	known	NC_007325.6	43651584	43661530	+
507393	PEX14		mRNA	BGIR9913_52813+++NM_001080237.1	coding	known	NC_007314.5	44005741	44150335	-
616677	MTUS2		mRNA	XM_005194136.3+++XM_005194139.3+++XM_005194140.3	coding	known	NC_007310.6	31119707	31506564	-
533874	PSMB3		mRNA	NM_001034596.2	coding	known	NC_007317.6	40155509	40164980	+
104972713	LOC104972713		pseudo	XM_015463728.1	coding	known	NC_007304.6	28704559	28707295	-
281051	CD34		mRNA	BGIR9913_52763+++NM_174009.1	coding	known	NC_007314.5	77622081	77645171	+
539651	SETD6		mRNA	URS0000B26C18+++NM_001098102.1	coding	known	NC_007316.6	26445051	26449796	+
514858	TBC1D17		mRNA	NM_001102012.2	coding	known	NC_007316.6	56919850	56929062	+
506751	LAMA5		mRNA	BGIR9913_52052+++BGIR9913_52053+++XM_015466111.1	coding	known	NC_007311.6	55598676	55651912	+
528414	NOBOX		mRNA	XM_606837.9	coding	known	NC_007302.6	108883249	108890422	-
532767	DTX2		mRNA	NM_001017945.1	coding	known	NC_007326.6	35150529	35186886	+
530855	GALK1		mRNA	BGIR9913_53436+++NM_001099381.1	coding	known	NC_007317.6	56681438	56688396	+
617866	CENPU	CENP-U+++MLF1IP	mRNA	XM_015469726.1+++XM_015469727.1	coding	known	NC_007328.5	14246489	14292430	-
790873	PIKFYVE	PIP5K3+++fab1-like	mRNA	NM_001205467.1	coding	known	NC_007300.6	97324571	97398596	+
615296	CERS1	LASS1	mRNA	URS0000B22CAA+++NM_001083514.2	coding	known	NC_007305.6	4268952	4286794	+
327673	NDUFA1	CI-MWFE+++MWFE	mRNA	NM_175794.2	coding	known	NC_007331.5	4085201	4088373	+
535065	CUTC		mRNA	URS0000B2B0D6+++NM_001206896.1	coding	known	NC_007327.6	20668928	20701631	+
538724	GSPT2		mRNA	NM_001205578.1	coding	known	NC_007331.5	95440331	95442847	-
615389			mRNA	XM_015469038.1	coding	known	NC_007324.6	44794191	44823559	-
613448	AK5	AK 5	mRNA	URS0000B26F9A+++NM_001083757.1	coding	known	NC_007301.6	67648612	67908584	+
767875	HMGN5	NSBP1	mRNA	XM_015470392.1	coding	known	NC_007331.5	71511669	71520428	+
107133047			mRNA	XM_015465964.1+++XR_001497814.1	coding	known	NC_007311.6	39039293	39044040	-
534608	ZBTB48		mRNA	BGIR9913_52825+++NM_001192979.1	coding	known	NC_007314.5	47839970	47848151	-
100138633	LOC100138633		mRNA	XM_010799478.1	coding	known	NC_007305.6	10257350	10264567	-
515278	ELMOD2		mRNA	NM_001075705.1	coding	known	NC_007315.6	17546839	17576181	-
524513	SERPINB9		mRNA	NM_001075859.2	coding	known	NC_007324.6	50779025	50788017	+
282136	GRK3	ADRBK2	mRNA	NM_174500.2	coding	known	NC_007315.6	67823940	67942121	+
533836	SPR		mRNA	NM_001076003.1	coding	known	NC_007309.6	11604091	11612219	-
513835	RBBP9		mRNA	BGIR9913_52151+++NM_001083424.1	coding	known	NC_007311.6	38985139	38993906	-
535430	DNAJC25		mRNA	URS0000B27974+++URS0000B2B0A7+++NM_001204995.1	coding	known	NC_007306.6	103335750	103354311	+
613556	SLC2A13		mRNA	NM_001192963.1	coding	known	NC_007303.6	41165476	41662760	+
521073	TIMM9		mRNA	NM_001046254.1	coding	known	NC_007308.6	71154053	71170222	-
528919	FBXW12		mRNA	BGIR9913_50879+++URS0000B27440+++NM_001128501.2	coding	known	NC_007306.6	92147680	92181861	+
507707	TOMM70	TOMM70A+++Tom70	mRNA	NM_001075328.1	coding	known	NC_007299.6	44408281	44445474	-
515576	DCHS1		mRNA	XM_002701345.4	coding	known	NC_007313.6	47244956	47281566	+
616992	NT5M		mRNA	NM_001206262.1	coding	known	NC_007317.6	35639894	35652740	-
768060	RNPC3		mRNA	BGIR9913_49782+++URS0000B2E94A+++NM_001077117.2	coding	known	NC_007301.6	40215064	40246814	-
509796	DPYSL3		mRNA	BGIR9913_50727+++URS0000B25A76+++NM_001101068.1	coding	known	NC_007305.6	60825185	60943221	-
615387	CDK2AP1		mRNA	NM_001076369.2	coding	known	NC_007315.6	54713142	54723688	+
100271851	MEF2B		mRNA	NM_001145793.1	coding	known	NC_007305.6	4032750	4049659	+
100335722	LOC100335722		mRNA	XM_015463635.1	coding	known	NC_007303.6	113600948	113609521	+
100297914	KIAA1109		mRNA	BGIR9913_52995+++BGIR9913_52996+++XM_015467043.1	coding	known	NC_007315.6	36247296	36336636	-
537566	KIF18A		mRNA	NM_001192909.1	coding	known	NC_007313.6	59789496	59865458	-
101906427	LOC101906427		mRNA	XM_005194191.3	coding	known	NC_007310.6	83367497	83371214	-
613830	MSANTD2	C29H11orf61	mRNA	URS0000B2C2A5+++URS0000B2D02D+++XM_001789780.4+++XM_010826242.2+++XM_015469999.1+++XM_015470000.1+++XM_015470001.1+++XM_864370.6+++XR_001499875.1	coding	known	NC_007330.6	28808882	28840484	-
613987	TMEM100		mRNA	NM_001046522.2	coding	known	NC_007317.6	6327991	6333895	-
615480	SLC35F5		mRNA	URS0000B22190+++URS0000B2F664+++NM_001101242.1	coding	known	NC_007300.6	65905885	65947741	-
541119	SLC1A2		mRNA	URS0000B27C0A+++URS0000B2A162+++URS0000B2EED1+++URS0000B2F4F9+++XM_005194688.3+++XM_010822900.2+++XM_015466602.1+++XM_614642.8	coding	known	NC_007313.6	66897982	67067304	+
504526	GAS6		mRNA	XM_580667.8	coding	known	NC_007310.6	91247207	91275421	-
789634	TOR3A		mRNA	NM_001080376.1	coding	known	NC_007314.5	62073679	62101655	+
519120	PYROXD2	C10orf33+++C26H10orf33	mRNA	NM_001034532.2	coding	known	NC_007327.6	19449845	19475230	-
100329210	INFAF	IFN-alpha6+++IFNA6+++IFNAF	mRNA	NM_001172042.1	coding	known	NC_007306.6	22792094	22792663	-
107132973			mRNA	XM_015465609.1	coding	known	NC_007309.6	106378945	106381487	-
100533481	P2RY11		mRNA	NM_001204449.1	coding	known	NC_007305.6	15965066	15967408	+
100299937	P2RY8		mRNA	XM_015470648.1	coding	known	NC_007331.5	150237388	150241066	+
286838	NDST2		mRNA	NM_174777.3	coding	known	NC_007329.6	29975542	29983870	-
777786	ATXN7L3B		mRNA	NM_001078161.2	coding	known	NC_007303.6	4042778	4046516	+
100847750	STARD4		mRNA	XM_015465232.1+++XM_015465233.1	coding	known	NC_007308.6	87539455	87556584	+
530360	ZNF407		mRNA	URS0000B25A45+++URS0000B283E3+++XM_015469077.1+++XM_015469078.1	coding	known	NC_007325.6	3854422	4241735	-
782892	LOC782892		mRNA	XM_001250175.6	coding	known	NC_007331.5	4160743	4162584	-
538979	MED12L		mRNA	NM_001206505.1	coding	known	NC_007299.6	117998246	118402326	-
107133006			mRNA	XM_015465752.1	coding	known	NC_007310.6	71477363	71494214	-
505332	PISD		mRNA	NM_001024475.1	coding	known	NC_007315.6	72615592	72642971	-
540734	SLC16A8	MCT3	mRNA	XM_010827971.2	coding	known	NC_007303.6	110678532	110686075	-
540050	HSPA12A		mRNA	XM_005193023.3+++XM_591176.9	coding	known	NC_007327.6	37578282	37753620	-
281860	IL1RN		mRNA	BGIR9913_51562+++NM_174357.3	coding	known	NC_007309.6	46863208	46884781	+
514201	SMPD3	NSMase2	mRNA	NM_001192363.1	coding	known	NC_007316.6	35952651	35977336	-
282218	DNASE2		mRNA	BGIR9913_50445+++NM_001075127.2	coding	known	NC_007305.6	13783663	13855491	+
280872	MX1	Mx1-b+++Mx1B	mRNA	BGIR9913_49115+++NM_173940.2	coding	known	NC_007299.6	143717761	143749987	+
522621	SNRPG		mRNA	NM_001040543.3	coding	known	NC_007309.6	68787945	68796947	-
789464	FBXL16		mRNA	NM_001099212.1	coding	known	NC_007326.6	569832	607038	-
535951	ITGA1		mRNA	BGIR9913_53698+++BGIR9913_53699+++XM_616068.6	coding	known	NC_007318.6	26188740	26373272	-
507703	SKA1		mRNA	NM_001075327.2	coding	known	NC_007325.6	50606368	50622066	+
507695	RFLNA	FAM101A	mRNA	NM_001205617.1	coding	known	NC_007315.6	53868541	53871920	-
533964	INTS9		mRNA	URS0000B265EB+++NM_001046363.1	coding	known	NC_007306.6	9760587	9887489	+
510486	TMCC1		mRNA	BGIR9913_53924+++BGIR9913_53925+++BGIR9913_53926+++BGIR9913_53927+++BGIR9913_53928+++URS0000B305B3+++NM_001101925.1	coding	known	NC_007320.6	56883232	56964997	+
338039	CASP4	CASP13	mRNA	NM_176638.5	coding	known	NC_007313.6	3498773	3518233	+
107131400			mRNA	XM_015469674.1	coding	known	NC_007327.6	51868373	51873532	-
614958	HIST1H2BB	HIST1H2BN	mRNA	BGIR9913_54145+++NM_001081742.1	coding	known	NC_007324.6	30798901	30827391	-
539023	TRIM36		mRNA	BGIR9913_51352+++URS0000B2C5E1+++URS0000B2D449+++NM_001206726.1	coding	known	NC_007308.6	3929130	3972266	-
508133	SDC4		mRNA	XM_584869.8	coding	known	NC_007311.6	74688449	74709863	-
505011	SPC25	SPBC25	mRNA	URS0000B2C264+++NM_001034230.2	coding	known	NC_007300.6	27393484	27408318	+
507384	NPEPL1		mRNA	NM_001034297.1	coding	known	NC_007311.6	58448331	58465024	-
780786	PRKRIP1		mRNA	NM_001079641.2	coding	known	NC_007326.6	35318693	35345016	-
509816	MRPS11		mRNA	NM_001035078.1	coding	known	NC_007319.6	19927952	19959104	+
407102	TJP1	zo1	mRNA	BGIR9913_53828+++XM_015468497.1	coding	known	NC_007319.6	29024402	29283723	-
538310	EP400		mRNA	BGIR9913_53007+++NM_001206859.1	coding	known	NC_007315.6	46165298	46253811	-
512648	ELL3		mRNA	NM_001046126.2	coding	known	NC_007319.6	56193901	56197256	-
511755	SFXN3		mRNA	NM_001101946.1	coding	known	NC_007327.6	21854295	21861306	+
532985	USP39		mRNA	NM_001101145.2	coding	known	NC_007309.6	49367932	49404469	-
781091	SHISA3		mRNA	NM_001205411.1	coding	known	NC_007304.6	63166700	63171284	+
512107	DZANK1	C13H20ORF12	mRNA	NM_001076838.1	coding	known	NC_007311.6	38913058	38973450	-
616726	TSTD2		mRNA	XM_005199242.3+++XM_005199243.3+++XM_010798729.2+++XM_015464568.1+++XM_015464569.1+++XM_868823.8	coding	known	NC_007306.6	63555753	63584653	-
614870	POP4		mRNA	URS0000B2474C+++NM_001034770.1+++NM_001113282.2	coding	known	NC_007316.6	40487055	40496524	+
281991	POLD2		mRNA	NM_174428.3	coding	known	NC_007302.6	78132063	78139945	+
516584	MFSD14A	HIAT1	mRNA	NM_001102038.1	coding	known	NC_007301.6	43563467	43617054	-
535490	IFIH1		mRNA	XM_010826464.2	coding	known	NC_007300.6	34317537	34373243	+
327660	NDUFB9	B22	mRNA	NM_175783.4	coding	known	NC_007312.6	17305671	17313077	-
512028	LIPH		mRNA	URS0000B2CDDD+++URS0000B2FF0F+++XM_015462055.1+++XM_589466.7	coding	known	NC_007299.6	82516944	82570450	+
789494	LOC789494		mRNA	XM_010823037.2	coding	known	NC_007314.5	9562210	9567002	-
516314	NOL10		mRNA	BGIR9913_51600+++BGIR9913_51601+++NM_001075740.2	coding	known	NC_007309.6	87174389	87265652	+
614726	SH2B3		mRNA	NM_001193067.1	coding	known	NC_007315.6	57580055	57604770	+
504698	TFRC		mRNA	BGIR9913_49175+++BGIR9913_49176+++URS0000B2CD8F+++NM_001206577.1	coding	known	NC_007299.6	71513249	71662779	-
100137763	UMAD1		mRNA	URS0000B2724A+++URS0000B27E97+++URS0000B2BFD5+++URS0000B2C159+++URS0000B2F16B+++XM_001789124.5+++XM_005198006.3	coding	known	NC_007302.6	15691031	17024614	+
512830	RNASEH2A		mRNA	NM_001038534.2	coding	known	NC_007305.6	13899571	13906499	-
514627	SPAG8		mRNA	BGIR9913_50944+++NM_001102005.2	coding	known	NC_007306.6	60648228	60650659	-
540781	TBCEL	LRRC35	mRNA	BGIR9913_52460+++NM_001205453.1	coding	known	NC_007313.6	32367814	32433707	+
511453	SPCS1		mRNA	BGIR9913_53972+++NM_001034404.2	coding	known	NC_007320.6	48879805	48881662	-
100301026	NLRP2		mRNA	XM_015467782.1	coding	known	NC_007316.6	63219499	63233553	+
509858	EMC9	FAM158A	mRNA	XM_586913.8	coding	known	NC_007308.6	20887977	20890332	+
618352	MYL3	MLC1SB	mRNA	NM_001076501.2	coding	known	NC_007320.6	53393650	53399437	+
613590	XRCC4		mRNA	URS0000B24B26+++NM_001081615.2	coding	known	NC_007305.6	85639362	85929000	+
616608	DNAJC5G		mRNA	NM_001076429.2	coding	known	NC_007309.6	72560438	72577510	-
512531	MARS		mRNA	NM_001038091.2	coding	known	NC_007303.6	56465281	56484050	-
533114	CDKL2		mRNA	BGIR9913_50398+++NM_001103274.1	coding	known	NC_007304.6	92535183	92581209	-
527471	HNRNPD	AUF1+++HNRPD	mRNA	URS0000B238C8+++URS0000B28211+++URS0000B2BA75+++URS0000B2BE0F+++URS0000B2D4DB+++NM_001098064.1	coding	known	NC_007304.6	99320970	99338093	+
107131588	LOC107131588		mRNA	XM_015468417.1	coding	known	NC_007319.6	20163447	20164300	+
510792	ATP13A2		mRNA	NM_001192271.1	coding	known	NC_007300.6	136585040	136605010	+
613773	PITPNB		mRNA	NM_001078040.1	coding	known	NC_007315.6	69712600	69773807	-
531539	TLDC1		mRNA	BGIR9913_53214+++XM_005195195.3+++XM_005195196.3+++XM_005195197.3+++XM_610037.8	coding	known	NC_007316.6	10723271	10786138	-
507311	DYNC2LI1		mRNA	NM_001038051.2	coding	known	NC_007309.6	26203253	26241360	+
353254	KIR3DL1	KIR3DXL1	mRNA	NM_181451.1	coding	known	NC_007331.5	36871520	36886335	-
504842	SEC11C		mRNA	NM_001075175.2	coding	known	NC_007325.6	58827946	58839160	+
506989	LOC506989		mRNA	URS0000B2FE09+++NM_001075293.2	coding	known	NC_007313.6	47119683	47123432	+
107131241	LOC107131241		mRNA	BGIR9913_54742+++XM_015470195.1	coding	known	NC_007331.5	18940355	18991993	+
509305	COG6		mRNA	NM_001035069.2	coding	known	NC_007310.6	22795759	22850311	-
516658	RIPOR3	FAM65C	mRNA	XM_010824735.2+++XM_594815.7	coding	known	NC_007311.6	79641264	79715078	-
541186	GOPC		mRNA	BGIR9913_51035+++URS0000B30B33+++NM_001206157.1	coding	known	NC_007307.6	33760525	33800563	+
538680	BCL11A		mRNA	NM_001076121.1	coding	known	NC_007309.6	43230345	43332145	-
360196	BANF1		mRNA	NM_182988.3	coding	known	NC_007330.6	45051585	45053529	+
100140305	GGN		mRNA	XM_015467484.1	coding	known	NC_007316.6	48629752	48632746	-
789713	RALGPS2		mRNA	BGIR9913_52742+++URS0000B225B9+++URS0000B284C7+++URS0000B2923B+++NM_001191426.1	coding	known	NC_007314.5	61765804	61942384	+
539124	TRAF6		mRNA	BGIR9913_52623+++NM_001034661.2	coding	known	NC_007313.6	68094057	68115155	-
615323	GRP		mRNA	NM_001101239.1	coding	known	NC_007325.6	58879257	58891893	+
514296	NT5DC2		mRNA	XM_003583808.3+++XM_015468770.1	coding	known	NC_007320.6	49016396	49065638	+
282257	IFNAR1		mRNA	NM_174552.2	coding	known	NC_007299.6	1466208	1494655	-
505988	SUPV3L1		mRNA	BGIR9913_54506+++URS0000B255C3+++NM_001101862.1	coding	known	NC_007329.6	25790624	25817757	+
504291	MITD1		mRNA	BGIR9913_51658+++NM_001110063.1	coding	known	NC_007309.6	4298055	4314128	-
520800	TFE3		mRNA	NM_001075811.2	coding	known	NC_007331.5	93230495	93241908	-
521326	HMCN1		mRNA	URS0000B28953+++URS0000B299FF+++URS0000B30564+++NM_001192537.1	coding	known	NC_007314.5	68409953	68949662	+
513695	PRR19		mRNA	NM_001075635.1	coding	known	NC_007316.6	51537048	51540188	-
101905822			mRNA	BGIR9913_54468+++BGIR9913_54469+++XM_015469769.1	coding	known	NC_007328.5	41301960	41311841	+
510549	RASSF4		mRNA	NM_001075454.2	coding	known	NC_007329.6	45109480	45182861	-
511119	GJC1	GJA7	mRNA	NM_001046076.1	coding	known	NC_007317.6	45335429	45373875	-
787862	FHOD1		mRNA	BGIR9913_53235+++NM_001206339.1	coding	known	NC_007316.6	35082335	35098649	-
615821	LYRM2		mRNA	NM_001113310.1	coding	known	NC_007307.6	61729061	61731140	+
514525	CBS		mRNA	NM_001102000.2	coding	known	NC_007299.6	145332241	145355144	-
100139027	TVP23A	FAM18A	mRNA	XM_001789362.6	coding	known	NC_007326.6	9557493	9602167	-
507027	GRAMD1A		mRNA	BGIR9913_53119+++NM_001305021.1	coding	known	NC_007316.6	46098567	46118492	+
101903519	TIGD7		mRNA	URS0000B25226+++XM_005193000.3	coding	known	NC_007326.6	2763196	2768823	-
505379	VAMP3		mRNA	NM_001045915.2	coding	known	NC_007314.5	46622464	46631998	-
538204	PSMD12		mRNA	NM_001046428.1	coding	known	NC_007317.6	50320392	50340764	+
534107	PRKAB1		mRNA	BGIR9913_53029+++NM_001024558.1	coding	known	NC_007315.6	58176016	58191634	-
514237	PSMB1		mRNA	URS0000B30191+++NM_001038539.2	coding	known	NC_007307.6	106152705	106171313	-
615443	MTMR10		mRNA	NM_001193073.1	coding	known	NC_007319.6	28031919	28068732	-
521681	NOX1		mRNA	URS0000B26050+++NM_001191340.1	coding	known	NC_007331.5	55318482	55357013	-
614498	PPIL6		mRNA	NM_001046537.2	coding	known	NC_007307.6	41338142	41373761	+
281618	ALDH1B1	ALDH5+++ALDHX	mRNA	XM_015464560.1	coding	known	NC_007306.6	63176934	63180566	+
515933	RNF8		mRNA	NM_001046216.1	coding	known	NC_007324.6	11254797	11292186	+
107133381			mRNA	XM_015468586.1	coding	known	NC_007319.6	60066979	60082111	+
537878	PEX26		mRNA	NM_001101172.1	coding	known	NC_007303.6	110169838	110175093	+
100336698	KRT77		mRNA	XM_015463277.1	coding	known	NC_007303.6	27425535	27439669	+
101907117	LOC101907117		mRNA	XM_005194452.3	coding	known	NC_007311.6	70343452	70350065	-
101902029	LOC101902029		mRNA	XM_010797930.2+++XM_010797931.2+++XR_800928.2+++XR_800929.2+++XR_800930.2+++XR_800931.2+++XR_800932.2	coding	known	NC_007304.6	74219176	74243835	-
539113	CHRNA6		mRNA	XM_584902.5	coding	known	NC_007328.5	37434582	37449229	-
615200	N6AMT1		mRNA	NM_001083513.1	coding	known	NC_007299.6	6662652	6676377	-
504806			mRNA	XM_015465728.1	coding	known	NC_007310.6	52549939	52554368	+
533851	PDLIM7		mRNA	BGIR9913_50676+++NM_001017947.1+++NM_001113251.1	coding	known	NC_007305.6	40478780	40498923	-
510394	PRSS22		mRNA	XM_587533.7	coding	known	NC_007326.6	2190367	2194979	+
615727	DUSP8		mRNA	XM_015470136.1	coding	known	NC_007330.6	51224938	51235119	+
784362	SCEL		mRNA	BGIR9913_51891+++NM_001102332.1	coding	known	NC_007310.6	53163818	53290962	+
538212	GNMT		mRNA	NM_001206116.1	coding	known	NC_007324.6	16618528	16621960	+
541076	CNST		mRNA	BGIR9913_52801+++NM_001105256.1	coding	known	NC_007314.5	31554246	31657988	-
617849	MSRB3		mRNA	BGIR9913_50216+++XM_001250065.5+++XM_001250112.4+++XM_001250168.6	coding	known	NC_007303.6	48730420	48913282	-
101907127	LOC101907127		mRNA	XM_005194824.3	coding	known	NC_007314.5	44891904	44893551	+
504658	SERINC5		mRNA	URS0000B22E4B+++URS0000B27770+++XM_005193572.3+++XM_580814.7	coding	known	NC_007308.6	11075529	11185015	-
532708	NVL		mRNA	BGIR9913_52791+++BGIR9913_52792+++XM_015466761.1	coding	known	NC_007314.5	28209555	28300796	-
101907155	PGBD2		mRNA	URS0000B23FB4+++XM_005193267.3	coding	known	NC_007305.6	44237868	44247769	+
528802	LOC528802		mRNA	XM_010823908.2+++XM_015467906.1+++XM_015467907.1	coding	known	NC_007316.6	65137013	65147925	+
532684	LOXL2		mRNA	NM_001099053.1	coding	known	NC_007306.6	71654903	71777514	-
519754	PKN2		mRNA	URS0000B2CC96+++NM_001193242.1	coding	known	NC_007301.6	55468042	55601627	-
616675	NOP10	NOLA3	mRNA	NM_001114521.1	coding	known	NC_007308.6	28456748	28460258	+
513727	OVOL1		mRNA	NM_001081521.1	coding	known	NC_007330.6	44866659	44877697	+
504468	HEXA		mRNA	NM_001075164.2	coding	known	NC_007308.6	19135723	19169799	-
532940	CCDC28A		mRNA	BGIR9913_51074+++URS0000B23EAF+++XM_015464840.1	coding	known	NC_007307.6	77886284	77925004	+
327953	HDGF		mRNA	NM_175832.2	coding	known	NC_007301.6	14286800	14296098	+
537833	PIWIL1		mRNA	NM_001315576.1	coding	known	NC_007315.6	47855493	47890716	-
538995	ETV3		mRNA	BGIR9913_49572+++NM_001205609.1	coding	known	NC_007301.6	13866001	13881665	+
100125919	NPDC1		mRNA	BGIR9913_51829+++NM_001105489.1	coding	known	NC_007309.6	106444482	106452915	-
522040	SMG8	C19H17orf71	mRNA	NM_001080286.1	coding	known	NC_007317.6	10489390	10494426	+
519670	KIN		mRNA	BGIR9913_51987+++NM_001101099.1	coding	known	NC_007311.6	16232154	16258943	+
281070	CHGA		mRNA	NM_181005.2	coding	known	NC_007319.6	58412324	58425615	+
520404	CALML5		mRNA	NM_001098049.2	coding	known	NC_007311.6	43665064	43665900	+
616814	ZNF576		mRNA	NM_001076433.1	coding	known	NC_007316.6	52388392	52390899	+
613508	SH2D4B		mRNA	XM_015469854.1	coding	known	NC_007329.6	36250055	36334833	+
616552	C6H4orf17		mRNA	NM_001080323.2	coding	known	NC_007304.6	26678659	26704932	-
504913	ZNF548		mRNA	NM_001206808.1	coding	known	NC_007316.6	65114304	65124272	-
616239	TCN1		mRNA	NM_001193105.1	coding	known	NC_007313.6	84775512	84790813	-
508025	ZNF423		mRNA	BGIR9913_53222+++NM_001101893.1	coding	known	NC_007316.6	18091819	18451865	-
510353	ACD		mRNA	XM_010823605.2+++XM_010823606.2+++XM_010823607.2+++XM_010823608.2+++XM_587483.7	coding	known	NC_007316.6	35432465	35438603	-
513464	FANCE		mRNA	NM_001192349.1	coding	known	NC_007324.6	9408142	9417268	+
536144	AP4E1		mRNA	BGIR9913_51453+++XM_015465117.1	coding	known	NC_007308.6	59785677	59859074	-
615476	KLHL17		mRNA	NM_001193053.1	coding	known	NC_007314.5	52931368	52937010	-
539815	B3GALT2		mRNA	NM_001076188.1	coding	known	NC_007314.5	12753158	12760806	+
522345	SLC30A9		mRNA	URS0000B25128+++URS0000B25770+++URS0000B2C85B+++URS0000B2EF4A+++XM_003585272.4	coding	known	NC_007304.6	62798375	62886870	+
508559	EFS		mRNA	NM_001098910.1	coding	known	NC_007308.6	21438240	21447736	+
510356	TNK1	Ack-like	mRNA	XM_005195643.3+++XM_010824048.2+++XM_010824049.2+++XM_876252.8	coding	known	NC_007317.6	27839780	27848732	+
515155	LAG3	CD223+++LAG-3	mRNA	NM_001245949.1	coding	known	NC_007303.6	104318290	104324512	-
516410	LOC516410	GGNBP1	mRNA	NM_001098993.2	coding	known	NC_007324.6	7685588	7690722	+
512326	SFSWAP	SFRS8	mRNA	NM_001192319.1	coding	known	NC_007315.6	46399599	46480576	-
509009	SLC35E3		mRNA	NM_001083654.1	coding	known	NC_007303.6	45409642	45426796	-
533284	RAB3IP		mRNA	NM_001046347.2	coding	known	NC_007303.6	44015089	44072878	-
515777	NOL3		mRNA	NM_001083688.2	coding	known	NC_007316.6	35032962	35036563	+
511774	C1QTNF1		mRNA	NM_001083409.1	coding	known	NC_007317.6	54200448	54207004	-
614320	IAH1		mRNA	NM_001034758.1	coding	known	NC_007309.6	88166938	88178185	-
107132777			mRNA	XM_015464816.1	coding	known	NC_007307.6	70905041	70913202	-
508291	HIP1R		mRNA	XM_010823367.2+++XM_015467128.1+++XM_015467129.1+++XM_585048.8+++XR_818750.2	coding	known	NC_007315.6	55084158	55118843	-
614212	LMO4		mRNA	BGIR9913_49795+++URS0000B2AA7A+++URS0000B2F509+++URS0000B2F924+++NM_001034751.1	coding	known	NC_007301.6	57097630	57118614	+
534423	C17H12orf49	C12orf49+++C9H12orf49	mRNA	NM_001076023.1	coding	known	NC_007315.6	60688728	60705110	+
614909	IRF8		mRNA	NM_001083769.2	coding	known	NC_007316.6	11913248	11934920	+
101904203	C6H4orf54		mRNA	BGIR9913_50305+++BGIR9913_50306+++BGIR9913_50307+++URS0000B29513+++XM_005198589.3	coding	known	NC_007304.6	26538613	26588658	+
525734	GPR176		mRNA	NM_001192616.1	coding	known	NC_007308.6	35704030	35832614	-
505708	PRKCD		mRNA	NM_001077855.2	coding	known	NC_007320.6	48476056	48506594	-
538528	FBXO8		mRNA	URS0000B2AF63+++NM_001015667.3	coding	known	NC_007306.6	6465784	6505259	+
532442	RTP4		mRNA	NM_001075961.1	coding	known	NC_007299.6	80791322	80795638	-
514360	DSP		mRNA	NM_001192368.1	coding	known	NC_007324.6	47811269	47855054	-
512633	MFSD2A	MFSD2	mRNA	BGIR9913_49848+++NM_001101959.1	coding	known	NC_007301.6	107115170	107128018	-
509987	MTIF3		mRNA	BGIR9913_51868+++NM_001038066.2	coding	known	NC_007310.6	32805900	32821971	+
540970	JAKMIP1		mRNA	URS0000B25E46+++NM_001102251.1	coding	known	NC_007304.6	105206638	105335768	+
616514	ANKRD13B		mRNA	NM_001206247.1	coding	known	NC_007317.6	21532624	21548814	+
782956	CCDC126		mRNA	NM_001082472.1	coding	known	NC_007302.6	32489377	32531687	+
785433	FHOD3		mRNA	BGIR9913_54227+++BGIR9913_54228+++URS0000B22A75+++NM_001191215.1	coding	known	NC_007325.6	20714638	21236768	-
615110	ACER3	PHCA	mRNA	BGIR9913_52616+++BGIR9913_52617+++NM_001102285.1	coding	known	NC_007313.6	57312829	57470203	+
528478	PRKCI		mRNA	NM_001205955.1	coding	known	NC_007299.6	98251434	98320400	-
505016	LAT2		mRNA	NM_001075183.2	coding	known	NC_007326.6	33858472	33873964	-
534815	PIK3C3		mRNA	URS0000B249CE+++URS0000B30ABC+++NM_001099067.1	coding	known	NC_007325.6	14241404	14405876	+
101907914	LOC101907914		pseudo	XM_015462999.1	coding	known	NC_007302.6	31535861	31537451	+
540348	ELOVL1		mRNA	BGIR9913_49695+++NM_001034703.2	coding	known	NC_007301.6	103585509	103590892	+
504548	LOC504548		mRNA	XM_580689.7	coding	known	NC_007324.6	28960544	28962891	-
789454	TECPR1		mRNA	XM_015469432.1+++XM_015469433.1+++XM_015469434.1	coding	known	NC_007326.6	38507015	38525022	+
538501	UNC119		mRNA	NM_001034645.2	coding	known	NC_007317.6	20693849	20699493	-
100337295	IL11		mRNA	XM_015467799.1	coding	known	NC_007316.6	62863731	62867397	+
508467	KIF11		mRNA	URS0000B2B517+++NM_001192185.1	coding	known	NC_007327.6	14131081	14176456	+
614776	POLR2K		mRNA	NM_001037623.3+++NM_001303535.1+++NM_001303536.1	coding	known	NC_007312.6	66742021	66745593	-
522422	CELSR1		mRNA	BGIR9913_50284+++XM_015463656.1	coding	known	NC_007303.6	118105151	118196133	-
530393	PKD2		mRNA	URS0000B2A95D+++NM_001046312.1	coding	known	NC_007304.6	38248466	38307144	+
100337278	EPPK1		mRNA	XM_003583018.4	coding	known	NC_007312.6	2172216	2190237	+
327679	CCNB1		mRNA	URS0000B281F4+++URS0000B2BC8E+++URS0000B2C3E7+++URS0000B2DE97+++NM_001045872.1	coding	known	NC_007318.6	10475606	10487939	-
613917	LKAAEAR1	C13H20orf201	mRNA	XM_015466082.1+++XM_015466083.1+++XM_015466084.1+++XM_015466085.1	coding	known	NC_007311.6	54483247	54486148	+
788252	ADGRL1	LPHN1	mRNA	NM_001113728.1	coding	known	NC_007305.6	12680504	12727686	+
768022	MGC137030		mRNA	NM_001077081.2	coding	known	NC_007305.6	44001817	44017735	+
540283	CPOX		mRNA	URS0000B238B6+++NM_001192393.1	coding	known	NC_007299.6	42626071	42639325	+
404193	FGFR2	FGFR	mRNA	BGIR9913_54438+++NM_001205310.1	coding	known	NC_007327.6	42019094	42126493	-
534413	EFNB1		mRNA	NM_001080299.1	coding	known	NC_007331.5	87940289	87952447	-
100138971	ZNF570		mRNA	NM_001191353.1	coding	known	NC_007316.6	47821180	47840186	+
504649	SNX19		mRNA	NM_001302940.1	coding	known	NC_007330.6	37788390	37821044	-
506501	TERF2		mRNA	NM_001205589.1	coding	known	NC_007316.6	36722192	36744651	-
614711	MRPL33	L33mt+++MRP-L33	mRNA	NM_001113308.1	coding	known	NC_007309.6	72133701	72142090	-
281199	GLUL		mRNA	NM_001040474.2	coding	known	NC_007314.5	65162296	65172868	-
512259	HPGD	PGDH	mRNA	NM_001034419.2	coding	known	NC_007306.6	6697872	6735045	-
540048	LYZL6		mRNA	NM_001046466.1	coding	known	NC_007317.6	46048852	46056405	-
534112	CNKSR2		mRNA	URS0000B22C96+++URS0000B22EFB+++URS0000B252CC+++URS0000B25397+++URS0000B2CD2F+++NM_001206513.1	coding	known	NC_007331.5	130154758	130443831	+
530031	GIMAP7		mRNA	URS0000B23AB2+++NM_001046308.1	coding	known	NC_007302.6	114184306	114187081	-
518085	NUDT16L1		mRNA	BGIR9913_54262+++NM_001034526.1	coding	known	NC_007326.6	3822432	3830142	+
100126047	NUDT6		mRNA	BGIR9913_52906+++NM_001105650.2	coding	known	NC_007315.6	35256751	35316364	+
100139116	SGIP1		mRNA	URS0000B247F9+++URS0000B281FD+++URS0000B2DCD5+++XM_015462739.1+++XM_015462740.1+++XM_015462741.1+++XM_015462742.1+++XM_015462743.1+++XM_015462744.1+++XM_015462745.1+++XM_015462746.1+++XM_015462747.1+++XM_015462748.1+++XM_015462749.1+++XM_015462750.1	coding	known	NC_007301.6	79221171	79452928	+
104972492			mRNA	XM_010827750.2	coding	known	NC_007303.6	60040357	60055955	+
521338	KCNS1		mRNA	NM_001205884.1	coding	known	NC_007311.6	74488177	74493558	-
514934	YJU2	CCDC94	mRNA	NM_001075691.1	coding	known	NC_007305.6	21100916	21114914	-
281875	ITGAV		mRNA	BGIR9913_49446+++NM_174367.1	coding	known	NC_007300.6	9657951	9776248	-
505901	PRKCQ		mRNA	BGIR9913_51989+++BGIR9913_51990+++NM_001192077.1	coding	known	NC_007311.6	17083144	17235781	+
513829	EIF2AK4	Gcn2-like	mRNA	XM_001787661.6+++XM_005192397.3+++XM_010822894.2+++XM_010822899.2+++XR_001497322.1	coding	known	NC_007308.6	35844542	35941680	+
104976347			mRNA	XM_015470303.1	coding	known	NC_007331.5	51061727	51069893	+
615510	PARPBP	C5H12orf48+++PARI	mRNA	XM_867341.5	coding	known	NC_007303.6	66489060	66555624	+
514230	L2HGDH		mRNA	NM_001101090.1	coding	known	NC_007308.6	43364778	43417810	-
525350	TARSL2		mRNA	NM_001102089.2	coding	known	NC_007319.6	29385291	29429356	+
507114	CCAR2		mRNA	BGIR9913_50842+++NM_001075298.2	coding	known	NC_007306.6	70781373	70796455	+
509784	PHLDB2		mRNA	BGIR9913_49054+++URS0000B295BA+++URS0000B2DF13+++NM_001206308.1	coding	known	NC_007299.6	57189742	57301926	+
788823	P3H4	LEPREL4+++SC65	mRNA	XM_001788881.4	coding	known	NC_007317.6	42817652	42824131	-
539076	GGNBP2		mRNA	BGIR9913_53319+++NM_001206122.1	coding	known	NC_007317.6	13308703	13343775	+
617154	PPP1R14B		mRNA	BGIR9913_54700+++XM_015470052.1	coding	known	NC_007330.6	43446993	43451789	-
101903965			mRNA	XM_015468406.1	coding	known	NC_007318.6	72060640	72062827	+
282612	CYHR1		mRNA	BGIR9913_52250+++NM_001015532.1+++NM_174694.2	coding	known	NC_007312.6	1709630	1722926	+
613290	ISCA2	HBLD1	mRNA	BGIR9913_51324+++NM_001038683.2	coding	known	NC_007308.6	86454253	86456755	+
507845	MAPRE1	EB1	mRNA	BGIR9913_52070+++NM_001075334.2	coding	known	NC_007311.6	62974957	63010256	+
516420	USP46		mRNA	NM_001192444.2	coding	known	NC_007304.6	70247877	70322416	-
104975755			mRNA	XM_015469101.1	coding	known	NC_007325.6	34668404	34670469	+
520954	SGMS2		mRNA	URS0000B27969+++URS0000B2B700+++NM_001205877.1	coding	known	NC_007304.6	18732716	18755896	-
768227	DNAJC24	DPH4+++ZCSL3	mRNA	BGIR9913_52500+++BGIR9913_52501+++BGIR9913_52502+++URS0000B276D6+++URS0000B2873C+++URS0000B2CBEC+++URS0000B3087E+++NM_001078102.1	coding	known	NC_007313.6	63224029	63320320	+
107131285			mRNA	XM_015467766.1+++XM_015467767.1+++XM_015467768.1	coding	known	NC_007316.6	61847557	61856598	+
327677	CD38		mRNA	URS0000B2E95E+++NM_175798.3	coding	known	NC_007304.6	116248979	116306547	+
404548	SEC16B	LZTR2+++Rgpr	mRNA	NM_206971.2	coding	known	NC_007314.5	60953997	60999053	-
789970	ZNF154	ZNF17+++ZNF418	mRNA	XM_005195519.3	coding	known	NC_007316.6	65762474	65782735	-
528379	LIN7A		mRNA	URS0000B225D5+++NM_001079602.2	coding	known	NC_007303.6	10423712	10581565	-
525154	SC5D	SC5DL	mRNA	BGIR9913_52461+++BGIR9913_52462+++NM_001035356.1	coding	known	NC_007313.6	32594479	32607244	+
508619	IFNGR1		mRNA	URS0000B2DD9E+++NM_001035063.1	coding	known	NC_007307.6	76442135	76466525	-
107132800			mRNA	XM_015464897.1	coding	known	NC_007307.6	103287164	103290437	-
511836	HAGHL		mRNA	BGIR9913_54249+++NM_001075540.2	coding	known	NC_007326.6	625859	629335	+
521240	WDR75		mRNA	NM_001102062.2	coding	known	NC_007300.6	6883835	6924664	-
616115	NFKB1		mRNA	BGIR9913_50369+++URS0000B23726+++NM_001076409.1	coding	known	NC_007304.6	23750747	23873365	-
504987	PYCR2		mRNA	NM_001075181.1	coding	known	NC_007314.5	29796062	29800025	-
533737	PICK1		mRNA	NM_001035401.2	coding	known	NC_007303.6	110660195	110677057	+
507830	GPR108		mRNA	URS0000B30889+++NM_001075333.1	coding	known	NC_007305.6	19020788	19056359	+
615873	MRPL48		mRNA	NM_001046563.2	coding	known	NC_007313.6	54331481	54386367	+
508289	OR6S1		mRNA	XM_005193600.3	coding	known	NC_007308.6	26583618	26585862	+
514447	CLSTN1		mRNA	BGIR9913_52705+++BGIR9913_52706+++XM_005194810.2+++XM_005194811.2+++XM_005194812.2+++XM_010823096.1+++XM_010823097.1+++XM_592305.6	coding	known	NC_007314.5	44755354	44831956	+
539481	FGD6		mRNA	BGIR9913_50179+++URS0000B2280B+++URS0000B2936B+++URS0000B2BF2A+++URS0000B2C31A+++URS0000B2EC0A+++XM_005198220.3+++XM_010827606.2+++XM_587549.9	coding	known	NC_007303.6	24970703	25077493	+
515661	SPSB3		mRNA	NM_001034506.1	coding	known	NC_007326.6	1363584	1369154	-
527467	GFM2	EF-G2mt+++RRF2mt+++mEF-G 2	mRNA	NM_001102109.2	coding	known	NC_007318.6	6698896	6750514	+
533499	MMS19		mRNA	BGIR9913_54421+++NM_001102157.2	coding	known	NC_007327.6	18647507	18685190	-
767885	KLC4	KLC 4	mRNA	XM_015468896.1	coding	known	NC_007324.6	16699679	16714691	+
511215	CHST10		mRNA	BGIR9913_51659+++BGIR9913_51660+++NM_001098011.1	coding	known	NC_007309.6	5471603	5493407	-
511087	OBSL1		mRNA	BGIR9913_49529+++NM_001075491.2	coding	known	NC_007300.6	108584621	108606985	-
534569	CCBE1		mRNA	URS0000B2FB05+++XM_614377.8	coding	known	NC_007325.6	59057641	59287890	+
520046	DHX38		mRNA	NM_001075798.1	coding	known	NC_007316.6	39259699	39277389	-
286861	FTL		mRNA	NM_174792.3	coding	known	NC_007316.6	56231112	56232946	+
505575	TMC6		mRNA	BGIR9913_53425+++NM_001075208.1	coding	known	NC_007317.6	54866109	54888297	+
537349	DZIP3		mRNA	NM_001076092.1	coding	known	NC_007299.6	53891495	54022815	+
614672	SH3BGRL3		mRNA	NM_001034763.2	coding	known	NC_007300.6	127854632	127856086	-
785375	RAET1L		mRNA	XM_015467961.1	coding	known	NC_007317.6	19946206	19955960	+
100335533	NKTR		mRNA	URS0000B22F59+++URS0000B29858+++XM_002702727.5+++XM_005196397.3+++XM_005196398.3+++XM_005196400.3+++XM_010825051.2+++XM_010825052.2+++XM_010825053.2+++XM_015468683.1	coding	known	NC_007320.6	15441576	15495181	+
614006	C8H9orf43		mRNA	NM_001076305.2	coding	known	NC_007306.6	104949572	104967430	+
512652	SSH2		mRNA	BGIR9913_53491+++XM_005195611.3+++XM_005195613.3+++XM_005195614.3+++XM_010824015.2+++XM_015467983.1+++XM_015467984.1+++XM_590201.8	coding	known	NC_007317.6	21562058	21808596	-
511783	PHKB		mRNA	BGIR9913_53088+++BGIR9913_53089+++URS0000B21FE8+++URS0000B28682+++URS0000B308EE+++XM_015467332.1	coding	known	NC_007316.6	15975672	16204096	+
101904962	LOC101904962		mRNA	XM_010800626.2	coding	known	NC_007310.6	20527963	20529967	+
534872	MARK3		mRNA	BGIR9913_53791+++BGIR9913_53792+++XM_015468565.1	coding	known	NC_007319.6	69948465	70078714	+
100295645	LOC100295645		mRNA	XM_002705913.3	coding	known	NC_007308.6	22571884	22572628	-
537018	QSER1		mRNA	BGIR9913_52504+++URS0000B248E2+++URS0000B27E0C+++NM_001256881.1	coding	known	NC_007313.6	64653602	64733777	+
532056	PHF19		mRNA	BGIR9913_51010+++NM_001192715.1	coding	known	NC_007306.6	112791500	112811261	-
512451	ZHX3		mRNA	URS0000B26B88+++XM_010822627.2+++XM_010822628.2+++XM_010822629.2+++XM_010822631.2+++XM_015466181.1+++XM_589971.8	coding	known	NC_007311.6	70815363	70928447	+
506450	CCM2		mRNA	BGIR9913_49995+++BGIR9913_49996+++BGIR9913_49997+++BGIR9913_49998+++BGIR9913_49999+++NM_001193211.1	coding	known	NC_007302.6	77509278	77562727	-
534553	CFL1		mRNA	NM_001015655.1	coding	known	NC_007330.6	44930995	44934379	-
512236	PRPF4B		mRNA	BGIR9913_54174+++BGIR9913_54175+++NM_001075557.1	coding	known	NC_007324.6	50092203	50120118	-
525702	USP35		mRNA	XM_015469957.1	coding	known	NC_007330.6	17980791	18045245	-
537246	TRIM24		mRNA	URS0000B21E23+++URS0000B22800+++URS0000B2BA2F+++XM_015463133.1+++XM_015463134.1+++XM_617403.9	coding	known	NC_007302.6	103344587	103461649	+
104974256	PPFIBP2		mRNA	BGIR9913_52590+++BGIR9913_52591+++BGIR9913_52592+++BGIR9913_52593+++URS0000B2CDB9+++XM_015466527.1	coding	known	NC_007313.6	45846899	46033893	+
781588	SLC22A13		mRNA	URS0000B2525B+++XM_003583787.4	coding	known	NC_007320.6	11819997	11833359	+
100301247	CCNO		mRNA	XM_003585112.4	coding	known	NC_007318.6	24000935	24003237	+
511907	CXHXorf57		mRNA	BGIR9913_54835+++BGIR9913_54836+++URS0000B28C4D+++URS0000B2ADE8+++XM_015470341.1+++XM_015470342.1	coding	known	NC_007331.5	57669620	57775042	+
507461	SIAE		mRNA	NM_001045968.2	coding	known	NC_007330.6	28679764	28717507	-
504584	ALDOC		mRNA	NM_001097984.2	coding	known	NC_007317.6	20714650	20718150	-
505315	AMDHD1		mRNA	NM_001098872.2	coding	known	NC_007303.6	60784880	60799596	+
100140704	STON1		mRNA	BGIR9913_51551+++NM_001204851.1	coding	known	NC_007309.6	30829365	30887905	+
783331			mRNA	XM_015466065.1	coding	known	NC_007311.6	63030862	63039225	+
533209	C18H19orf12	C19orf12	mRNA	NM_001076892.1	coding	known	NC_007316.6	40576759	40588852	-
100141038	CYTH1		mRNA	BGIR9913_53422+++BGIR9913_53423+++BGIR9913_53424+++XM_001789870.6+++XM_015468258.1	coding	known	NC_007317.6	54406387	54486483	+
282447	BICD2		mRNA	URS0000B2C55D+++URS0000B2DB5B+++NM_001206475.1	coding	known	NC_007306.6	86167059	86222756	+
[truncated: 14,453 more rows]
