# Supplementary material for: Th17 cell differentiation induced by cytopathogenic biotype BVDV-2 in bovine PBLCs
Source: BMC Genomics. 2021 Dec 7;22:884. doi: 10.1186/s12864-021-08194-w (PMC8650399; doi:10.1186/s12864-021-08194-w)
Supplement: Supplementary file 2 — Additional file 2: Table S3. Go enrichment analysis of differentially expressed mRNAs. [file 12864_2021_8194_MOESM2_ESM.xls]

## Sheet: Sheet1
Table S3 Go enrichment analysis of differentially expressed mRNAs
Gene ID	Gene Symbol	Type	GO_CFP Term	GO_CFP Term Level1	GO_CFP Term Level2
539640	RCAN1	mRNA	[Cellular Component]---GO:0005634///nucleus+++GO:0005737///cytoplasm+++[Molecular Function]---GO:0008597///calcium-dependent protein serine/threonine phosphatase regulator activity+++GO:0003676///nucleic acid binding+++[Biological Process]---GO:0031987///locomotion involved in locomotory behavior+++GO:0043666///regulation of phosphoprotein phosphatase activity+++GO:0006979///response to oxidative…	cellular_component+++molecular_function+++biological_process	[Cellular Component]---organelle+++cell part+++cell+++[Molecular Function]---binding+++molecular function regulator+++[Biological Process]---developmental process+++cellular process+++multicellular organismal process+++signaling+++negative regulation of biological process+++metabolic process+++biological regulation+++regulation of biological process+++behavior+++response to stimulus+++locomotion
107131204	LOC107131204	mRNA	[Cellular Component]---GO:0031012///extracellular matrix+++[Molecular Function]---GO:0008270///zinc ion binding+++GO:0004222///metalloendopeptidase activity+++[Biological Process]---GO:0030574///collagen catabolic process	cellular_component+++molecular_function+++biological_process	[Cellular Component]---extracellular region part+++extracellular region+++[Molecular Function]---binding+++catalytic activity+++[Biological Process]---metabolic process
404169	PKIG	mRNA	[Cellular Component]---GO:0005634///nucleus+++GO:0005737///cytoplasm+++[Molecular Function]---GO:0004860///protein kinase inhibitor activity+++GO:0004862///cAMP-dependent protein kinase inhibitor activity+++[Biological Process]---GO:0006469///negative regulation of protein kinase activity+++GO:2000480///negative regulation of cAMP-dependent protein kinase activity+++GO:0000122///negative regulati…	cellular_component+++molecular_function+++biological_process	[Cellular Component]---organelle+++cell part+++cell+++[Molecular Function]---molecular function regulator+++[Biological Process]---cellular process+++negative regulation of biological process+++biological regulation+++metabolic process+++regulation of biological process+++localization
537167	H2AFY2	mRNA	[Cellular Component]---GO:0000786///nucleosome+++GO:0005694///chromosome+++GO:0001740///Barr body+++GO:0000790///nuclear chromatin+++GO:0005654///nucleoplasm+++GO:0005634///nucleus+++[Molecular Function]---GO:0046982///protein heterodimerization activity+++GO:0003677///DNA binding+++GO:0044212///transcription regulatory region DNA binding+++GO:0031490///chromatin DNA binding+++GO:0000977///RNA po…	cellular_component+++molecular_function+++biological_process	[Cellular Component]---protein-containing complex+++organelle+++cell part+++membrane-enclosed lumen+++cell+++organelle part+++[Molecular Function]---binding+++[Biological Process]---positive regulation of biological process+++developmental process+++multicellular organismal process+++cellular process+++negative regulation of biological process+++biological regulation+++metabolic process+++regulat…
529462		mRNA	[Cellular Component]---GO:0005923///bicellular tight junction+++[Molecular Function]---GO:0036459///thiol-dependent ubiquitinyl hydrolase activity+++[Biological Process]---GO:0051402///neuron apoptotic process+++GO:0001508///action potential+++GO:0007605///sensory perception of sound+++GO:0016579///protein deubiquitination+++GO:0010996///response to auditory stimulus	cellular_component+++molecular_function+++biological_process	[Cellular Component]---cell junction+++[Molecular Function]---catalytic activity+++[Biological Process]---cellular process+++multicellular organismal process+++metabolic process+++biological regulation+++response to stimulus
617309	GPR107	mRNA	[Cellular Component]---GO:0016021///integral component of membrane+++GO:0016020///membrane+++GO:0005769///early endosome+++GO:0005654///nucleoplasm+++GO:0030136///clathrin-coated vesicle+++GO:0005794///Golgi apparatus+++[Molecular Function]---GO:0032050///clathrin heavy chain binding+++[Biological Process]---GO:0072583///clathrin-dependent endocytosis	cellular_component+++molecular_function+++biological_process	[Cellular Component]---organelle+++cell part+++membrane part+++membrane-enclosed lumen+++membrane+++cell+++organelle part+++[Molecular Function]---binding+++[Biological Process]---localization
515918	CA8	mRNA	[Cellular Component]---GO:0005737///cytoplasm+++[Molecular Function]---GO:0046872///metal ion binding+++GO:0004089///carbonate dehydratase activity+++GO:0008270///zinc ion binding+++[Biological Process]---GO:0048015///phosphatidylinositol-mediated signaling	cellular_component+++molecular_function+++biological_process	[Cellular Component]---cell part+++cell+++[Molecular Function]---binding+++catalytic activity+++[Biological Process]---cellular process+++signaling+++biological regulation+++regulation of biological process+++response to stimulus
512428	SHANK3	mRNA	[Cellular Component]---GO:0030425///dendrite+++GO:0043197///dendritic spine+++GO:0031234///extrinsic component of cytoplasmic side of plasma membrane+++GO:0045211///postsynaptic membrane+++GO:0014069///postsynaptic density+++GO:0044309///neuron spine+++GO:0043005///neuron projection+++GO:0098978///glutamatergic synapse+++GO:0008328///ionotropic glutamate receptor complex+++[Molecular Function]---…	cellular_component+++molecular_function+++biological_process	[Cellular Component]---synapse part+++protein-containing complex+++organelle+++cell part+++membrane part+++synapse+++cell+++membrane+++[Molecular Function]---binding+++structural molecule activity+++[Biological Process]---multi-organism process+++positive regulation of biological process+++developmental process+++multicellular organismal process+++cellular process+++growth+++signaling+++negative …
782542	ONECUT2	mRNA	[Cellular Component]---GO:0015629///actin cytoskeleton+++GO:0005654///nucleoplasm+++GO:0005634///nucleus+++[Molecular Function]---GO:0003700///DNA-binding transcription factor activity+++GO:0003677///DNA binding+++GO:0000978///RNA polymerase II proximal promoter sequence-specific DNA binding+++GO:0001228///DNA-binding transcription activator activity, RNA polymerase II-specific+++[Biological Proc…	cellular_component+++molecular_function+++biological_process	[Cellular Component]---organelle+++cell part+++membrane-enclosed lumen+++cell+++organelle part+++[Molecular Function]---transcription regulator activity+++binding+++[Biological Process]---positive regulation of biological process+++developmental process+++cellular process+++multicellular organismal process+++signaling+++negative regulation of biological process+++metabolic process+++biological re…
100137734	PILRA	mRNA	[Cellular Component]---GO:0016021///integral component of membrane+++GO:0016020///membrane+++[Molecular Function]---GO:0042288///MHC class I protein binding+++[Biological Process]---GO:0016032///viral process+++GO:0050776///regulation of immune response+++GO:0007169///transmembrane receptor protein tyrosine kinase signaling pathway+++GO:0007165///signal transduction	cellular_component+++molecular_function+++biological_process	[Cellular Component]---membrane part+++membrane+++[Molecular Function]---binding+++[Biological Process]---multi-organism process+++cellular process+++signaling+++biological regulation+++immune system process+++regulation of biological process+++response to stimulus
616364	LOC616364	mRNA	[Cellular Component]---GO:0005615///extracellular space+++GO:0005576///extracellular region+++[Molecular Function]---GO:0048020///CCR chemokine receptor binding+++GO:0008009///chemokine activity+++GO:0005125///cytokine activity+++[Biological Process]---GO:0006935///chemotaxis+++GO:0043547///positive regulation of GTPase activity+++GO:0050729///positive regulation of inflammatory response+++GO:007…	cellular_component+++molecular_function+++biological_process	[Cellular Component]---extracellular region part+++extracellular region+++[Molecular Function]---binding+++molecular function regulator+++[Biological Process]---positive regulation of biological process+++cellular process+++signaling+++metabolic process+++biological regulation+++immune system process+++regulation of biological process+++response to stimulus+++localization+++locomotion
282870	CYP1A1	mRNA	[Cellular Component]---GO:0005783///endoplasmic reticulum+++GO:0005789///endoplasmic reticulum membrane+++GO:0043231///intracellular membrane-bounded organelle+++[Molecular Function]---GO:0020037///heme binding+++GO:0070576///vitamin D 24-hydroxylase activity+++GO:0046872///metal ion binding+++GO:0070330///aromatase activity+++GO:0005506///iron ion binding+++GO:0004497///monooxygenase activity+++…	cellular_component+++molecular_function+++biological_process	[Cellular Component]---organelle+++cell part+++membrane part+++membrane+++cell+++organelle part+++[Molecular Function]---binding+++catalytic activity+++[Biological Process]---cellular process+++metabolic process+++response to stimulus
777776	LYZ	mRNA	[Cellular Component]---GO:0005615///extracellular space+++[Molecular Function]---GO:0003796///lysozyme activity+++[Biological Process]---GO:0016998///cell wall macromolecule catabolic process+++GO:0050830///defense response to Gram-positive bacterium+++GO:0019835///cytolysis+++GO:0050829///defense response to Gram-negative bacterium	cellular_component+++molecular_function+++biological_process	[Cellular Component]---extracellular region part+++extracellular region+++[Molecular Function]---catalytic activity+++[Biological Process]---multi-organism process+++cellular process+++metabolic process+++response to stimulus
506760	CARHSP1	mRNA	[Cellular Component]---GO:0005829///cytosol+++GO:0000177///cytoplasmic exosome (RNase complex)+++GO:0043186///P granule+++GO:0005737///cytoplasm+++[Molecular Function]---GO:0003676///nucleic acid binding+++GO:0003677///DNA binding+++GO:0003730///mRNA 3'-UTR binding+++[Biological Process]---GO:0006355///regulation of transcription, DNA-templated+++GO:0043488///regulation of mRNA stability	cellular_component+++molecular_function+++biological_process	[Cellular Component]---protein-containing complex+++organelle+++cell part+++cell+++[Molecular Function]---binding+++[Biological Process]---cellular process+++negative regulation of biological process+++biological regulation+++metabolic process+++regulation of biological process
613606	AKAP7	mRNA	[Cellular Component]---GO:0098686///hippocampal mossy fiber to CA3 synapse+++GO:0005829///cytosol+++GO:0032991///protein-containing complex+++GO:0005634///nucleus+++GO:0005737///cytoplasm+++[Molecular Function]---GO:0019901///protein kinase binding+++GO:0034237///protein kinase A regulatory subunit binding+++GO:0051018///protein kinase A binding+++[Biological Process]---GO:0050804///modulation of…	cellular_component+++molecular_function+++biological_process	[Cellular Component]---protein-containing complex+++organelle+++cell part+++synapse+++cell+++[Molecular Function]---binding+++[Biological Process]---cellular process+++signaling+++biological regulation+++regulation of biological process+++response to stimulus
505919	HIP1	mRNA	[Cellular Component]---GO:0030122///AP-2 adaptor complex+++GO:0030479///actin cortical patch+++GO:0098793///presynapse+++GO:0098890///extrinsic component of postsynaptic membrane+++GO:0030136///clathrin-coated vesicle+++GO:0005794///Golgi apparatus+++GO:0005737///cytoplasm+++GO:0043231///intracellular membrane-bounded organelle+++[Molecular Function]---GO:0003779///actin binding+++GO:0030276///cl…	cellular_component+++molecular_function+++biological_process	[Cellular Component]---synapse part+++protein-containing complex+++organelle+++cell part+++membrane part+++synapse+++membrane+++cell+++organelle part+++[Molecular Function]---cargo receptor activity+++binding+++[Biological Process]---positive regulation of biological process+++cellular process+++signaling+++biological regulation+++metabolic process+++regulation of biological process+++cellular co…
541148	PTX3	mRNA	[Cellular Component]---GO:0005615///extracellular space+++GO:0005576///extracellular region+++GO:0031012///extracellular matrix+++[Molecular Function]---GO:0042802///identical protein binding+++GO:0046790///virion binding+++GO:0001872///(1->3)-beta-D-glucan binding+++GO:0001849///complement component C1q binding+++[Biological Process]---GO:0045429///positive regulation of nitric oxide biosyntheti…	cellular_component+++molecular_function+++biological_process	[Cellular Component]---extracellular region part+++extracellular region+++[Molecular Function]---binding+++[Biological Process]---reproduction+++multi-organism process+++positive regulation of biological process+++developmental process+++multicellular organismal process+++cellular process+++growth+++negative regulation of biological process+++metabolic process+++biological regulation+++immune sys…
100300760	LOC100300760	mRNA	[Cellular Component]---GO:0016021///integral component of membrane+++[Molecular Function]---GO:0004725///protein tyrosine phosphatase activity+++[Biological Process]---GO:0046849///bone remodeling	cellular_component+++molecular_function+++biological_process	[Cellular Component]---membrane part+++membrane+++[Molecular Function]---catalytic activity+++[Biological Process]---multicellular organismal process
787099	ZCCHC2	mRNA	[Cellular Component]---GO:0005737///cytoplasm+++[Molecular Function]---GO:0008270///zinc ion binding+++GO:0035091///phosphatidylinositol binding+++GO:0003676///nucleic acid binding	cellular_component+++molecular_function	[Cellular Component]---cell part+++cell+++[Molecular Function]---binding
518795	SOCS1	mRNA	[Cellular Component]---GO:0036464///cytoplasmic ribonucleoprotein granule+++GO:0005942///phosphatidylinositol 3-kinase complex+++GO:0005654///nucleoplasm+++GO:0005737///cytoplasm+++[Molecular Function]---GO:0019210///kinase inhibitor activity+++GO:0019901///protein kinase binding+++GO:0005159///insulin-like growth factor receptor binding+++GO:0046935///1-phosphatidylinositol-3-kinase regulator ac…	cellular_component+++molecular_function+++biological_process	[Cellular Component]---protein-containing complex+++organelle+++cell part+++membrane part+++membrane-enclosed lumen+++membrane+++cell+++organelle part+++[Molecular Function]---binding+++molecular function regulator+++[Biological Process]---developmental process+++positive regulation of biological process+++multicellular organismal process+++cellular process+++signaling+++negative regulation of bi…
781624	LOC781624	mRNA	[Cellular Component]---GO:0001726///ruffle+++GO:0045121///membrane raft+++GO:0030864///cortical actin cytoskeleton+++GO:0016021///integral component of membrane+++GO:0005886///plasma membrane+++GO:0005911///cell-cell junction+++[Biological Process]---GO:0031579///membrane raft organization+++GO:0010629///negative regulation of gene expression+++GO:0090038///negative regulation of protein kinase C…	cellular_component+++biological_process	[Cellular Component]---organelle+++cell part+++membrane part+++cell junction+++membrane+++cell+++organelle part+++[Biological Process]---developmental process+++positive regulation of biological process+++multicellular organismal process+++cellular process+++signaling+++negative regulation of biological process+++biological regulation+++metabolic process+++regulation of biological process+++cellu…
100884163	WC1-8	mRNA	[Cellular Component]---GO:0016021///integral component of membrane+++GO:0016020///membrane+++[Molecular Function]---GO:0005044///scavenger receptor activity+++[Biological Process]---GO:0006898///receptor-mediated endocytosis	cellular_component+++molecular_function+++biological_process	[Cellular Component]---membrane part+++membrane+++[Molecular Function]---cargo receptor activity+++[Biological Process]---localization
768054	CARD9	mRNA	[Cellular Component]---GO:0005737///cytoplasm+++[Molecular Function]---GO:0042803///protein homodimerization activity+++GO:0050700///CARD domain binding+++[Biological Process]---GO:0045408///regulation of interleukin-6 biosynthetic process+++GO:0042493///response to drug+++GO:0042981///regulation of apoptotic process+++GO:0032760///positive regulation of tumor necrosis factor production+++GO:0045…	cellular_component+++molecular_function+++biological_process	[Cellular Component]---cell part+++cell+++[Molecular Function]---binding+++[Biological Process]---multi-organism process+++positive regulation of biological process+++cellular process+++multicellular organismal process+++signaling+++metabolic process+++biological regulation+++immune system process+++regulation of biological process+++response to stimulus
407194	CCNT1	mRNA	[Cellular Component]---GO:0005654///nucleoplasm+++GO:0008024///cyclin/CDK positive transcription elongation factor complex+++GO:0005634///nucleus+++[Molecular Function]---GO:0017069///snRNA binding+++GO:0019901///protein kinase binding+++GO:0008134///transcription factor binding+++GO:0070063///RNA polymerase binding+++GO:0097322///7SK snRNA binding+++GO:0061575///cyclin-dependent protein serine/t…	cellular_component+++molecular_function+++biological_process	[Cellular Component]---protein-containing complex+++organelle+++cell part+++membrane-enclosed lumen+++cell+++organelle part+++[Molecular Function]---binding+++molecular function regulator+++[Biological Process]---multi-organism process+++positive regulation of biological process+++cellular process+++negative regulation of biological process+++biological regulation+++metabolic process+++regulation…
511674	CXCL13	mRNA	[Cellular Component]---GO:0005615///extracellular space+++GO:0005576///extracellular region+++GO:0005623///cell+++[Molecular Function]---GO:0017134///fibroblast growth factor binding+++GO:0048248///CXCR3 chemokine receptor binding+++GO:0046982///protein heterodimerization activity+++GO:0031724///CXCR5 chemokine receptor binding+++GO:0008201///heparin binding+++GO:0031735///CCR10 chemokine recepto…	cellular_component+++molecular_function+++biological_process	[Cellular Component]---extracellular region part+++extracellular region+++cell+++[Molecular Function]---binding+++molecular function regulator+++[Biological Process]---multi-organism process+++positive regulation of biological process+++multicellular organismal process+++cellular process+++signaling+++negative regulation of biological process+++biological regulation+++immune system process+++regu…
281499	SPP1	mRNA	[Cellular Component]---GO:0005615///extracellular space+++GO:0005576///extracellular region+++GO:0005794///Golgi apparatus+++[Molecular Function]---GO:0050840///extracellular matrix binding+++GO:0005125///cytokine activity+++[Biological Process]---GO:0006710///androgen catabolic process+++GO:0033280///response to vitamin D+++GO:0007155///cell adhesion+++GO:2000866///positive regulation of estradi…	cellular_component+++molecular_function+++biological_process	[Cellular Component]---extracellular region part+++organelle+++cell part+++extracellular region+++cell+++[Molecular Function]---binding+++molecular function regulator+++[Biological Process]---positive regulation of biological process+++developmental process+++cellular process+++multicellular organismal process+++signaling+++biological regulation+++metabolic process+++regulation of biological proc…
540889	PHF13	mRNA	[Cellular Component]---GO:0005634///nucleus+++[Molecular Function]---GO:0046872///metal ion binding+++GO:0003682///chromatin binding+++[Biological Process]---GO:0007059///chromosome segregation+++GO:0007076///mitotic chromosome condensation+++GO:0000278///mitotic cell cycle	cellular_component+++molecular_function+++biological_process	[Cellular Component]---organelle+++cell part+++cell+++[Molecular Function]---binding+++[Biological Process]---cellular process+++cellular component organization or biogenesis
535053	GREB1L	mRNA	[Cellular Component]---GO:0016021///integral component of membrane+++[Biological Process]---GO:0001656///metanephros development+++GO:0061205///paramesonephric duct development+++GO:0003231///cardiac ventricle development+++GO:0001658///branching involved in ureteric bud morphogenesis+++GO:0060562///epithelial tube morphogenesis+++GO:0072177///mesonephric duct development+++GO:0060065///uterus de…	cellular_component+++biological_process	[Cellular Component]---membrane part+++membrane+++[Biological Process]---reproduction+++developmental process+++multicellular organismal process+++reproductive process
535982	TBX2	mRNA	[Cellular Component]---GO:0005667///transcription factor complex+++GO:0005634///nucleus+++[Molecular Function]---GO:0001227///DNA-binding transcription repressor activity, RNA polymerase II-specific+++GO:0003700///DNA-binding transcription factor activity+++GO:0003677///DNA binding+++GO:0000978///RNA polymerase II proximal promoter sequence-specific DNA binding+++GO:0043565///sequence-specific DN…	cellular_component+++molecular_function+++biological_process	[Cellular Component]---protein-containing complex+++organelle+++cell part+++cell+++[Molecular Function]---transcription regulator activity+++binding+++[Biological Process]---positive regulation of biological process+++developmental process+++multicellular organismal process+++cellular process+++growth+++signaling+++negative regulation of biological process+++biological regulation+++metabolic proc…
533065	SCN9A	mRNA	[Cellular Component]---GO:0016021///integral component of membrane+++GO:0016020///membrane+++GO:0030424///axon+++GO:0005887///integral component of plasma membrane+++GO:0005886///plasma membrane+++GO:0001518///voltage-gated sodium channel complex+++[Molecular Function]---GO:0005244///voltage-gated ion channel activity+++GO:0005216///ion channel activity+++GO:0005272///sodium channel activity+++GO…	cellular_component+++molecular_function+++biological_process	[Cellular Component]---protein-containing complex+++cell part+++membrane part+++cell+++membrane+++[Molecular Function]---transporter activity+++[Biological Process]---developmental process+++cellular process+++multicellular organismal process+++signaling+++biological regulation+++regulation of biological process+++behavior+++response to stimulus+++localization
510329	ATP2C2	mRNA	[Cellular Component]---GO:0016021///integral component of membrane+++GO:0016020///membrane+++GO:0000139///Golgi membrane+++GO:0048471///perinuclear region of cytoplasm+++GO:0009898///cytoplasmic side of plasma membrane+++GO:0031410///cytoplasmic vesicle+++[Molecular Function]---GO:0008553///proton-exporting ATPase activity, phosphorylative mechanism+++GO:0016787///hydrolase activity+++GO:0005388/…	cellular_component+++molecular_function+++biological_process	[Cellular Component]---organelle+++cell part+++membrane part+++cell+++membrane+++organelle part+++[Molecular Function]---transporter activity+++binding+++catalytic activity+++[Biological Process]---positive regulation of biological process+++developmental process+++multicellular organismal process+++cellular process+++biological regulation+++regulation of biological process+++localization
539449	PLK2	mRNA	[Cellular Component]---GO:0000785///chromatin+++GO:0005814///centriole+++GO:0005813///centrosome+++GO:0005737///cytoplasm+++[Molecular Function]---GO:0004672///protein kinase activity+++GO:0016301///kinase activity+++GO:0004674///protein serine/threonine kinase activity+++GO:0000166///nucleotide binding+++GO:0016740///transferase activity+++GO:0043008///ATP-dependent protein binding+++GO:0005524/…	cellular_component+++molecular_function+++biological_process	[Cellular Component]---organelle+++cell part+++cell+++organelle part+++[Molecular Function]---binding+++catalytic activity+++[Biological Process]---developmental process+++positive regulation of biological process+++multicellular organismal process+++cellular process+++signaling+++negative regulation of biological process+++biological regulation+++metabolic process+++regulation of biological proc…
785489	MBOAT2	mRNA	[Cellular Component]---GO:0016021///integral component of membrane+++GO:0016020///membrane+++[Molecular Function]---GO:0003841///1-acylglycerol-3-phosphate O-acyltransferase activity+++GO:0047144///2-acylglycerol-3-phosphate O-acyltransferase activity+++[Biological Process]---GO:0008654///phospholipid biosynthetic process+++GO:0036152///phosphatidylethanolamine acyl-chain remodeling+++GO:0036151/…	cellular_component+++molecular_function+++biological_process	[Cellular Component]---membrane part+++membrane+++[Molecular Function]---catalytic activity+++[Biological Process]---cellular process+++metabolic process
788288	TAB3	mRNA	[Cellular Component]---GO:0005829///cytosol+++GO:0070062///extracellular exosome+++GO:0010008///endosome membrane+++GO:0005886///plasma membrane+++[Molecular Function]---GO:0046872///metal ion binding+++[Biological Process]---GO:0070423///nucleotide-binding oligomerization domain containing signaling pathway+++GO:0002755///MyD88-dependent toll-like receptor signaling pathway+++GO:0000187///activa…	cellular_component+++molecular_function+++biological_process	[Cellular Component]---extracellular region+++extracellular region part+++organelle+++membrane+++cell+++cell part+++organelle part+++[Molecular Function]---binding+++[Biological Process]---immune system process+++regulation of biological process+++positive regulation of biological process+++cellular process+++response to stimulus+++signaling+++negative regulation of biological process+++biologica…
513971	HIST1H1C	mRNA	[Cellular Component]---GO:0000786///nucleosome+++GO:0005694///chromosome+++GO:0035327///transcriptionally active chromatin+++GO:0005719///nuclear euchromatin+++GO:0005634///nucleus+++[Molecular Function]---GO:0031492///nucleosomal DNA binding+++GO:0003690///double-stranded DNA binding+++GO:0003677///DNA binding+++GO:0031490///chromatin DNA binding+++GO:0005515///protein binding+++[Biological Proc…	cellular_component+++molecular_function+++biological_process	[Cellular Component]---protein-containing complex+++organelle+++cell part+++membrane-enclosed lumen+++cell+++organelle part+++[Molecular Function]---binding+++[Biological Process]---positive regulation of biological process+++cellular process+++negative regulation of biological process+++biological regulation+++metabolic process+++regulation of biological process+++cellular component organization…
104968594		mRNA	[Cellular Component]---GO:0016604///nuclear body+++GO:0016363///nuclear matrix+++GO:0005634///nucleus+++GO:0000790///nuclear chromatin+++GO:0000118///histone deacetylase complex+++GO:0005654///nucleoplasm+++GO:0017053///transcriptional repressor complex+++GO:0016020///membrane+++[Molecular Function]---GO:0008134///transcription factor binding+++GO:0047485///protein N-terminus binding+++GO:0000981…	cellular_component+++molecular_function+++biological_process	[Cellular Component]---protein-containing complex+++organelle+++cell part+++membrane-enclosed lumen+++membrane+++cell+++organelle part+++[Molecular Function]---binding+++transcription regulator activity+++[Biological Process]---positive regulation of biological process+++cellular process+++negative regulation of biological process+++biological regulation+++metabolic process+++regulation of biolog…
530757	SULT6B1	mRNA	[Cellular Component]---GO:0005737///cytoplasm+++[Molecular Function]---GO:0016740///transferase activity+++GO:0008146///sulfotransferase activity	cellular_component+++molecular_function	[Cellular Component]---cell part+++cell+++[Molecular Function]---catalytic activity
497016	FCN1	mRNA	[Cellular Component]---GO:0005576///extracellular region+++GO:0005581///collagen trimer+++GO:0031232///extrinsic component of external side of plasma membrane+++[Molecular Function]---GO:0030246///carbohydrate binding+++GO:0097367///carbohydrate derivative binding+++GO:0033691///sialic acid binding+++GO:0046872///metal ion binding+++GO:0008329///signaling pattern recognition receptor activity+++G…	cellular_component+++molecular_function+++biological_process	[Cellular Component]---protein-containing complex+++cell part+++membrane part+++extracellular region+++cell+++membrane+++[Molecular Function]---binding+++molecular transducer activity+++[Biological Process]---multi-organism process+++positive regulation of biological process+++multicellular organismal process+++cellular process+++signaling+++negative regulation of biological process+++biological …
514494	CA5B	mRNA	[Cellular Component]---GO:0005739///mitochondrion+++[Molecular Function]---GO:0046872///metal ion binding+++GO:0004089///carbonate dehydratase activity+++GO:0008270///zinc ion binding+++[Biological Process]---GO:0009617///response to bacterium	cellular_component+++molecular_function+++biological_process	[Cellular Component]---organelle+++cell part+++cell+++[Molecular Function]---binding+++catalytic activity+++[Biological Process]---multi-organism process+++response to stimulus
527711	SPTB	mRNA	[Cellular Component]---GO:0014731///spectrin-associated cytoskeleton+++GO:0008091///spectrin+++GO:0005829///cytosol+++GO:0032991///protein-containing complex+++GO:0005856///cytoskeleton+++GO:0005794///Golgi apparatus+++GO:0005737///cytoplasm+++[Molecular Function]---GO:0003779///actin binding+++GO:0005543///phospholipid binding+++GO:0051015///actin filament binding+++GO:0005200///structural const…	cellular_component+++molecular_function+++biological_process	[Cellular Component]---protein-containing complex+++organelle+++cell part+++cell+++organelle part+++[Molecular Function]---binding+++structural molecule activity+++[Biological Process]---cellular process+++negative regulation of biological process+++biological regulation+++regulation of biological process+++cellular component organization or biogenesis
515731	PLXDC2	mRNA	[Cellular Component]---GO:0016021///integral component of membrane+++GO:0016020///membrane	cellular_component	[Cellular Component]---membrane part+++membrane
523833	ZNF488	mRNA	[Cellular Component]---GO:0005634///nucleus+++[Molecular Function]---GO:0046872///metal ion binding+++GO:0003677///DNA binding+++[Biological Process]---GO:0006351///transcription, DNA-templated+++GO:0031643///positive regulation of myelination+++GO:0014003///oligodendrocyte development+++GO:0045892///negative regulation of transcription, DNA-templated+++GO:0048714///positive regulation of oligode…	cellular_component+++molecular_function+++biological_process	[Cellular Component]---organelle+++cell part+++cell+++[Molecular Function]---binding+++[Biological Process]---positive regulation of biological process+++developmental process+++multicellular organismal process+++cellular process+++negative regulation of biological process+++biological regulation+++metabolic process+++regulation of biological process
531531	SLC16A5	mRNA	[Cellular Component]---GO:0016021///integral component of membrane+++GO:0016020///membrane+++GO:0005887///integral component of plasma membrane+++[Molecular Function]---GO:0008028///monocarboxylic acid transmembrane transporter activity+++[Biological Process]---GO:0015718///monocarboxylic acid transport+++GO:0055085///transmembrane transport	cellular_component+++molecular_function+++biological_process	[Cellular Component]---cell part+++membrane part+++cell+++membrane+++[Molecular Function]---transporter activity+++[Biological Process]---localization
493738	KLK1	mRNA	[Cellular Component]---GO:0030141///secretory granule+++GO:0005634///nucleus+++[Molecular Function]---GO:0008233///peptidase activity+++GO:0004252///serine-type endopeptidase activity+++GO:0016787///hydrolase activity+++GO:0008236///serine-type peptidase activity+++[Biological Process]---GO:0006508///proteolysis+++GO:0003073///regulation of systemic arterial blood pressure+++GO:0031638///zymogen …	cellular_component+++molecular_function+++biological_process	[Cellular Component]---organelle+++cell part+++cell+++[Molecular Function]---catalytic activity+++[Biological Process]---multicellular organismal process+++metabolic process+++biological regulation
519656	NEUROD4	mRNA	[Cellular Component]---GO:0005634///nucleus+++[Molecular Function]---GO:0046983///protein dimerization activity+++GO:0003677///DNA binding+++[Biological Process]---GO:0030154///cell differentiation+++GO:0045165///cell fate commitment+++GO:0010001///glial cell differentiation+++GO:0006355///regulation of transcription, DNA-templated+++GO:0007219///Notch signaling pathway+++GO:0007275///multicellul…	cellular_component+++molecular_function+++biological_process	[Cellular Component]---organelle+++cell part+++cell+++[Molecular Function]---binding+++[Biological Process]---positive regulation of biological process+++developmental process+++cellular process+++multicellular organismal process+++signaling+++biological regulation+++metabolic process+++regulation of biological process+++cell proliferation+++response to stimulus+++localization+++locomotion
614923	LOC614923	mRNA	[Cellular Component]---GO:0070821///tertiary granule membrane+++GO:0016021///integral component of membrane+++GO:0101003///ficolin-1-rich granule membrane+++GO:0005886///plasma membrane+++[Molecular Function]---GO:0030246///carbohydrate binding+++[Biological Process]---GO:0045087///innate immune response+++GO:0043312///neutrophil degranulation+++GO:0007155///cell adhesion	cellular_component+++molecular_function+++biological_process	[Cellular Component]---organelle+++cell part+++membrane part+++cell+++membrane+++organelle part+++[Molecular Function]---binding+++[Biological Process]---cellular process+++immune system process+++response to stimulus+++biological adhesion+++localization
514933	EBI3	mRNA	[Cellular Component]---GO:0070110///ciliary neurotrophic factor receptor complex+++GO:0009897///external side of plasma membrane+++GO:0016020///membrane+++GO:0043235///receptor complex+++GO:0097059///CNTFR-CLCF1 complex+++[Molecular Function]---GO:0004897///ciliary neurotrophic factor receptor activity+++GO:0019955///cytokine binding+++GO:0045523///interleukin-27 receptor binding+++GO:0004896///c…	cellular_component+++molecular_function+++biological_process	[Cellular Component]---extracellular region part+++protein-containing complex+++cell part+++membrane part+++extracellular region+++cell+++membrane+++[Molecular Function]---binding+++molecular transducer activity+++[Biological Process]---cellular process+++signaling+++biological regulation+++immune system process+++regulation of biological process+++cell proliferation+++response to stimulus
540985	ME1	mRNA	[Cellular Component]---GO:0005739///mitochondrion+++[Molecular Function]---GO:0030145///manganese ion binding+++GO:0004471///malate dehydrogenase (decarboxylating) (NAD+) activity+++GO:0004473///malate dehydrogenase (decarboxylating) (NADP+) activity+++GO:0046872///metal ion binding+++GO:0051287///NAD binding+++GO:0004470///malic enzyme activity+++GO:0016491///oxidoreductase activity+++[Biologica…	cellular_component+++molecular_function+++biological_process	[Cellular Component]---organelle+++cell part+++cell+++[Molecular Function]---binding+++catalytic activity+++[Biological Process]---cellular process+++biological regulation+++metabolic process+++regulation of biological process+++cellular component organization or biogenesis
533746	DPYSL2	mRNA	[Cellular Component]---GO:0030425///dendrite+++GO:0016020///membrane+++GO:0030424///axon+++GO:0043025///neuronal cell body+++GO:0005829///cytosol+++GO:0005856///cytoskeleton+++GO:0005886///plasma membrane+++GO:0043209///myelin sheath+++GO:0005874///microtubule+++GO:0005737///cytoplasm+++[Molecular Function]---GO:0016787///hydrolase activity+++GO:0019901///protein kinase binding+++GO:0016810///hyd…	cellular_component+++molecular_function+++biological_process	[Cellular Component]---supramolecular complex+++organelle+++cell part+++membrane+++cell+++organelle part+++[Molecular Function]---binding+++catalytic activity+++[Biological Process]---developmental process+++multicellular organismal process+++cellular process+++growth+++biological regulation+++regulation of biological process+++cellular component organization or biogenesis+++response to stimulus+…
520771	AVIL	mRNA	[Cellular Component]---GO:0030424///axon+++GO:0015629///actin cytoskeleton+++GO:0005737///cytoplasm+++GO:0042995///cell projection+++GO:0043005///neuron projection+++[Molecular Function]---GO:0003779///actin binding+++GO:0051015///actin filament binding+++[Biological Process]---GO:0010976///positive regulation of neuron projection development+++GO:0060271///cilium assembly+++GO:0007010///cytoskel…	cellular_component+++molecular_function+++biological_process	[Cellular Component]---organelle+++cell part+++cell+++[Molecular Function]---binding+++[Biological Process]---positive regulation of biological process+++developmental process+++multicellular organismal process+++cellular process+++biological regulation+++regulation of biological process+++cellular component organization or biogenesis
100336941	LOC100336941	mRNA	[Cellular Component]---GO:0035577///azurophil granule membrane+++GO:0070062///extracellular exosome+++GO:0016324///apical plasma membrane+++GO:0071575///integral component of external side of plasma membrane+++GO:0016323///basolateral plasma membrane+++GO:0031528///microvillus membrane+++GO:0005887///integral component of plasma membrane+++GO:0009925///basal plasma membrane+++GO:0005615///extrace…	cellular_component+++molecular_function+++biological_process	[Cellular Component]---extracellular region part+++organelle+++cell part+++membrane part+++extracellular region+++cell junction+++cell+++membrane+++organelle part+++[Molecular Function]---transporter activity+++binding+++[Biological Process]---positive regulation of biological process+++developmental process+++cellular process+++multicellular organismal process+++growth+++signaling+++negative reg…
282659	SSPO	mRNA	[Cellular Component]---GO:0005615///extracellular space+++GO:0005576///extracellular region+++[Molecular Function]---GO:0030414///peptidase inhibitor activity+++[Biological Process]---GO:0030154///cell differentiation+++GO:0010466///negative regulation of peptidase activity+++GO:0007155///cell adhesion+++GO:0007399///nervous system development	cellular_component+++molecular_function+++biological_process	[Cellular Component]---extracellular region part+++extracellular region+++[Molecular Function]---molecular function regulator+++[Biological Process]---developmental process+++cellular process+++multicellular organismal process+++negative regulation of biological process+++biological regulation+++metabolic process+++regulation of biological process+++biological adhesion
100336421	MGAM	mRNA	[Cellular Component]---GO:0016021///integral component of membrane+++GO:0016020///membrane+++[Molecular Function]---GO:0030246///carbohydrate binding+++GO:0016160///amylase activity+++GO:0004558///alpha-1,4-glucosidase activity+++GO:0003824///catalytic activity+++GO:0004553///hydrolase activity, hydrolyzing O-glycosyl compounds+++[Biological Process]---GO:0005975///carbohydrate metabolic process	cellular_component+++molecular_function+++biological_process	[Cellular Component]---membrane part+++membrane+++[Molecular Function]---binding+++catalytic activity+++[Biological Process]---metabolic process
654488	OAS1Y	mRNA	[Cellular Component]---GO:0005829///cytosol+++GO:0005654///nucleoplasm+++GO:0005634///nucleus+++[Molecular Function]---GO:0003723///RNA binding+++GO:0016779///nucleotidyltransferase activity+++GO:0003725///double-stranded RNA binding+++GO:0001730///2'-5'-oligoadenylate synthetase activity+++GO:0016740///transferase activity+++GO:0005524///ATP binding+++[Biological Process]---GO:0006955///immune r…	cellular_component+++molecular_function+++biological_process	[Cellular Component]---organelle+++cell part+++membrane-enclosed lumen+++cell+++organelle part+++[Molecular Function]---binding+++catalytic activity+++[Biological Process]---multi-organism process+++cellular process+++negative regulation of biological process+++metabolic process+++biological regulation+++immune system process+++regulation of biological process+++response to stimulus
101904363	C28H10orf105	mRNA	[Cellular Component]---GO:0016020///membrane+++GO:0016021///integral component of membrane	cellular_component	[Cellular Component]---membrane part+++membrane
100125591	IRF7	mRNA	[Cellular Component]---GO:0005829///cytosol+++GO:0005654///nucleoplasm+++GO:0005634///nucleus+++GO:0005737///cytoplasm+++[Molecular Function]---GO:0003700///DNA-binding transcription factor activity+++GO:0003677///DNA binding+++GO:0044212///transcription regulatory region DNA binding+++GO:0000978///RNA polymerase II proximal promoter sequence-specific DNA binding+++GO:0000981///DNA-binding transc…	cellular_component+++molecular_function+++biological_process	[Cellular Component]---organelle+++cell part+++membrane-enclosed lumen+++cell+++organelle part+++[Molecular Function]---transcription regulator activity+++binding+++[Biological Process]---multi-organism process+++positive regulation of biological process+++multicellular organismal process+++cellular process+++signaling+++metabolic process+++biological regulation+++immune system process+++regulati…
782774	P2RY13	mRNA	[Cellular Component]---GO:0016021///integral component of membrane+++GO:0005783///endoplasmic reticulum+++GO:0016020///membrane+++[Molecular Function]---GO:0004930///G protein-coupled receptor activity+++GO:0045028///G protein-coupled purinergic nucleotide receptor activity+++[Biological Process]---GO:0007194///negative regulation of adenylate cyclase activity+++GO:0007165///signal transduction++…	cellular_component+++molecular_function+++biological_process	[Cellular Component]---organelle+++cell part+++membrane part+++membrane+++cell+++[Molecular Function]---molecular transducer activity+++[Biological Process]---cellular process+++signaling+++biological regulation+++regulation of biological process+++response to stimulus
618238	M-SAA3.2	mRNA	[Cellular Component]---GO:0034364///high-density lipoprotein particle+++GO:0005615///extracellular space+++GO:0005576///extracellular region+++[Molecular Function]---GO:0042056///chemoattractant activity+++[Biological Process]---GO:0050918///positive chemotaxis+++GO:0006953///acute-phase response+++GO:0060326///cell chemotaxis	cellular_component+++molecular_function+++biological_process	[Cellular Component]---extracellular region part+++protein-containing complex+++extracellular region+++[Molecular Function]---binding+++molecular function regulator+++[Biological Process]---cellular process+++response to stimulus+++localization+++locomotion
538510	HTR7	mRNA	[Cellular Component]---GO:0016021///integral component of membrane+++GO:0030425///dendrite+++GO:0016020///membrane+++GO:0005887///integral component of plasma membrane+++[Molecular Function]---GO:0004930///G protein-coupled receptor activity+++GO:0004993///G protein-coupled serotonin receptor activity+++GO:0030594///neurotransmitter receptor activity+++[Biological Process]---GO:0007268///chemical…	cellular_component+++molecular_function+++biological_process	[Cellular Component]---cell part+++membrane part+++cell+++membrane+++[Molecular Function]---molecular transducer activity+++[Biological Process]---cellular process+++multicellular organismal process+++signaling+++biological regulation+++regulation of biological process+++rhythmic process+++response to stimulus
508417	LYRM1	mRNA	[Cellular Component]---GO:0030496///midbody+++GO:0005654///nucleoplasm	cellular_component	[Cellular Component]---organelle+++cell part+++membrane-enclosed lumen+++cell+++organelle part
615408	SEPT5	mRNA	[Cellular Component]---GO:0015630///microtubule cytoskeleton+++GO:0031105///septin complex+++GO:0032160///septin filament array+++GO:0008021///synaptic vesicle+++GO:0005940///septin ring+++GO:0005856///cytoskeleton+++GO:0005737///cytoplasm+++[Molecular Function]---GO:0032947///protein-containing complex scaffold activity+++GO:0000166///nucleotide binding+++GO:0003924///GTPase activity+++GO:000552…	cellular_component+++molecular_function+++biological_process	[Cellular Component]---synapse part+++protein-containing complex+++organelle+++cell part+++synapse+++cell+++organelle part+++[Molecular Function]---binding+++catalytic activity+++structural molecule activity+++[Biological Process]---cellular process+++biological regulation+++regulation of biological process+++cellular component organization or biogenesis+++localization
513055	RGS2	mRNA	[Cellular Component]---GO:0005730///nucleolus+++GO:0005634///nucleus+++GO:0005737///cytoplasm+++GO:0005886///plasma membrane+++[Molecular Function]---GO:0005096///GTPase activator activity+++[Biological Process]---GO:0007049///cell cycle+++GO:0008277///regulation of G protein-coupled receptor signaling pathway+++GO:0006417///regulation of translation+++GO:0045744///negative regulation of G protei…	cellular_component+++molecular_function+++biological_process	[Cellular Component]---organelle+++cell part+++membrane-enclosed lumen+++membrane+++cell+++organelle part+++[Molecular Function]---molecular function regulator+++[Biological Process]---cellular process+++signaling+++negative regulation of biological process+++biological regulation+++metabolic process+++regulation of biological process+++response to stimulus
539695	OLIG2	mRNA	[Cellular Component]---GO:0005634///nucleus+++GO:0005737///cytoplasm+++[Molecular Function]---GO:0071837///HMG box domain binding+++GO:0003705///transcription factor activity, RNA polymerase II distal enhancer sequence-specific binding+++GO:0000981///DNA-binding transcription factor activity, RNA polymerase II-specific+++GO:0003677///DNA binding+++GO:0042803///protein homodimerization activity+++…	cellular_component+++molecular_function+++biological_process	[Cellular Component]---organelle+++cell part+++cell+++[Molecular Function]---binding+++transcription regulator activity+++[Biological Process]---positive regulation of biological process+++developmental process+++multicellular organismal process+++cellular process+++negative regulation of biological process+++biological regulation+++metabolic process+++regulation of biological process
101902671	XG	mRNA	[Cellular Component]---GO:0016021///integral component of membrane+++GO:0016020///membrane+++GO:0005887///integral component of plasma membrane	cellular_component	[Cellular Component]---cell part+++membrane part+++cell+++membrane
529990	SIRPB1	mRNA	[Cellular Component]---GO:0016021///integral component of membrane+++GO:0016020///membrane+++[Molecular Function]---GO:0017124///SH3 domain binding	cellular_component+++molecular_function	[Cellular Component]---membrane part+++membrane+++[Molecular Function]---binding
510972	CDKN1C	mRNA	[Cellular Component]---GO:0005634///nucleus+++GO:0005737///cytoplasm+++[Molecular Function]---GO:0004861///cyclin-dependent protein serine/threonine kinase inhibitor activity+++GO:0016301///kinase activity+++GO:0004860///protein kinase inhibitor activity+++GO:0044877///protein-containing complex binding+++[Biological Process]---GO:0045892///negative regulation of transcription, DNA-templated+++GO…	cellular_component+++molecular_function+++biological_process	[Cellular Component]---organelle+++cell part+++cell+++[Molecular Function]---binding+++catalytic activity+++molecular function regulator+++[Biological Process]---positive regulation of biological process+++cellular process+++signaling+++negative regulation of biological process+++metabolic process+++biological regulation+++regulation of biological process+++cell proliferation+++response to stimul…
504335	TAPBP	mRNA	[Cellular Component]---GO:0016021///integral component of membrane+++GO:0016020///membrane+++[Molecular Function]---GO:0046978///TAP1 binding+++GO:0042288///MHC class I protein binding+++GO:0051082///unfolded protein binding+++GO:0042605///peptide antigen binding+++GO:0046979///TAP2 binding+++GO:0015433///peptide antigen-transporting ATPase activity+++[Biological Process]---GO:0019885///antigen p…	cellular_component+++molecular_function+++biological_process	[Cellular Component]---membrane part+++membrane+++[Molecular Function]---binding+++transporter activity+++catalytic activity+++[Biological Process]---immune system process
527362	ARHGEF40	mRNA	[Cellular Component]---GO:0005737///cytoplasm+++[Molecular Function]---GO:0005089///Rho guanyl-nucleotide exchange factor activity+++[Biological Process]---GO:0035023///regulation of Rho protein signal transduction	cellular_component+++molecular_function+++biological_process	[Cellular Component]---cell part+++cell+++[Molecular Function]---binding+++molecular function regulator+++[Biological Process]---cellular process+++signaling+++biological regulation+++regulation of biological process+++response to stimulus
404071	MT1A	mRNA	[Cellular Component]---GO:0048471///perinuclear region of cytoplasm+++GO:0005634///nucleus+++GO:0005737///cytoplasm+++[Molecular Function]---GO:0046872///metal ion binding+++GO:0008270///zinc ion binding+++[Biological Process]---GO:0010273///detoxification of copper ion+++GO:0071276///cellular response to cadmium ion+++GO:0071294///cellular response to zinc ion+++GO:0045926///negative regulation …	cellular_component+++molecular_function+++biological_process	[Cellular Component]---organelle+++cell part+++cell+++[Molecular Function]---binding+++[Biological Process]---cellular process+++growth+++negative regulation of biological process+++detoxification+++biological regulation+++regulation of biological process+++response to stimulus
533526	CCNE1	mRNA	[Cellular Component]---GO:0097134///cyclin E1-CDK2 complex+++GO:0000307///cyclin-dependent protein kinase holoenzyme complex+++GO:0005813///centrosome+++GO:0005654///nucleoplasm+++GO:0005634///nucleus+++GO:0005737///cytoplasm+++[Molecular Function]---GO:0004672///protein kinase activity+++GO:0016301///kinase activity+++GO:0019901///protein kinase binding+++GO:0016538///cyclin-dependent protein se…	cellular_component+++molecular_function+++biological_process	[Cellular Component]---protein-containing complex+++organelle+++cell part+++membrane-enclosed lumen+++cell+++organelle part+++[Molecular Function]---binding+++catalytic activity+++molecular function regulator+++[Biological Process]---reproduction+++positive regulation of biological process+++cellular process+++signaling+++negative regulation of biological process+++biological regulation+++metabol…
280781	ELN	mRNA	[Cellular Component]---GO:0071953///elastic fiber+++GO:0062023///collagen-containing extracellular matrix+++GO:0005576///extracellular region+++[Molecular Function]---GO:0050840///extracellular matrix binding+++GO:0005201///extracellular matrix structural constituent+++GO:0005515///protein binding+++[Biological Process]---GO:0030198///extracellular matrix organization+++GO:0030833///regulation of…	cellular_component+++molecular_function+++biological_process	[Cellular Component]---extracellular region part+++supramolecular complex+++extracellular region+++[Molecular Function]---binding+++structural molecule activity+++[Biological Process]---developmental process+++cellular process+++multicellular organismal process+++biological regulation+++regulation of biological process+++cellular component organization or biogenesis
281983	PLAUR	mRNA	[Cellular Component]---GO:0016020///membrane+++GO:0045177///apical part of cell+++GO:0005887///integral component of plasma membrane+++GO:0009986///cell surface+++GO:0031225///anchored component of membrane+++GO:0005886///plasma membrane+++[Molecular Function]---GO:0019904///protein domain specific binding+++GO:0019899///enzyme binding+++GO:0035375///zymogen binding+++GO:0005102///signaling recep…	cellular_component+++molecular_function+++biological_process	[Cellular Component]---cell part+++membrane part+++cell+++membrane+++[Molecular Function]---binding+++molecular transducer activity+++[Biological Process]---positive regulation of biological process+++cellular process+++signaling+++negative regulation of biological process+++biological regulation+++metabolic process+++regulation of biological process+++cellular component organization or biogenesi…
781568	TRAF4	mRNA	[Cellular Component]---GO:0032991///protein-containing complex+++GO:0005634///nucleus+++GO:0005737///cytoplasm+++[Molecular Function]---GO:0042802///identical protein binding+++GO:0046872///metal ion binding+++GO:0019901///protein kinase binding+++GO:0031996///thioesterase binding+++GO:0005164///tumor necrosis factor receptor binding+++GO:0008270///zinc ion binding+++GO:0031625///ubiquitin protei…	cellular_component+++molecular_function+++biological_process	[Cellular Component]---protein-containing complex+++organelle+++cell part+++cell+++[Molecular Function]---binding+++[Biological Process]---developmental process+++positive regulation of biological process+++multicellular organismal process+++cellular process+++signaling+++metabolic process+++biological regulation+++regulation of biological process+++response to stimulus
510320	TCAF2	mRNA	[Cellular Component]---GO:0016020///membrane+++GO:0005886///plasma membrane+++[Molecular Function]---GO:0044325///ion channel binding+++[Biological Process]---GO:0010360///negative regulation of anion channel activity+++GO:0090314///positive regulation of protein targeting to membrane+++GO:0002244///hematopoietic progenitor cell differentiation	cellular_component+++molecular_function+++biological_process	[Cellular Component]---cell part+++cell+++membrane+++[Molecular Function]---binding+++[Biological Process]---positive regulation of biological process+++developmental process+++cellular process+++multicellular organismal process+++negative regulation of biological process+++biological regulation+++immune system process+++regulation of biological process+++localization
505234	FGD4	mRNA	[Cellular Component]---GO:0030175///filopodium+++GO:0030027///lamellipodium+++[Molecular Function]---GO:0046872///metal ion binding+++GO:0005089///Rho guanyl-nucleotide exchange factor activity+++GO:0005085///guanyl-nucleotide exchange factor activity+++[Biological Process]---GO:0030032///lamellipodium assembly+++GO:0035023///regulation of Rho protein signal transduction+++GO:0030035///microspike…	cellular_component+++molecular_function+++biological_process	[Cellular Component]---cell part+++cell+++[Molecular Function]---binding+++molecular function regulator+++[Biological Process]---cellular process+++signaling+++biological regulation+++regulation of biological process+++cellular component organization or biogenesis+++response to stimulus
100848191	LTBP4	mRNA	[Cellular Component]---GO:0062023///collagen-containing extracellular matrix+++GO:0031012///extracellular matrix+++[Molecular Function]---GO:0050431///transforming growth factor beta binding+++GO:0005509///calcium ion binding+++[Biological Process]---GO:0046879///hormone secretion+++GO:0007179///transforming growth factor beta receptor signaling pathway+++GO:0030162///regulation of proteolysis	cellular_component+++molecular_function+++biological_process	[Cellular Component]---extracellular region part+++extracellular region+++[Molecular Function]---binding+++[Biological Process]---cellular process+++signaling+++metabolic process+++biological regulation+++regulation of biological process+++response to stimulus+++localization
617429	PABPN1L	mRNA	[Cellular Component]---GO:0005737///cytoplasm+++[Molecular Function]---GO:0003676///nucleic acid binding+++GO:0003723///RNA binding	cellular_component+++molecular_function	[Cellular Component]---cell part+++cell+++[Molecular Function]---binding
282654	TNXB	mRNA	[Cellular Component]---GO:0062023///collagen-containing extracellular matrix+++GO:0005615///extracellular space+++GO:0005576///extracellular region+++GO:0031012///extracellular matrix+++[Molecular Function]---GO:0005518///collagen binding+++GO:0008201///heparin binding+++[Biological Process]---GO:0030198///extracellular matrix organization+++GO:0006629///lipid metabolic process+++GO:0043506///reg…	cellular_component+++molecular_function+++biological_process	[Cellular Component]---extracellular region part+++extracellular region+++[Molecular Function]---binding+++[Biological Process]---cellular process+++signaling+++biological regulation+++metabolic process+++regulation of biological process+++cellular component organization or biogenesis+++response to stimulus+++biological adhesion
353510	IFITM1	mRNA	[Cellular Component]---GO:0016021///integral component of membrane+++GO:0016020///membrane+++[Biological Process]---GO:0034341///response to interferon-gamma+++GO:0051607///defense response to virus+++GO:0009615///response to virus+++GO:0006955///immune response+++GO:0035455///response to interferon-alpha+++GO:0060337///type I interferon signaling pathway+++GO:0045071///negative regulation of vir…	cellular_component+++biological_process	[Cellular Component]---membrane part+++membrane+++[Biological Process]---multi-organism process+++cellular process+++signaling+++negative regulation of biological process+++biological regulation+++immune system process+++regulation of biological process+++response to stimulus
506939	CTTN	mRNA	[Cellular Component]---GO:0030863///cortical cytoskeleton+++GO:0002102///podosome+++GO:0008076///voltage-gated potassium channel complex+++GO:1990023///mitotic spindle midzone+++GO:0001726///ruffle+++GO:0005884///actin filament+++GO:0005938///cell cortex+++GO:0005829///cytosol+++GO:0005886///plasma membrane+++GO:0030136///clathrin-coated vesicle+++GO:0005794///Golgi apparatus+++GO:0030027///lamel…	cellular_component+++molecular_function+++biological_process	[Cellular Component]---supramolecular complex+++protein-containing complex+++organelle+++cell part+++membrane part+++membrane+++cell+++organelle part+++[Molecular Function]---binding+++[Biological Process]---positive regulation of biological process+++multicellular organismal process+++cellular process+++signaling+++negative regulation of biological process+++metabolic process+++biological regula…
507672	FOLR2	mRNA	[Cellular Component]---GO:0031362///anchored component of external side of plasma membrane+++GO:0009986///cell surface+++[Molecular Function]---GO:0005542///folic acid binding+++GO:0008144///drug binding+++GO:0061714///folic acid receptor activity+++GO:0038023///signaling receptor activity+++GO:0051870///methotrexate binding+++[Biological Process]---GO:0007342///fusion of sperm to egg plasma memb…	cellular_component+++molecular_function+++biological_process	[Cellular Component]---cell part+++membrane part+++membrane+++cell+++[Molecular Function]---cargo receptor activity+++binding+++molecular transducer activity+++[Biological Process]---reproduction+++multi-organism process+++positive regulation of biological process+++cellular process+++multicellular organismal process+++biological regulation+++reproductive process+++regulation of biological proces…
524166	RNF144B	mRNA	[Cellular Component]---GO:0016021///integral component of membrane+++GO:0005739///mitochondrion+++GO:0016020///membrane+++GO:0031966///mitochondrial membrane+++GO:0000151///ubiquitin ligase complex+++GO:0005737///cytoplasm+++[Molecular Function]---GO:0004842///ubiquitin-protein transferase activity+++GO:0046872///metal ion binding+++GO:0031624///ubiquitin conjugating enzyme binding+++GO:0016740//…	cellular_component+++molecular_function+++biological_process	[Cellular Component]---protein-containing complex+++organelle+++cell part+++membrane part+++membrane+++cell+++organelle part+++[Molecular Function]---binding+++catalytic activity+++[Biological Process]---positive regulation of biological process+++cellular process+++negative regulation of biological process+++biological regulation+++metabolic process+++regulation of biological process
541004	NRP2	mRNA	[Cellular Component]---GO:0016021///integral component of membrane+++GO:0016020///membrane+++GO:0030424///axon+++GO:0099055///integral component of postsynaptic membrane+++GO:0098978///glutamatergic synapse+++[Molecular Function]---GO:0017154///semaphorin receptor activity+++GO:0046872///metal ion binding+++GO:0005021///vascular endothelial growth factor-activated receptor activity+++[Biological …	cellular_component+++molecular_function+++biological_process	[Cellular Component]---synapse part+++cell part+++membrane part+++synapse+++cell+++membrane+++[Molecular Function]---binding+++catalytic activity+++molecular transducer activity+++[Biological Process]---developmental process+++cellular process+++multicellular organismal process+++growth+++signaling+++biological regulation+++regulation of biological process+++cellular component organization or bio…
507367	PDK4	mRNA	[Cellular Component]---GO:0005739///mitochondrion+++GO:0005759///mitochondrial matrix+++[Molecular Function]---GO:0004672///protein kinase activity+++GO:0005524///ATP binding+++[Biological Process]---GO:0072593///reactive oxygen species metabolic process+++GO:0042593///glucose homeostasis+++GO:0009267///cellular response to starvation+++GO:0006468///protein phosphorylation+++GO:0042594///response…	cellular_component+++molecular_function+++biological_process	[Cellular Component]---organelle+++cell part+++membrane-enclosed lumen+++cell+++organelle part+++[Molecular Function]---binding+++catalytic activity+++[Biological Process]---multicellular organismal process+++cellular process+++signaling+++negative regulation of biological process+++biological regulation+++metabolic process+++regulation of biological process+++response to stimulus
100297496	CLEC2B	mRNA	[Cellular Component]---GO:0005887///integral component of plasma membrane+++GO:0005886///plasma membrane+++[Molecular Function]---GO:0030246///carbohydrate binding+++GO:0042802///identical protein binding+++[Biological Process]---GO:0050776///regulation of immune response	cellular_component+++molecular_function+++biological_process	[Cellular Component]---cell part+++membrane part+++cell+++membrane+++[Molecular Function]---binding+++[Biological Process]---biological regulation+++immune system process+++regulation of biological process+++response to stimulus
510991	PARP10	mRNA	[Cellular Component]---GO:0005730///nucleolus+++GO:0005829///cytosol+++GO:0043231///intracellular membrane-bounded organelle+++[Molecular Function]---GO:0016757///transferase activity, transferring glycosyl groups+++GO:0003950///NAD+ ADP-ribosyltransferase activity+++GO:0016740///transferase activity+++[Biological Process]---GO:1900045///negative regulation of protein K63-linked ubiquitination+++…	cellular_component+++molecular_function+++biological_process	[Cellular Component]---organelle+++cell part+++membrane-enclosed lumen+++cell+++organelle part+++[Molecular Function]---catalytic activity+++[Biological Process]---multi-organism process+++cellular process+++negative regulation of biological process+++biological regulation+++metabolic process+++regulation of biological process+++cellular component organization or biogenesis+++cell proliferation
787326	GGT5	mRNA	[Cellular Component]---GO:0031226///intrinsic component of plasma membrane+++GO:0005886///plasma membrane+++[Molecular Function]---GO:0036374///glutathione hydrolase activity+++GO:0000048///peptidyltransferase activity+++GO:0002951///leukotriene-C(4) hydrolase+++[Biological Process]---GO:0006749///glutathione metabolic process+++GO:1901750///leukotriene D4 biosynthetic process+++GO:0006412///tran…	cellular_component+++molecular_function+++biological_process	[Cellular Component]---cell part+++membrane part+++cell+++membrane+++[Molecular Function]---catalytic activity+++[Biological Process]---cellular process+++metabolic process+++response to stimulus
534326	ADGRG6	mRNA	[Cellular Component]---GO:0016021///integral component of membrane+++GO:0016020///membrane+++GO:0005887///integral component of plasma membrane+++GO:0005886///plasma membrane+++[Molecular Function]---GO:0004930///G protein-coupled receptor activity+++GO:0043236///laminin binding+++GO:0004888///transmembrane signaling receptor activity+++[Biological Process]---GO:0060347///heart trabecula formatio…	cellular_component+++molecular_function+++biological_process	[Cellular Component]---cell part+++membrane part+++cell+++membrane+++[Molecular Function]---binding+++molecular transducer activity+++[Biological Process]---developmental process+++multicellular organismal process+++cellular process+++signaling+++biological regulation+++regulation of biological process+++cellular component organization or biogenesis+++response to stimulus
507304	FES	mRNA	[Cellular Component]---GO:0005925///focal adhesion+++GO:0015630///microtubule cytoskeleton+++GO:0031234///extrinsic component of cytoplasmic side of plasma membrane+++GO:0005856///cytoskeleton+++GO:0031410///cytoplasmic vesicle+++GO:0005737///cytoplasm+++[Molecular Function]---GO:0004672///protein kinase activity+++GO:0016301///kinase activity+++GO:0004713///protein tyrosine kinase activity+++GO:…	cellular_component+++molecular_function+++biological_process	[Cellular Component]---organelle+++cell part+++membrane part+++cell junction+++membrane+++cell+++[Molecular Function]---binding+++catalytic activity+++[Biological Process]---positive regulation of biological process+++developmental process+++multicellular organismal process+++cellular process+++biological regulation+++metabolic process+++immune system process+++regulation of biological process+++…
518168	PLXNC1	mRNA	[Cellular Component]---GO:0016021///integral component of membrane+++GO:0016020///membrane+++GO:0005887///integral component of plasma membrane+++GO:0002116///semaphorin receptor complex+++[Molecular Function]---GO:0017154///semaphorin receptor activity+++[Biological Process]---GO:1902287///semaphorin-plexin signaling pathway involved in axon guidance+++GO:0007165///signal transduction+++GO:00083…	cellular_component+++molecular_function+++biological_process	[Cellular Component]---protein-containing complex+++cell part+++membrane part+++cell+++membrane+++[Molecular Function]---molecular transducer activity+++[Biological Process]---positive regulation of biological process+++developmental process+++multicellular organismal process+++cellular process+++signaling+++negative regulation of biological process+++biological regulation+++regulation of biologi…
282459	PPP1R1B	mRNA	[Cellular Component]---GO:0032839///dendrite cytoplasm+++GO:1904115///axon cytoplasm+++GO:0043025///neuronal cell body+++GO:0005829///cytosol+++GO:0005634///nucleus+++GO:0005737///cytoplasm+++[Molecular Function]---GO:0004864///protein phosphatase inhibitor activity+++[Biological Process]---GO:0007621///negative regulation of female receptivity+++GO:0035556///intracellular signal transduction+++G…	cellular_component+++molecular_function+++biological_process	[Cellular Component]---organelle+++cell part+++cell+++[Molecular Function]---molecular function regulator+++[Biological Process]---reproduction+++multi-organism process+++multicellular organismal process+++cellular process+++signaling+++negative regulation of biological process+++biological regulation+++metabolic process+++reproductive process+++regulation of biological process+++behavior+++respo…
280958	VWF	mRNA	[Cellular Component]---GO:0005783///endoplasmic reticulum+++GO:0062023///collagen-containing extracellular matrix+++GO:0005576///extracellular region+++GO:0033093///Weibel-Palade body+++[Molecular Function]---GO:0051087///chaperone binding+++GO:0002020///protease binding+++GO:0047485///protein N-terminus binding+++GO:0042802///identical protein binding+++GO:0019865///immunoglobulin binding+++GO:0…	cellular_component+++molecular_function+++biological_process	[Cellular Component]---extracellular region part+++organelle+++cell part+++extracellular region+++cell+++[Molecular Function]---binding+++[Biological Process]---cellular process+++multicellular organismal process+++biological regulation+++cellular component organization or biogenesis+++response to stimulus+++biological adhesion
516019	SEMA6A	mRNA	[Cellular Component]---GO:0016021///integral component of membrane+++GO:0016020///membrane+++GO:0005615///extracellular space+++GO:0005887///integral component of plasma membrane+++[Molecular Function]---GO:0030215///semaphorin receptor binding+++GO:0045499///chemorepellent activity+++GO:0004888///transmembrane signaling receptor activity+++[Biological Process]---GO:0051642///centrosome localizat…	cellular_component+++molecular_function+++biological_process	[Cellular Component]---extracellular region part+++cell part+++membrane part+++extracellular region+++cell+++membrane+++[Molecular Function]---binding+++molecular transducer activity+++molecular function regulator+++[Biological Process]---positive regulation of biological process+++developmental process+++cellular process+++multicellular organismal process+++growth+++signaling+++negative regulati…
511531	LOC511531	mRNA	[Cellular Component]---GO:0000139///Golgi membrane+++GO:0005576///extracellular region+++GO:0005886///plasma membrane+++[Molecular Function]---GO:0000166///nucleotide binding+++GO:0003924///GTPase activity+++GO:0005525///GTP binding+++[Biological Process]---GO:0051607///defense response to virus+++GO:0042742///defense response to bacterium	cellular_component+++molecular_function+++biological_process	[Cellular Component]---organelle+++cell part+++extracellular region+++cell+++membrane+++organelle part+++[Molecular Function]---binding+++catalytic activity+++[Biological Process]---multi-organism process+++immune system process+++response to stimulus
537747	KLF7	mRNA	[Cellular Component]---GO:0005634///nucleus+++[Molecular Function]---GO:0003676///nucleic acid binding+++GO:0003700///DNA-binding transcription factor activity+++GO:0003677///DNA binding+++GO:0000978///RNA polymerase II proximal promoter sequence-specific DNA binding+++GO:0000981///DNA-binding transcription factor activity, RNA polymerase II-specific+++GO:0001228///DNA-binding transcription activ…	cellular_component+++molecular_function+++biological_process	[Cellular Component]---organelle+++cell part+++cell+++[Molecular Function]---transcription regulator activity+++binding+++[Biological Process]---positive regulation of biological process+++developmental process+++multicellular organismal process+++cellular process+++signaling+++negative regulation of biological process+++biological regulation+++metabolic process+++regulation of biological process…
516426	LUZP1	mRNA	[Cellular Component]---GO:0005634///nucleus+++[Biological Process]---GO:0021503///neural fold bending+++GO:0060840///artery development+++GO:0003281///ventricular septum development	cellular_component+++biological_process	[Cellular Component]---organelle+++cell part+++cell+++[Biological Process]---developmental process+++multicellular organismal process
523451	TTC9	mRNA	[Biological Process]---GO:0060348///bone development	biological_process	[Biological Process]---developmental process+++multicellular organismal process
516012	CCDC134	mRNA	[Cellular Component]---GO:0005783///endoplasmic reticulum+++GO:0005576///extracellular region+++GO:0005634///nucleus+++GO:0016020///membrane	cellular_component	[Cellular Component]---organelle+++cell part+++extracellular region+++membrane+++cell
618294	IL9R	mRNA	[Cellular Component]---GO:0016021///integral component of membrane+++GO:0016020///membrane+++[Molecular Function]---GO:0004896///cytokine receptor activity+++[Biological Process]---GO:0019221///cytokine-mediated signaling pathway	cellular_component+++molecular_function+++biological_process	[Cellular Component]---membrane part+++membrane+++[Molecular Function]---molecular transducer activity+++[Biological Process]---cellular process+++signaling+++biological regulation+++regulation of biological process+++response to stimulus
512659	MPP7	mRNA	[Cellular Component]---GO:0030054///cell junction+++GO:0016020///membrane+++GO:0005923///bicellular tight junction+++GO:0005912///adherens junction+++GO:0005654///nucleoplasm+++GO:0097025///MPP7-DLG1-LIN7 complex+++[Molecular Function]---GO:0032947///protein-containing complex scaffold activity+++GO:0019904///protein domain specific binding+++GO:0046982///protein heterodimerization activity+++[Bi…	cellular_component+++molecular_function+++biological_process	[Cellular Component]---protein-containing complex+++organelle+++cell part+++membrane part+++membrane-enclosed lumen+++cell junction+++membrane+++cell+++organelle part+++[Molecular Function]---binding+++structural molecule activity+++[Biological Process]---positive regulation of biological process+++cellular process+++biological regulation+++regulation of biological process+++cellular component or…
504694	ADAMTS7	mRNA	[Cellular Component]---GO:0009986///cell surface+++[Molecular Function]---GO:0008233///peptidase activity+++GO:0008237///metallopeptidase activity+++GO:0004222///metalloendopeptidase activity+++[Biological Process]---GO:0051603///proteolysis involved in cellular protein catabolic process+++GO:0006508///proteolysis+++GO:0032331///negative regulation of chondrocyte differentiation+++GO:0071347///ce…	cellular_component+++molecular_function+++biological_process	[Cellular Component]---cell part+++cell+++[Molecular Function]---catalytic activity+++[Biological Process]---developmental process+++cellular process+++multicellular organismal process+++negative regulation of biological process+++biological regulation+++metabolic process+++regulation of biological process+++response to stimulus
618583	GSDMA	mRNA	[Cellular Component]---GO:0048471///perinuclear region of cytoplasm+++[Molecular Function]---GO:0005546///phosphatidylinositol-4,5-bisphosphate binding+++GO:0070273///phosphatidylinositol-4-phosphate binding+++GO:0001786///phosphatidylserine binding+++[Biological Process]---GO:0006915///apoptotic process+++GO:0070269///pyroptosis	cellular_component+++molecular_function+++biological_process	[Cellular Component]---cell part+++cell+++[Molecular Function]---binding+++[Biological Process]---cellular process
516762	AQP9	mRNA	[Cellular Component]---GO:0016021///integral component of membrane+++GO:0016020///membrane+++GO:0043231///intracellular membrane-bounded organelle+++[Molecular Function]---GO:0005350///pyrimidine nucleobase transmembrane transporter activity+++GO:0015267///channel activity+++GO:0015250///water channel activity+++GO:0005345///purine nucleobase transmembrane transporter activity+++[Biological Proce…	cellular_component+++molecular_function+++biological_process	[Cellular Component]---organelle+++cell part+++membrane part+++cell+++membrane+++[Molecular Function]---transporter activity+++[Biological Process]---cellular process+++response to stimulus+++localization
522509	PDE7B	mRNA	[Cellular Component]---GO:0005829///cytosol+++[Molecular Function]---GO:0016787///hydrolase activity+++GO:0046872///metal ion binding+++GO:0004115///3',5'-cyclic-AMP phosphodiesterase activity+++GO:0004114///3',5'-cyclic-nucleotide phosphodiesterase activity+++GO:0008081///phosphoric diester hydrolase activity+++[Biological Process]---GO:0007165///signal transduction	cellular_component+++molecular_function+++biological_process	[Cellular Component]---cell part+++cell+++[Molecular Function]---binding+++catalytic activity+++[Biological Process]---cellular process+++signaling+++biological regulation+++regulation of biological process+++response to stimulus
512609	PLGRKT	mRNA	[Cellular Component]---GO:0016021///integral component of membrane+++GO:0016020///membrane+++GO:0005887///integral component of plasma membrane+++[Molecular Function]---GO:0005515///protein binding+++[Biological Process]---GO:0010756///positive regulation of plasminogen activation	cellular_component+++molecular_function+++biological_process	[Cellular Component]---cell part+++membrane part+++cell+++membrane+++[Molecular Function]---binding+++[Biological Process]---positive regulation of biological process+++cellular process+++biological regulation+++metabolic process+++regulation of biological process
510041	PSME1	mRNA	[Cellular Component]---GO:0008537///proteasome activator complex+++GO:0000502///proteasome complex+++GO:0005654///nucleoplasm+++GO:0005737///cytoplasm+++[Molecular Function]---GO:0061133///endopeptidase activator activity+++[Biological Process]---GO:0010950///positive regulation of endopeptidase activity+++GO:2000045///regulation of G1/S transition of mitotic cell cycle+++GO:0061136///regulation …	cellular_component+++molecular_function+++biological_process	[Cellular Component]---protein-containing complex+++organelle+++cell part+++membrane-enclosed lumen+++cell+++organelle part+++[Molecular Function]---molecular function regulator+++[Biological Process]---positive regulation of biological process+++cellular process+++biological regulation+++metabolic process+++immune system process+++regulation of biological process
616365	INKA1	mRNA	[Cellular Component]---GO:0005634///nucleus+++GO:0005737///cytoplasm+++[Molecular Function]---GO:0019901///protein kinase binding+++GO:0030291///protein serine/threonine kinase inhibitor activity+++[Biological Process]---GO:0071901///negative regulation of protein serine/threonine kinase activity+++GO:0021915///neural tube development	cellular_component+++molecular_function+++biological_process	[Cellular Component]---organelle+++cell part+++cell+++[Molecular Function]---binding+++molecular function regulator+++[Biological Process]---developmental process+++cellular process+++multicellular organismal process+++negative regulation of biological process+++biological regulation+++metabolic process+++regulation of biological process
615107	CXCL10	mRNA	[Cellular Component]---GO:0009897///external side of plasma membrane+++GO:0005615///extracellular space+++GO:0005576///extracellular region+++[Molecular Function]---GO:0048248///CXCR3 chemokine receptor binding+++GO:0008201///heparin binding+++GO:0008009///chemokine activity+++GO:0005125///cytokine activity+++[Biological Process]---GO:0006935///chemotaxis+++GO:0051281///positive regulation of rel…	cellular_component+++molecular_function+++biological_process	[Cellular Component]---extracellular region part+++cell part+++membrane part+++extracellular region+++cell+++membrane+++[Molecular Function]---binding+++molecular function regulator+++[Biological Process]---multi-organism process+++developmental process+++positive regulation of biological process+++multicellular organismal process+++cellular process+++signaling+++negative regulation of biological…
614049	NPAS2	mRNA	[Cellular Component]---GO:0005829///cytosol+++GO:0005667///transcription factor complex+++GO:0005654///nucleoplasm+++GO:0005634///nucleus+++GO:0005737///cytoplasm+++[Molecular Function]---GO:0046983///protein dimerization activity+++GO:0003700///DNA-binding transcription factor activity+++GO:0003677///DNA binding+++GO:0051879///Hsp90 protein binding+++[Biological Process]---GO:2001020///regulatio…	cellular_component+++molecular_function+++biological_process	[Cellular Component]---protein-containing complex+++organelle+++cell part+++membrane-enclosed lumen+++cell+++organelle part+++[Molecular Function]---transcription regulator activity+++binding+++[Biological Process]---positive regulation of biological process+++cellular process+++negative regulation of biological process+++biological regulation+++metabolic process+++regulation of biological proces…
282564	ITGB5	mRNA	[Cellular Component]---GO:0016021///integral component of membrane+++GO:0008305///integrin complex+++GO:0005925///focal adhesion+++GO:0034684///integrin alphav-beta5 complex+++GO:0016020///membrane+++GO:0043235///receptor complex+++GO:0009986///cell surface+++[Molecular Function]---GO:0005178///integrin binding+++GO:0038023///signaling receptor activity+++[Biological Process]---GO:0007179///trans…	cellular_component+++molecular_function+++biological_process	[Cellular Component]---protein-containing complex+++cell part+++membrane part+++cell junction+++cell+++membrane+++[Molecular Function]---binding+++molecular transducer activity+++[Biological Process]---developmental process+++multicellular organismal process+++cellular process+++signaling+++biological regulation+++regulation of biological process+++cellular component organization or biogenesis+++…
527124	CDKN2B	mRNA	[Cellular Component]---GO:0005634///nucleus+++GO:0005737///cytoplasm+++[Molecular Function]---GO:0004861///cyclin-dependent protein serine/threonine kinase inhibitor activity+++GO:0019901///protein kinase binding+++[Biological Process]---GO:0007093///mitotic cell cycle checkpoint+++GO:0030511///positive regulation of transforming growth factor beta receptor signaling pathway+++GO:0048536///spleen…	cellular_component+++molecular_function+++biological_process	[Cellular Component]---organelle+++cell part+++cell+++[Molecular Function]---binding+++molecular function regulator+++[Biological Process]---positive regulation of biological process+++developmental process+++multicellular organismal process+++cellular process+++signaling+++negative regulation of biological process+++biological regulation+++metabolic process+++immune system process+++regulation o…
540586	SOCS7	mRNA	[Cellular Component]---GO:0005829///cytosol+++GO:0005942///phosphatidylinositol 3-kinase complex+++[Molecular Function]---GO:0046935///1-phosphatidylinositol-3-kinase regulator activity+++[Biological Process]---GO:0035556///intracellular signal transduction+++GO:0045444///fat cell differentiation+++GO:0021799///cerebral cortex radially oriented cell migration+++GO:0021819///layer formation in cer…	cellular_component+++molecular_function+++biological_process	[Cellular Component]---protein-containing complex+++cell part+++membrane part+++membrane+++cell+++[Molecular Function]---molecular function regulator+++[Biological Process]---developmental process+++multicellular organismal process+++cellular process+++signaling+++metabolic process+++biological regulation+++regulation of biological process+++response to stimulus+++localization+++locomotion
533044	PSAT1	mRNA	[Cellular Component]---GO:0005829///cytosol+++[Molecular Function]---GO:0016740///transferase activity+++GO:0008483///transaminase activity+++GO:0003824///catalytic activity+++GO:0004648///O-phospho-L-serine:2-oxoglutarate aminotransferase activity+++[Biological Process]---GO:0008652///cellular amino acid biosynthetic process+++GO:0006564///L-serine biosynthetic process	cellular_component+++molecular_function+++biological_process	[Cellular Component]---cell part+++cell+++[Molecular Function]---catalytic activity+++[Biological Process]---cellular process+++metabolic process
513193	PLSCR2	mRNA	[Cellular Component]---GO:0016021///integral component of membrane+++GO:0005730///nucleolus+++GO:0016020///membrane+++GO:0062023///collagen-containing extracellular matrix+++GO:0048471///perinuclear region of cytoplasm+++GO:0005887///integral component of plasma membrane+++GO:0005829///cytosol+++GO:0045121///membrane raft+++GO:0005886///plasma membrane+++GO:0005794///Golgi apparatus+++GO:0005634/…	cellular_component+++molecular_function+++biological_process	[Cellular Component]---extracellular region part+++organelle+++cell part+++membrane part+++membrane-enclosed lumen+++extracellular region+++membrane+++cell+++organelle part+++[Molecular Function]---transporter activity+++binding+++transcription regulator activity+++[Biological Process]---multi-organism process+++positive regulation of biological process+++cellular process+++negative regulation of…
789216	IRF1	mRNA	[Cellular Component]---GO:0000790///nuclear chromatin+++GO:0005634///nucleus+++GO:0005737///cytoplasm+++[Molecular Function]---GO:0003700///DNA-binding transcription factor activity+++GO:0003677///DNA binding+++GO:0044212///transcription regulatory region DNA binding+++GO:0000978///RNA polymerase II proximal promoter sequence-specific DNA binding+++GO:0001228///DNA-binding transcription activator…	cellular_component+++molecular_function+++biological_process	[Cellular Component]---organelle+++cell part+++membrane-enclosed lumen+++cell+++organelle part+++[Molecular Function]---transcription regulator activity+++binding+++[Biological Process]---multi-organism process+++developmental process+++positive regulation of biological process+++multicellular organismal process+++cellular process+++signaling+++negative regulation of biological process+++biologic…
338036	P2RX4	mRNA	[Cellular Component]---GO:0016021///integral component of membrane+++GO:0005639///integral component of nuclear inner membrane+++GO:0030054///cell junction+++GO:0016020///membrane+++GO:0048471///perinuclear region of cytoplasm+++GO:0005887///integral component of plasma membrane+++GO:0098794///postsynapse+++GO:0005886///plasma membrane+++[Molecular Function]---GO:0035381///ATP-gated ion channel a…	cellular_component+++molecular_function+++biological_process	[Cellular Component]---synapse part+++organelle+++cell part+++membrane part+++synapse+++cell junction+++cell+++membrane+++organelle part+++[Molecular Function]---binding+++transporter activity+++molecular transducer activity+++[Biological Process]---positive regulation of biological process+++multicellular organismal process+++cellular process+++signaling+++negative regulation of biological proce…
521795	SLFN11	mRNA	[Cellular Component]---GO:0016235///aggresome+++GO:0090734///site of DNA damage+++GO:0005634///nucleus+++GO:0005829///cytosol+++GO:0005654///nucleoplasm+++[Molecular Function]---GO:0000049///tRNA binding+++GO:0005524///ATP binding+++[Biological Process]---GO:0051607///defense response to virus	cellular_component+++molecular_function+++biological_process	[Cellular Component]---organelle+++cell part+++membrane-enclosed lumen+++cell+++organelle part+++[Molecular Function]---binding+++[Biological Process]---multi-organism process+++immune system process+++response to stimulus
538981	CTTNBP2NL	mRNA	[Cellular Component]---GO:0015629///actin cytoskeleton+++[Molecular Function]---GO:0051721///protein phosphatase 2A binding+++[Biological Process]---GO:0032410///negative regulation of transporter activity+++GO:0006470///protein dephosphorylation+++GO:0034763///negative regulation of transmembrane transport	cellular_component+++molecular_function+++biological_process	[Cellular Component]---organelle+++cell part+++cell+++[Molecular Function]---binding+++[Biological Process]---cellular process+++negative regulation of biological process+++biological regulation+++metabolic process+++regulation of biological process+++localization
519845	TOX2	mRNA	[Cellular Component]---GO:0005654///nucleoplasm+++GO:0005634///nucleus+++[Molecular Function]---GO:0003677///DNA binding+++GO:0000978///RNA polymerase II proximal promoter sequence-specific DNA binding+++GO:0001228///DNA-binding transcription activator activity, RNA polymerase II-specific+++[Biological Process]---GO:0045944///positive regulation of transcription by RNA polymerase II	cellular_component+++molecular_function+++biological_process	[Cellular Component]---organelle+++cell part+++membrane-enclosed lumen+++cell+++organelle part+++[Molecular Function]---transcription regulator activity+++binding+++[Biological Process]---positive regulation of biological process+++cellular process+++biological regulation+++metabolic process+++regulation of biological process
614786	WWTR1	mRNA	[Cellular Component]---GO:0005829///cytosol+++GO:0005667///transcription factor complex+++GO:0005654///nucleoplasm+++GO:0016604///nuclear body+++GO:0005634///nucleus+++GO:0005737///cytoplasm+++[Molecular Function]---GO:0042803///protein homodimerization activity+++GO:0003714///transcription corepressor activity+++GO:0003713///transcription coactivator activity+++[Biological Process]---GO:0017145/…	cellular_component+++molecular_function+++biological_process	[Cellular Component]---protein-containing complex+++organelle+++cell part+++membrane-enclosed lumen+++cell+++organelle part+++[Molecular Function]---binding+++transcription regulator activity+++[Biological Process]---positive regulation of biological process+++developmental process+++multicellular organismal process+++cellular process+++growth+++signaling+++negative regulation of biological proce…
517539	MTHFD2	mRNA	[Cellular Component]---GO:0005739///mitochondrion+++[Molecular Function]---GO:0016787///hydrolase activity+++GO:0004488///methylenetetrahydrofolate dehydrogenase (NADP+) activity+++GO:0042301///phosphate ion binding+++GO:0000287///magnesium ion binding+++GO:0003824///catalytic activity+++GO:0004477///methenyltetrahydrofolate cyclohydrolase activity+++GO:0016491///oxidoreductase activity+++GO:0004…	cellular_component+++molecular_function+++biological_process	[Cellular Component]---organelle+++cell part+++cell+++[Molecular Function]---binding+++catalytic activity+++[Biological Process]---cellular process+++metabolic process
504436	ZNF235	mRNA	[Cellular Component]---GO:0005634///nucleus+++[Molecular Function]---GO:0003700///DNA-binding transcription factor activity+++GO:0000981///DNA-binding transcription factor activity, RNA polymerase II-specific+++GO:0046872///metal ion binding+++GO:0003677///DNA binding+++[Biological Process]---GO:0006351///transcription, DNA-templated+++GO:0006355///regulation of transcription, DNA-templated	cellular_component+++molecular_function+++biological_process	[Cellular Component]---organelle+++cell part+++cell+++[Molecular Function]---binding+++transcription regulator activity+++[Biological Process]---cellular process+++biological regulation+++metabolic process+++regulation of biological process
100295476	EREG	mRNA	[Cellular Component]---GO:0016021///integral component of membrane+++GO:0016020///membrane+++GO:0005615///extracellular space+++[Molecular Function]---GO:0005154///epidermal growth factor receptor binding+++GO:0008083///growth factor activity+++[Biological Process]---GO:0007267///cell-cell signaling+++GO:0045892///negative regulation of transcription, DNA-templated+++GO:0019221///cytokine-mediate…	cellular_component+++molecular_function+++biological_process	[Cellular Component]---extracellular region part+++membrane part+++extracellular region+++membrane+++[Molecular Function]---binding+++molecular function regulator+++[Biological Process]---developmental process+++positive regulation of biological process+++cellular process+++multicellular organismal process+++signaling+++negative regulation of biological process+++metabolic process+++biological re…
281889	KRT17	mRNA	[Cellular Component]---GO:0071944///cell periphery+++GO:0005882///intermediate filament+++GO:0005737///cytoplasm+++[Molecular Function]---GO:0005198///structural molecule activity+++[Biological Process]---GO:0031424///keratinization+++GO:0045727///positive regulation of translation+++GO:0002009///morphogenesis of an epithelium+++GO:0051798///positive regulation of hair follicle development+++GO:0…	cellular_component+++molecular_function+++biological_process	[Cellular Component]---supramolecular complex+++organelle+++cell part+++cell+++organelle part+++[Molecular Function]---structural molecule activity+++[Biological Process]---positive regulation of biological process+++developmental process+++multicellular organismal process+++cellular process+++growth+++metabolic process+++biological regulation+++regulation of biological process+++cellular compone…
505991	CHAC1	mRNA	[Cellular Component]---GO:0005802///trans-Golgi network+++GO:0005737///cytoplasm+++[Molecular Function]---GO:0003839///gamma-glutamylcyclotransferase activity+++GO:0016829///lyase activity+++GO:0005112///Notch binding+++[Biological Process]---GO:0022008///neurogenesis+++GO:0006751///glutathione catabolic process	cellular_component+++molecular_function+++biological_process	[Cellular Component]---organelle+++cell part+++cell+++organelle part+++[Molecular Function]---binding+++catalytic activity+++[Biological Process]---developmental process+++multicellular organismal process+++cellular process+++metabolic process
509082	ZNF395	mRNA	[Cellular Component]---GO:0005829///cytosol+++GO:0005634///nucleus+++GO:0005737///cytoplasm+++[Molecular Function]---GO:0003676///nucleic acid binding+++GO:0001158///enhancer sequence-specific DNA binding+++GO:0003677///DNA binding+++GO:0000978///RNA polymerase II proximal promoter sequence-specific DNA binding+++[Biological Process]---GO:0006357///regulation of transcription by RNA polymerase II	cellular_component+++molecular_function+++biological_process	[Cellular Component]---organelle+++cell part+++cell+++[Molecular Function]---binding+++[Biological Process]---cellular process+++biological regulation+++metabolic process+++regulation of biological process
510377	SP140	mRNA	[Cellular Component]---GO:0005739///mitochondrion+++GO:0016604///nuclear body+++GO:0016605///PML body+++GO:0001650///fibrillar center+++GO:0005635///nuclear envelope+++GO:0005634///nucleus+++GO:0005654///nucleoplasm+++[Molecular Function]---GO:0003700///DNA-binding transcription factor activity+++GO:0000981///DNA-binding transcription factor activity, RNA polymerase II-specific+++GO:0046872///met…	cellular_component+++molecular_function+++biological_process	[Cellular Component]---organelle+++cell part+++membrane-enclosed lumen+++cell+++organelle part+++[Molecular Function]---binding+++transcription regulator activity+++[Biological Process]---response to stimulus
787234	LOC787234	mRNA	[Cellular Component]---GO:0005634///nucleus	cellular_component	[Cellular Component]---organelle+++cell part+++cell
782903	GAS2L3	mRNA	[Cellular Component]---GO:0015630///microtubule cytoskeleton+++GO:0015629///actin cytoskeleton+++GO:0005856///cytoskeleton+++[Molecular Function]---GO:0003779///actin binding+++GO:0008017///microtubule binding+++[Biological Process]---GO:0030036///actin cytoskeleton organization+++GO:0000226///microtubule cytoskeleton organization	cellular_component+++molecular_function+++biological_process	[Cellular Component]---organelle+++cell part+++cell+++[Molecular Function]---binding+++[Biological Process]---cellular process+++cellular component organization or biogenesis
514701	FAM3B	mRNA	[Cellular Component]---GO:0005576///extracellular region+++GO:0005641///nuclear envelope lumen+++GO:0005615///extracellular space+++[Molecular Function]---GO:0005125///cytokine activity+++[Biological Process]---GO:0042593///glucose homeostasis+++GO:0030073///insulin secretion	cellular_component+++molecular_function+++biological_process	[Cellular Component]---extracellular region part+++organelle+++cell part+++membrane-enclosed lumen+++extracellular region+++cell+++organelle part+++[Molecular Function]---binding+++molecular function regulator+++[Biological Process]---cellular process+++signaling+++biological regulation+++localization
511581	C1R	mRNA	[Cellular Component]---GO:0005615///extracellular space+++[Molecular Function]---GO:0008233///peptidase activity+++GO:0004252///serine-type endopeptidase activity+++GO:0016787///hydrolase activity+++GO:0005509///calcium ion binding+++[Biological Process]---GO:0006958///complement activation, classical pathway+++GO:0006508///proteolysis+++GO:0031638///zymogen activation	cellular_component+++molecular_function+++biological_process	[Cellular Component]---extracellular region part+++extracellular region+++[Molecular Function]---binding+++catalytic activity+++[Biological Process]---positive regulation of biological process+++biological regulation+++metabolic process+++immune system process+++regulation of biological process+++response to stimulus
493716	IL18RAP	mRNA	[Cellular Component]---GO:0016021///integral component of membrane+++GO:0016020///membrane+++GO:0045092///interleukin-18 receptor complex+++[Molecular Function]---GO:0042008///interleukin-18 receptor activity+++[Biological Process]---GO:0032609///interferon-gamma production+++GO:0032635///interleukin-6 production+++GO:0008283///cell proliferation+++GO:0071351///cellular response to interleukin-18…	cellular_component+++molecular_function+++biological_process	[Cellular Component]---protein-containing complex+++cell part+++membrane part+++cell+++membrane+++[Molecular Function]---molecular transducer activity+++[Biological Process]---positive regulation of biological process+++multicellular organismal process+++cellular process+++signaling+++metabolic process+++biological regulation+++immune system process+++regulation of biological process+++cell killi…
512586	ZC3H12C	mRNA	[Molecular Function]---GO:0046872///metal ion binding	molecular_function	[Molecular Function]---binding
515401	LIMS2	mRNA	[Cellular Component]---GO:0005925///focal adhesion+++GO:0030054///cell junction+++GO:0016020///membrane+++GO:0048471///perinuclear region of cytoplasm+++GO:0005886///plasma membrane+++GO:0005911///cell-cell junction+++[Molecular Function]---GO:0046872///metal ion binding+++GO:0019901///protein kinase binding+++GO:0008270///zinc ion binding+++[Biological Process]---GO:0043547///positive regulation…	cellular_component+++molecular_function+++biological_process	[Cellular Component]---cell part+++cell junction+++cell+++membrane+++[Molecular Function]---binding+++[Biological Process]---developmental process+++positive regulation of biological process+++multicellular organismal process+++cellular process+++signaling+++negative regulation of biological process+++biological regulation+++metabolic process+++regulation of biological process+++cellular componen…
104968634	LOC104968634	mRNA	[Cellular Component]---GO:0005576///extracellular region+++[Biological Process]---GO:0006629///lipid metabolic process+++GO:0042742///defense response to bacterium	cellular_component+++biological_process	[Cellular Component]---extracellular region+++[Biological Process]---multi-organism process+++metabolic process+++response to stimulus
508348	IFI44	mRNA	[Cellular Component]---GO:0005737///cytoplasm+++[Molecular Function]---GO:0005525///GTP binding+++[Biological Process]---GO:0009617///response to bacterium+++GO:0006955///immune response	cellular_component+++molecular_function+++biological_process	[Cellular Component]---cell part+++cell+++[Molecular Function]---binding+++[Biological Process]---multi-organism process+++immune system process+++response to stimulus
281474	SAA3	mRNA	[Cellular Component]---GO:0034364///high-density lipoprotein particle+++GO:0005615///extracellular space+++GO:0005576///extracellular region+++[Molecular Function]---GO:0042056///chemoattractant activity+++[Biological Process]---GO:0050918///positive chemotaxis+++GO:0006953///acute-phase response+++GO:0060326///cell chemotaxis	cellular_component+++molecular_function+++biological_process	[Cellular Component]---extracellular region part+++protein-containing complex+++extracellular region+++[Molecular Function]---binding+++molecular function regulator+++[Biological Process]---cellular process+++response to stimulus+++localization+++locomotion
523206	MOV10	mRNA	[Cellular Component]---GO:0036464///cytoplasmic ribonucleoprotein granule+++GO:0000932///P-body+++GO:0005829///cytosol+++GO:0043186///P granule+++GO:0005634///nucleus+++GO:0005737///cytoplasm+++[Molecular Function]---GO:0016787///hydrolase activity+++GO:0032575///ATP-dependent 5'-3' RNA helicase activity+++GO:0003723///RNA binding+++GO:0000166///nucleotide binding+++GO:0005524///ATP binding+++GO:…	cellular_component+++molecular_function+++biological_process	[Cellular Component]---protein-containing complex+++organelle+++cell part+++cell+++[Molecular Function]---binding+++catalytic activity+++[Biological Process]---developmental process+++positive regulation of biological process+++multicellular organismal process+++cellular process+++negative regulation of biological process+++metabolic process+++biological regulation+++regulation of biological proc…
532209	MECOM	mRNA	[Cellular Component]---GO:0016607///nuclear speck+++GO:0000118///histone deacetylase complex+++GO:0005634///nucleus+++[Molecular Function]---GO:0003676///nucleic acid binding+++GO:0003700///DNA-binding transcription factor activity+++[Biological Process]---GO:0045892///negative regulation of transcription, DNA-templated+++GO:0051726///regulation of cell cycle+++GO:0043069///negative regulation of…	cellular_component+++molecular_function+++biological_process	[Cellular Component]---protein-containing complex+++organelle+++cell part+++membrane-enclosed lumen+++cell+++organelle part+++[Molecular Function]---transcription regulator activity+++binding+++[Biological Process]---positive regulation of biological process+++cellular process+++signaling+++negative regulation of biological process+++biological regulation+++metabolic process+++regulation of biolo…
527889	CSNK1G1	mRNA	[Cellular Component]---GO:0005829///cytosol+++GO:0005886///plasma membrane+++GO:0005737///cytoplasm+++[Molecular Function]---GO:0004672///protein kinase activity+++GO:0016301///kinase activity+++GO:0004674///protein serine/threonine kinase activity+++GO:0000166///nucleotide binding+++GO:0016740///transferase activity+++GO:0005524///ATP binding+++[Biological Process]---GO:0016310///phosphorylation…	cellular_component+++molecular_function+++biological_process	[Cellular Component]---cell part+++membrane+++cell+++[Molecular Function]---binding+++catalytic activity+++[Biological Process]---positive regulation of biological process+++cellular process+++signaling+++biological regulation+++metabolic process+++regulation of biological process+++response to stimulus+++localization
615833	IFITM2	mRNA	[Cellular Component]---GO:0016021///integral component of membrane+++GO:0016020///membrane+++GO:0005886///plasma membrane+++[Biological Process]---GO:0035455///response to interferon-alpha+++GO:0060337///type I interferon signaling pathway+++GO:0035456///response to interferon-beta+++GO:0034341///response to interferon-gamma+++GO:0046597///negative regulation of viral entry into host cell+++GO:00…	cellular_component+++biological_process	[Cellular Component]---cell part+++membrane part+++cell+++membrane+++[Biological Process]---multi-organism process+++cellular process+++signaling+++negative regulation of biological process+++biological regulation+++immune system process+++regulation of biological process+++response to stimulus
539548	CNTFR	mRNA	[Cellular Component]---GO:0070110///ciliary neurotrophic factor receptor complex+++GO:0016021///integral component of membrane+++GO:0009897///external side of plasma membrane+++GO:0016020///membrane+++GO:0043235///receptor complex+++GO:0097059///CNTFR-CLCF1 complex+++GO:0016324///apical plasma membrane+++[Molecular Function]---GO:0004897///ciliary neurotrophic factor receptor activity+++GO:001995…	cellular_component+++molecular_function+++biological_process	[Cellular Component]---extracellular region part+++protein-containing complex+++cell part+++membrane part+++extracellular region+++cell+++membrane+++[Molecular Function]---binding+++molecular transducer activity+++[Biological Process]---reproduction+++multi-organism process+++positive regulation of biological process+++developmental process+++multicellular organismal process+++cellular process+++…
510832	CD1E	mRNA	[Cellular Component]---GO:0016021///integral component of membrane+++GO:0016020///membrane+++GO:0009986///cell surface+++GO:0005886///plasma membrane+++[Molecular Function]---GO:0030884///exogenous lipid antigen binding+++GO:0030883///endogenous lipid antigen binding+++GO:0071723///lipopeptide binding+++[Biological Process]---GO:0048007///antigen processing and presentation, exogenous lipid antig…	cellular_component+++molecular_function+++biological_process	[Cellular Component]---cell part+++membrane part+++cell+++membrane+++[Molecular Function]---binding+++[Biological Process]---positive regulation of biological process+++biological regulation+++immune system process+++regulation of biological process+++cell killing+++response to stimulus
107131125	LOC107131125	mRNA	[Cellular Component]---GO:0005634///nucleus+++[Molecular Function]---GO:0005524///ATP binding+++[Biological Process]---GO:0006281///DNA repair+++GO:0006310///DNA recombination+++GO:0000723///telomere maintenance+++GO:0010569///regulation of double-strand break repair via homologous recombination+++GO:0006260///DNA replication	cellular_component+++molecular_function+++biological_process	[Cellular Component]---organelle+++cell part+++cell+++[Molecular Function]---binding+++[Biological Process]---cellular process+++biological regulation+++metabolic process+++regulation of biological process+++cellular component organization or biogenesis+++response to stimulus
614599	REP15	mRNA	[Cellular Component]---GO:0048471///perinuclear region of cytoplasm+++GO:0010008///endosome membrane+++GO:0055037///recycling endosome+++[Biological Process]---GO:0033572///transferrin transport+++GO:0001881///receptor recycling	cellular_component+++biological_process	[Cellular Component]---organelle+++cell part+++cell+++membrane+++organelle part+++[Biological Process]---cellular process+++signaling+++biological regulation+++metabolic process+++regulation of biological process+++localization
616753	CISH	mRNA	[Cellular Component]---GO:0005942///phosphatidylinositol 3-kinase complex+++GO:0005886///plasma membrane+++[Molecular Function]---GO:0046935///1-phosphatidylinositol-3-kinase regulator activity+++[Biological Process]---GO:0035556///intracellular signal transduction+++GO:0007205///protein kinase C-activating G protein-coupled receptor signaling pathway+++GO:0040008///regulation of growth+++GO:0046…	cellular_component+++molecular_function+++biological_process	[Cellular Component]---protein-containing complex+++cell part+++membrane part+++cell+++membrane+++[Molecular Function]---molecular function regulator+++[Biological Process]---cellular process+++growth+++signaling+++negative regulation of biological process+++metabolic process+++biological regulation+++regulation of biological process+++response to stimulus
787359	DPF3	mRNA	[Cellular Component]---GO:0071565///nBAF complex+++GO:0000790///nuclear chromatin+++GO:0000123///histone acetyltransferase complex+++GO:0005654///nucleoplasm+++GO:0005634///nucleus+++[Molecular Function]---GO:0003676///nucleic acid binding+++GO:0046872///metal ion binding+++GO:0008270///zinc ion binding+++GO:0042393///histone binding+++GO:0004402///histone acetyltransferase activity+++[Biological…	cellular_component+++molecular_function+++biological_process	[Cellular Component]---protein-containing complex+++organelle+++cell part+++membrane-enclosed lumen+++cell+++organelle part+++[Molecular Function]---binding+++catalytic activity+++[Biological Process]---positive regulation of biological process+++developmental process+++cellular process+++multicellular organismal process+++negative regulation of biological process+++biological regulation+++metabo…
539466	PPP1R3C	mRNA	[Molecular Function]---GO:0019903///protein phosphatase binding+++GO:0019888///protein phosphatase regulator activity+++[Biological Process]---GO:0043666///regulation of phosphoprotein phosphatase activity+++GO:0005978///glycogen biosynthetic process+++GO:0005977///glycogen metabolic process+++GO:0005975///carbohydrate metabolic process	molecular_function+++biological_process	[Molecular Function]---binding+++molecular function regulator+++[Biological Process]---cellular process+++biological regulation+++metabolic process+++regulation of biological process
282093	TIMP2	mRNA	[Cellular Component]---GO:0005615///extracellular space+++GO:0005576///extracellular region+++GO:0031012///extracellular matrix+++[Molecular Function]---GO:0002020///protease binding+++GO:0030414///peptidase inhibitor activity+++GO:0046872///metal ion binding+++GO:0008270///zinc ion binding+++GO:0004857///enzyme inhibitor activity+++GO:0008191///metalloendopeptidase inhibitor activity+++[Biologic…	cellular_component+++molecular_function+++biological_process	[Cellular Component]---extracellular region part+++extracellular region+++[Molecular Function]---binding+++molecular function regulator+++[Biological Process]---cellular process+++negative regulation of biological process+++biological regulation+++metabolic process+++regulation of biological process+++response to stimulus
615411	CMKLR1	mRNA	[Cellular Component]---GO:0016021///integral component of membrane+++GO:0016020///membrane+++GO:0005886///plasma membrane+++[Molecular Function]---GO:0004930///G protein-coupled receptor activity+++[Biological Process]---GO:0006935///chemotaxis+++GO:0032695///negative regulation of interleukin-12 production+++GO:0007165///signal transduction+++GO:0050848///regulation of calcium-mediated signaling…	cellular_component+++molecular_function+++biological_process	[Cellular Component]---cell part+++membrane part+++cell+++membrane+++[Molecular Function]---molecular transducer activity+++[Biological Process]---developmental process+++positive regulation of biological process+++multicellular organismal process+++cellular process+++signaling+++negative regulation of biological process+++metabolic process+++biological regulation+++immune system process+++regula…
527520	HERC6	mRNA	[Cellular Component]---GO:0005829///cytosol+++GO:0005634///nucleus+++[Molecular Function]---GO:0004842///ubiquitin-protein transferase activity+++GO:0016740///transferase activity+++[Biological Process]---GO:0009617///response to bacterium+++GO:0016567///protein ubiquitination+++GO:0002244///hematopoietic progenitor cell differentiation	cellular_component+++molecular_function+++biological_process	[Cellular Component]---organelle+++cell part+++cell+++[Molecular Function]---catalytic activity+++[Biological Process]---multi-organism process+++developmental process+++cellular process+++multicellular organismal process+++metabolic process+++immune system process+++response to stimulus
617724	VXN	mRNA	[Cellular Component]---GO:0016020///membrane+++GO:0005886///plasma membrane+++GO:0005634///nucleus+++[Biological Process]---GO:0022008///neurogenesis+++GO:0030182///neuron differentiation+++GO:0007399///nervous system development	cellular_component+++biological_process	[Cellular Component]---organelle+++cell part+++membrane+++cell+++[Biological Process]---developmental process+++cellular process+++multicellular organismal process
538860	PDE12	mRNA	[Cellular Component]---GO:0005739///mitochondrion+++GO:0005759///mitochondrial matrix+++[Molecular Function]---GO:0004535///poly(A)-specific ribonuclease activity+++GO:0016787///hydrolase activity+++GO:0000175///3'-5'-exoribonuclease activity+++GO:0046872///metal ion binding+++GO:0004527///exonuclease activity+++GO:0004518///nuclease activity+++[Biological Process]---GO:0006397///mRNA processing+…	cellular_component+++molecular_function+++biological_process	[Cellular Component]---organelle+++cell part+++membrane-enclosed lumen+++cell+++organelle part+++[Molecular Function]---binding+++catalytic activity+++[Biological Process]---multi-organism process+++positive regulation of biological process+++cellular process+++negative regulation of biological process+++biological regulation+++metabolic process+++immune system process+++regulation of biological …
524622	NELL2	mRNA	[Cellular Component]---GO:0005576///extracellular region+++[Molecular Function]---GO:0005509///calcium ion binding	cellular_component+++molecular_function	[Cellular Component]---extracellular region+++[Molecular Function]---binding
516545	FAM210B	mRNA	[Cellular Component]---GO:0005575///cellular_component+++GO:0016021///integral component of membrane+++GO:0016020///membrane+++GO:0005741///mitochondrial outer membrane+++GO:0031224///intrinsic component of membrane+++[Molecular Function]---GO:0003674///molecular_function+++[Biological Process]---GO:0008150///biological_process+++GO:0045648///positive regulation of erythrocyte differentiation+++G…	cellular_component+++molecular_function+++biological_process	[Cellular Component]---organelle+++cell part+++membrane part+++cell+++membrane+++cellular_component+++organelle part+++[Molecular Function]---molecular_function+++[Biological Process]---positive regulation of biological process+++developmental process+++cellular process+++multicellular organismal process+++biological regulation+++biological_process+++immune system process+++regulation of biologic…
107133043		mRNA	[Cellular Component]---GO:0036449///microtubule minus-end+++GO:0071437///invadopodium+++GO:0030496///midbody+++GO:0005737///cytoplasm+++GO:0030054///cell junction+++GO:0032154///cleavage furrow+++GO:0002102///podosome+++[Molecular Function]---GO:0051015///actin filament binding+++[Biological Process]---GO:0007010///cytoskeleton organization+++GO:0032467///positive regulation of cytokinesis	cellular_component+++molecular_function+++biological_process	[Cellular Component]---supramolecular complex+++protein-containing complex+++organelle+++cell part+++membrane part+++cell junction+++membrane+++cell+++organelle part+++[Molecular Function]---binding+++[Biological Process]---positive regulation of biological process+++cellular process+++biological regulation+++regulation of biological process+++cellular component organization or biogenesis
533227	HEBP1	mRNA	[Cellular Component]---GO:0005829///cytosol+++GO:0005737///cytoplasm+++[Molecular Function]---GO:0020037///heme binding	cellular_component+++molecular_function	[Cellular Component]---cell part+++cell+++[Molecular Function]---binding
104973704		mRNA	[Cellular Component]---GO:0005813///centrosome+++[Biological Process]---GO:0045599///negative regulation of fat cell differentiation	cellular_component+++biological_process	[Cellular Component]---organelle+++cell part+++cell+++organelle part+++[Biological Process]---developmental process+++cellular process+++negative regulation of biological process+++biological regulation+++regulation of biological process
282099	TREX1	mRNA	[Cellular Component]---GO:0043596///nuclear replication fork+++GO:0016021///integral component of membrane+++GO:0005783///endoplasmic reticulum+++GO:0016020///membrane+++GO:0008250///oligosaccharyltransferase complex+++GO:0005829///cytosol+++GO:0005789///endoplasmic reticulum membrane+++GO:0032993///protein-DNA complex+++GO:0005634///nucleus+++GO:0005737///cytoplasm+++[Molecular Function]---GO:00…	cellular_component+++molecular_function+++biological_process	[Cellular Component]---protein-containing complex+++organelle+++cell part+++membrane-enclosed lumen+++membrane part+++membrane+++cell+++organelle part+++[Molecular Function]---binding+++catalytic activity+++[Biological Process]---multi-organism process+++positive regulation of biological process+++developmental process+++cellular process+++multicellular organismal process+++signaling+++negative r…
281871	ISG15	mRNA	[Cellular Component]---GO:0005576///extracellular region+++GO:0005737///cytoplasm+++[Molecular Function]---GO:0031386///protein tag+++[Biological Process]---GO:0031397///negative regulation of protein ubiquitination+++GO:0009617///response to bacterium+++GO:0045648///positive regulation of erythrocyte differentiation+++GO:0032020///ISG15-protein conjugation+++GO:0032649///regulation of interferon…	cellular_component+++molecular_function+++biological_process	[Cellular Component]---cell part+++extracellular region+++cell+++[Molecular Function]---protein tag+++[Biological Process]---multi-organism process+++positive regulation of biological process+++developmental process+++multicellular organismal process+++cellular process+++negative regulation of biological process+++biological regulation+++metabolic process+++immune system process+++regulation of b…
518283	PTAFR	mRNA	[Cellular Component]---GO:0016021///integral component of membrane+++GO:0016020///membrane+++GO:0005886///plasma membrane+++[Molecular Function]---GO:0004930///G protein-coupled receptor activity+++GO:0005543///phospholipid binding+++GO:0045028///G protein-coupled purinergic nucleotide receptor activity+++GO:0001875///lipopolysaccharide receptor activity+++GO:0001530///lipopolysaccharide binding+…	cellular_component+++molecular_function+++biological_process	[Cellular Component]---cell part+++membrane part+++cell+++membrane+++[Molecular Function]---binding+++molecular transducer activity+++[Biological Process]---reproduction+++multi-organism process+++cellular process+++multicellular organismal process+++signaling+++metabolic process+++biological regulation+++reproductive process+++regulation of biological process+++response to stimulus+++locomotion
617450	LRP11	mRNA	[Cellular Component]---GO:0016021///integral component of membrane+++GO:0016020///membrane+++[Molecular Function]---GO:0051219///phosphoprotein binding+++[Biological Process]---GO:0009408///response to heat+++GO:0009409///response to cold+++GO:0033555///multicellular organismal response to stress+++GO:0042594///response to starvation+++GO:0009612///response to mechanical stimulus+++GO:0009414///r…	cellular_component+++molecular_function+++biological_process	[Cellular Component]---membrane part+++membrane+++[Molecular Function]---binding+++[Biological Process]---multicellular organismal process+++response to stimulus
282013	PSMB8	mRNA	[Cellular Component]---GO:0000502///proteasome complex+++GO:0005839///proteasome core complex+++GO:0019774///proteasome core complex, beta-subunit complex+++GO:0005634///nucleus+++GO:1990111///spermatoproteasome complex+++GO:0005737///cytoplasm+++[Molecular Function]---GO:0004175///endopeptidase activity+++GO:0008233///peptidase activity+++GO:0016787///hydrolase activity+++GO:0004298///threonine-…	cellular_component+++molecular_function+++biological_process	[Cellular Component]---protein-containing complex+++organelle+++cell part+++cell+++[Molecular Function]---catalytic activity+++[Biological Process]---developmental process+++cellular process+++biological regulation+++metabolic process+++immune system process+++regulation of biological process
508347	IFI44L	mRNA	[Cellular Component]---GO:0005737///cytoplasm+++[Molecular Function]---GO:0005525///GTP binding+++[Biological Process]---GO:0006955///immune response+++GO:0051607///defense response to virus	cellular_component+++molecular_function+++biological_process	[Cellular Component]---cell part+++cell+++[Molecular Function]---binding+++[Biological Process]---multi-organism process+++immune system process+++response to stimulus
529757	LTB	mRNA	[Cellular Component]---GO:0016021///integral component of membrane+++GO:0016020///membrane+++GO:0005615///extracellular space+++[Molecular Function]---GO:0005164///tumor necrosis factor receptor binding+++GO:0005125///cytokine activity+++[Biological Process]---GO:0043588///skin development+++GO:0010467///gene expression+++GO:0006955///immune response+++GO:0048535///lymph node development+++GO:001…	cellular_component+++molecular_function+++biological_process	[Cellular Component]---extracellular region part+++membrane part+++extracellular region+++membrane+++[Molecular Function]---binding+++molecular function regulator+++[Biological Process]---positive regulation of biological process+++developmental process+++multicellular organismal process+++cellular process+++signaling+++biological regulation+++metabolic process+++immune system process+++regulatio…
539486	MFSD4B	mRNA	[Cellular Component]---GO:0016021///integral component of membrane+++GO:0016020///membrane+++[Molecular Function]---GO:0005355///glucose transmembrane transporter activity+++[Biological Process]---GO:0055085///transmembrane transport+++GO:1904659///glucose transmembrane transport	cellular_component+++molecular_function+++biological_process	[Cellular Component]---membrane part+++membrane+++[Molecular Function]---transporter activity+++[Biological Process]---localization
107131375		mRNA	[Cellular Component]---GO:0030667///secretory granule membrane+++GO:0070821///tertiary granule membrane+++GO:0101003///ficolin-1-rich granule membrane+++GO:0009986///cell surface+++GO:0005886///plasma membrane+++GO:0008305///integrin complex+++GO:0016020///membrane+++[Molecular Function]---GO:0046872///metal ion binding+++GO:0038023///signaling receptor activity+++[Biological Process]---GO:000988…	cellular_component+++molecular_function+++biological_process	[Cellular Component]---protein-containing complex+++organelle+++cell part+++membrane part+++cell+++membrane+++organelle part+++[Molecular Function]---molecular transducer activity+++binding+++[Biological Process]---developmental process+++multicellular organismal process+++cellular process+++signaling+++biological regulation+++immune system process+++regulation of biological process+++cellular co…
617493	AIF1L	mRNA	[Cellular Component]---GO:0005575///cellular_component+++GO:0005925///focal adhesion+++GO:0015629///actin cytoskeleton+++GO:0005884///actin filament+++GO:0042995///cell projection+++GO:0032587///ruffle membrane+++[Molecular Function]---GO:0003674///molecular_function+++GO:0051015///actin filament binding+++GO:0005509///calcium ion binding+++[Biological Process]---GO:0008150///biological_process++…	cellular_component+++molecular_function+++biological_process	[Cellular Component]---supramolecular complex+++organelle+++cell part+++membrane part+++cell junction+++membrane+++cell+++cellular_component+++organelle part+++[Molecular Function]---binding+++molecular_function+++[Biological Process]---cellular process+++biological_process+++cellular component organization or biogenesis
784535	LOC784535	mRNA	[Cellular Component]---GO:0016021///integral component of membrane+++GO:0016020///membrane+++[Molecular Function]---GO:0004930///G protein-coupled receptor activity+++[Biological Process]---GO:0007186///G protein-coupled receptor signaling pathway	cellular_component+++molecular_function+++biological_process	[Cellular Component]---membrane part+++membrane+++[Molecular Function]---molecular transducer activity+++[Biological Process]---cellular process+++signaling+++biological regulation+++regulation of biological process+++response to stimulus
617851	PADI2	mRNA	[Cellular Component]---GO:0035327///transcriptionally active chromatin+++GO:0005634///nucleus+++GO:0005737///cytoplasm+++[Molecular Function]---GO:0042803///protein homodimerization activity+++GO:0030331///estrogen receptor binding+++GO:0004668///protein-arginine deiminase activity+++GO:0005509///calcium ion binding+++[Biological Process]---GO:0030520///intracellular estrogen receptor signaling p…	cellular_component+++molecular_function+++biological_process	[Cellular Component]---organelle+++cell part+++cell+++organelle part+++[Molecular Function]---binding+++catalytic activity+++[Biological Process]---positive regulation of biological process+++cellular process+++signaling+++negative regulation of biological process+++metabolic process+++biological regulation+++immune system process+++regulation of biological process+++cellular component organizati…
538639	NLRP3	mRNA	[Cellular Component]---GO:0005783///endoplasmic reticulum+++GO:0072559///NLRP3 inflammasome complex+++GO:0061702///inflammasome complex+++GO:0005576///extracellular region+++GO:0005829///cytosol+++GO:0005634///nucleus+++GO:0005737///cytoplasm+++[Molecular Function]---GO:0042802///identical protein binding+++GO:0008134///transcription factor binding+++GO:0000166///nucleotide binding+++GO:0005524//…	cellular_component+++molecular_function+++biological_process	[Cellular Component]---protein-containing complex+++organelle+++cell part+++extracellular region+++cell+++[Molecular Function]---binding+++[Biological Process]---multi-organism process+++developmental process+++positive regulation of biological process+++cellular process+++multicellular organismal process+++signaling+++negative regulation of biological process+++metabolic process+++biological reg…
509484	ACE	mRNA	[Cellular Component]---GO:0016021///integral component of membrane+++GO:0016020///membrane+++GO:0005615///extracellular space+++GO:0005576///extracellular region+++GO:0005886///plasma membrane+++[Molecular Function]---GO:0008241///peptidyl-dipeptidase activity+++GO:0008233///peptidase activity+++GO:0016787///hydrolase activity+++GO:0046872///metal ion binding+++GO:0004180///carboxypeptidase activ…	cellular_component+++molecular_function+++biological_process	[Cellular Component]---extracellular region part+++cell part+++membrane part+++extracellular region+++cell+++membrane+++[Molecular Function]---binding+++catalytic activity+++[Biological Process]---multicellular organismal process+++metabolic process+++biological regulation
514076	CFB	mRNA	[Cellular Component]---GO:0005576///extracellular region+++[Molecular Function]---GO:0008233///peptidase activity+++GO:0004252///serine-type endopeptidase activity+++GO:0016787///hydrolase activity+++GO:0008236///serine-type peptidase activity+++[Biological Process]---GO:0006957///complement activation, alternative pathway+++GO:0045087///innate immune response+++GO:0006508///proteolysis+++GO:0002…	cellular_component+++molecular_function+++biological_process	[Cellular Component]---extracellular region+++[Molecular Function]---catalytic activity+++[Biological Process]---positive regulation of biological process+++biological regulation+++metabolic process+++immune system process+++regulation of biological process+++response to stimulus
617525	LIMD1	mRNA	[Cellular Component]---GO:0005925///focal adhesion+++GO:0016442///RISC complex+++GO:0030054///cell junction+++GO:0000932///P-body+++GO:0005667///transcription factor complex+++GO:0005912///adherens junction+++GO:0005886///plasma membrane+++GO:0005634///nucleus+++GO:0005737///cytoplasm+++GO:0005911///cell-cell junction+++[Molecular Function]---GO:0046872///metal ion binding+++GO:0003714///transcri…	cellular_component+++molecular_function+++biological_process	[Cellular Component]---protein-containing complex+++organelle+++cell part+++cell junction+++membrane+++cell+++[Molecular Function]---binding+++transcription regulator activity+++[Biological Process]---positive regulation of biological process+++developmental process+++cellular process+++multicellular organismal process+++signaling+++negative regulation of biological process+++biological regulatio…
541141	BMF	mRNA	[Cellular Component]---GO:0001669///acrosomal vesicle+++GO:0005741///mitochondrial outer membrane+++GO:0016459///myosin complex+++GO:0005886///plasma membrane+++GO:0005829///cytosol+++[Biological Process]---GO:0043276///anoikis+++GO:0034644///cellular response to UV+++GO:0010507///negative regulation of autophagy+++GO:0006915///apoptotic process+++GO:0043065///positive regulation of apoptotic pro…	cellular_component+++biological_process	[Cellular Component]---protein-containing complex+++organelle+++cell part+++membrane+++cell+++organelle part+++[Biological Process]---positive regulation of biological process+++cellular process+++negative regulation of biological process+++biological regulation+++metabolic process+++regulation of biological process+++response to stimulus
517052	GOLM1	mRNA	[Cellular Component]---GO:0005794///Golgi apparatus+++[Biological Process]---GO:0006997///nucleus organization+++GO:0019216///regulation of lipid metabolic process	cellular_component+++biological_process	[Cellular Component]---organelle+++cell part+++cell+++[Biological Process]---cellular process+++biological regulation+++metabolic process+++regulation of biological process+++cellular component organization or biogenesis
280677	C3	mRNA	[Cellular Component]---GO:0005615///extracellular space+++GO:0005576///extracellular region+++GO:0032991///protein-containing complex+++[Molecular Function]---GO:0031715///C5L2 anaphylatoxin chemotactic receptor binding+++GO:0004866///endopeptidase inhibitor activity+++[Biological Process]---GO:0006957///complement activation, alternative pathway+++GO:0045087///innate immune response+++GO:0006629…	cellular_component+++molecular_function+++biological_process	[Cellular Component]---extracellular region part+++protein-containing complex+++extracellular region+++[Molecular Function]---binding+++molecular function regulator+++[Biological Process]---multi-organism process+++developmental process+++positive regulation of biological process+++multicellular organismal process+++cellular process+++signaling+++negative regulation of biological process+++metabo…
504760	DDX58	mRNA	[Cellular Component]---GO:0015629///actin cytoskeleton+++GO:0005923///bicellular tight junction+++GO:0005829///cytosol+++GO:0032587///ruffle membrane+++GO:0005737///cytoplasm+++[Molecular Function]---GO:0003727///single-stranded RNA binding+++GO:0042802///identical protein binding+++GO:0003676///nucleic acid binding+++GO:0046872///metal ion binding+++GO:0003725///double-stranded RNA binding+++GO:…	cellular_component+++molecular_function+++biological_process	[Cellular Component]---organelle+++cell part+++membrane part+++cell junction+++membrane+++cell+++[Molecular Function]---binding+++[Biological Process]---multi-organism process+++positive regulation of biological process+++cellular process+++multicellular organismal process+++signaling+++metabolic process+++biological regulation+++immune system process+++regulation of biological process+++response…
100141215	SMPD5	mRNA	[Cellular Component]---GO:0016021///integral component of membrane+++GO:0005739///mitochondrion+++GO:0016020///membrane+++GO:0005737///cytoplasm+++[Molecular Function]---GO:0004767///sphingomyelin phosphodiesterase activity+++GO:0005515///protein binding+++[Biological Process]---GO:0006672///ceramide metabolic process+++GO:0006684///sphingomyelin metabolic process	cellular_component+++molecular_function+++biological_process	[Cellular Component]---organelle+++cell part+++membrane part+++membrane+++cell+++[Molecular Function]---binding+++catalytic activity+++[Biological Process]---cellular process+++metabolic process
525504	MST1R	mRNA	[Cellular Component]---GO:0016021///integral component of membrane+++GO:0005773///vacuole+++GO:0016020///membrane+++GO:0001725///stress fiber+++GO:0005887///integral component of plasma membrane+++GO:0043235///receptor complex+++GO:0005886///plasma membrane+++GO:0005737///cytoplasm+++[Molecular Function]---GO:0004672///protein kinase activity+++GO:0019899///enzyme binding+++GO:0004713///protein t…	cellular_component+++molecular_function+++biological_process	[Cellular Component]---protein-containing complex+++organelle+++cell part+++membrane part+++membrane+++cell+++organelle part+++[Molecular Function]---binding+++catalytic activity+++molecular transducer activity+++[Biological Process]---multi-organism process+++positive regulation of biological process+++developmental process+++cellular process+++signaling+++negative regulation of biological proce…
616212	FBXL2	mRNA	[Cellular Component]---GO:0019005///SCF ubiquitin ligase complex+++GO:0016020///membrane+++[Molecular Function]---GO:0004842///ubiquitin-protein transferase activity+++GO:0005516///calmodulin binding+++GO:0036312///phosphatidylinositol 3-kinase regulatory subunit binding+++GO:0019903///protein phosphatase binding+++[Biological Process]---GO:0031146///SCF-dependent proteasomal ubiquitin-dependent …	cellular_component+++molecular_function+++biological_process	[Cellular Component]---protein-containing complex+++cell part+++cell+++membrane+++[Molecular Function]---binding+++catalytic activity+++[Biological Process]---multi-organism process+++cellular process+++signaling+++biological regulation+++metabolic process+++regulation of biological process+++response to stimulus
529049	MRC2	mRNA	[Cellular Component]---GO:0016021///integral component of membrane+++GO:0016020///membrane+++[Molecular Function]---GO:0030246///carbohydrate binding+++GO:0005518///collagen binding+++GO:0004888///transmembrane signaling receptor activity+++[Biological Process]---GO:0030574///collagen catabolic process	cellular_component+++molecular_function+++biological_process	[Cellular Component]---membrane part+++membrane+++[Molecular Function]---binding+++molecular transducer activity+++[Biological Process]---metabolic process
509863	SESN2	mRNA	[Cellular Component]---GO:1990316///Atg1/ULK1 kinase complex+++GO:0005739///mitochondrion+++GO:0031588///nucleotide-activated protein kinase complex+++GO:0031932///TORC2 complex+++GO:0061700///GATOR2 complex+++GO:0005634///nucleus+++GO:0005737///cytoplasm+++[Molecular Function]---GO:0051920///peroxiredoxin activity+++GO:0005092///GDP-dissociation inhibitor activity+++GO:0070728///leucine binding+…	cellular_component+++molecular_function+++biological_process	[Cellular Component]---protein-containing complex+++organelle+++cell part+++cell+++[Molecular Function]---binding+++catalytic activity+++antioxidant activity+++molecular function regulator+++[Biological Process]---positive regulation of biological process+++cellular process+++growth+++signaling+++detoxification+++negative regulation of biological process+++biological regulation+++metabolic proces…
614844	TMPRSS6	mRNA	[Cellular Component]---GO:0016021///integral component of membrane+++GO:0016020///membrane+++GO:0005615///extracellular space+++GO:0005886///plasma membrane+++[Molecular Function]---GO:0008233///peptidase activity+++GO:0004252///serine-type endopeptidase activity+++GO:0016787///hydrolase activity+++GO:0008236///serine-type peptidase activity+++[Biological Process]---GO:0045892///negative regulati…	cellular_component+++molecular_function+++biological_process	[Cellular Component]---extracellular region part+++cell part+++membrane part+++extracellular region+++cell+++membrane+++[Molecular Function]---catalytic activity+++[Biological Process]---positive regulation of biological process+++multicellular organismal process+++cellular process+++signaling+++negative regulation of biological process+++biological regulation+++metabolic process+++regulation of …
100298356	LOC100298356	mRNA	[Cellular Component]---GO:0016021///integral component of membrane+++GO:0016020///membrane+++GO:0009986///cell surface+++GO:0005794///Golgi apparatus+++[Molecular Function]---GO:0008191///metalloendopeptidase inhibitor activity+++[Biological Process]---GO:0045087///innate immune response+++GO:0010951///negative regulation of endopeptidase activity+++GO:0051607///defense response to virus	cellular_component+++molecular_function+++biological_process	[Cellular Component]---organelle+++cell part+++membrane part+++membrane+++cell+++[Molecular Function]---molecular function regulator+++[Biological Process]---multi-organism process+++cellular process+++negative regulation of biological process+++biological regulation+++metabolic process+++immune system process+++regulation of biological process+++response to stimulus
100848920	RGS2	mRNA	[Cellular Component]---GO:0005730///nucleolus+++GO:0016020///membrane+++GO:0005829///cytosol+++GO:0009898///cytoplasmic side of plasma membrane+++GO:0005886///plasma membrane+++GO:0005634///nucleus+++GO:0005737///cytoplasm+++[Molecular Function]---GO:0001965///G-protein alpha-subunit binding+++GO:0005096///GTPase activator activity+++[Biological Process]---GO:0043547///positive regulation of GTPa…	cellular_component+++molecular_function+++biological_process	[Cellular Component]---organelle+++cell part+++membrane part+++membrane-enclosed lumen+++membrane+++cell+++organelle part+++[Molecular Function]---binding+++molecular function regulator+++[Biological Process]---reproduction+++multi-organism process+++positive regulation of biological process+++developmental process+++multicellular organismal process+++cellular process+++signaling+++negative regul…
538697	STARD13	mRNA	[Cellular Component]---GO:0005811///lipid droplet+++GO:0031966///mitochondrial membrane+++GO:0005829///cytosol+++[Molecular Function]---GO:0008289///lipid binding+++[Biological Process]---GO:0097498///endothelial tube lumen extension+++GO:0007165///signal transduction+++GO:0043542///endothelial cell migration+++GO:0090051///negative regulation of cell migration involved in sprouting angiogenesis	cellular_component+++molecular_function+++biological_process	[Cellular Component]---organelle+++cell part+++membrane+++cell+++organelle part+++[Molecular Function]---binding+++[Biological Process]---developmental process+++multicellular organismal process+++cellular process+++signaling+++negative regulation of biological process+++biological regulation+++regulation of biological process+++response to stimulus+++localization+++locomotion
511000	CD207	mRNA	[Cellular Component]---GO:0016021///integral component of membrane+++GO:0016020///membrane+++[Molecular Function]---GO:0030246///carbohydrate binding+++[Biological Process]---GO:0051607///defense response to virus	cellular_component+++molecular_function+++biological_process	[Cellular Component]---membrane part+++membrane+++[Molecular Function]---binding+++[Biological Process]---multi-organism process+++immune system process+++response to stimulus
504789	BEND6	mRNA	[Cellular Component]---GO:0005634///nucleus+++[Molecular Function]---GO:0003714///transcription corepressor activity+++GO:0003682///chromatin binding+++[Biological Process]---GO:0045746///negative regulation of Notch signaling pathway+++GO:1903507///negative regulation of nucleic acid-templated transcription+++GO:0045666///positive regulation of neuron differentiation	cellular_component+++molecular_function+++biological_process	[Cellular Component]---organelle+++cell+++cell part+++[Molecular Function]---transcription regulator activity+++binding+++[Biological Process]---positive regulation of biological process+++developmental process+++multicellular organismal process+++cellular process+++signaling+++negative regulation of biological process+++metabolic process+++biological regulation+++regulation of biological process…
540076	KIF21A	mRNA	[Cellular Component]---GO:0005871///kinesin complex+++GO:0005829///cytosol+++GO:0005886///plasma membrane+++GO:0005874///microtubule+++[Molecular Function]---GO:0003774///motor activity+++GO:0003777///microtubule motor activity+++GO:0000166///nucleotide binding+++GO:0016887///ATPase activity+++GO:0005524///ATP binding+++GO:0008017///microtubule binding+++[Biological Process]---GO:0007018///microt…	cellular_component+++molecular_function+++biological_process	[Cellular Component]---supramolecular complex+++protein-containing complex+++organelle+++cell part+++membrane+++cell+++organelle part+++[Molecular Function]---binding+++catalytic activity+++[Biological Process]---cellular process
282092	TIMP1	mRNA	[Cellular Component]---GO:0005604///basement membrane+++GO:0005576///extracellular region+++GO:0005615///extracellular space+++GO:0031012///extracellular matrix+++[Molecular Function]---GO:0008270///zinc ion binding+++GO:0005125///cytokine activity+++GO:0030414///peptidase inhibitor activity+++GO:0046872///metal ion binding+++GO:0004857///enzyme inhibitor activity+++GO:0002020///protease binding+…	cellular_component+++molecular_function+++biological_process	[Cellular Component]---extracellular region part+++extracellular region+++[Molecular Function]---binding+++molecular function regulator+++[Biological Process]---reproduction+++multi-organism process+++developmental process+++positive regulation of biological process+++cellular process+++multicellular organismal process+++signaling+++negative regulation of biological process+++metabolic process+++…
527528	IFIT2	mRNA	[Cellular Component]---GO:0005783///endoplasmic reticulum+++GO:0005829///cytosol+++GO:0005737///cytoplasm+++[Molecular Function]---GO:0003723///RNA binding+++GO:0005515///protein binding+++[Biological Process]---GO:0035457///cellular response to interferon-alpha+++GO:0032091///negative regulation of protein binding+++GO:0043065///positive regulation of apoptotic process+++GO:0051607///defense res…	cellular_component+++molecular_function+++biological_process	[Cellular Component]---organelle+++cell part+++cell+++[Molecular Function]---binding+++[Biological Process]---multi-organism process+++positive regulation of biological process+++cellular process+++biological regulation+++immune system process+++regulation of biological process+++response to stimulus
281058	CD69	mRNA	[Cellular Component]---GO:0016021///integral component of membrane+++GO:0009897///external side of plasma membrane+++GO:0016020///membrane+++GO:0009986///cell surface+++GO:0032991///protein-containing complex+++[Molecular Function]---GO:0030246///carbohydrate binding+++GO:0042803///protein homodimerization activity+++[Biological Process]---GO:0035690///cellular response to drug	cellular_component+++molecular_function+++biological_process	[Cellular Component]---protein-containing complex+++cell part+++membrane part+++cell+++membrane+++[Molecular Function]---binding+++[Biological Process]---cellular process+++response to stimulus
100848827		mRNA	[Cellular Component]---GO:0005654///nucleoplasm+++[Molecular Function]---GO:0008270///zinc ion binding+++GO:0000981///DNA-binding transcription factor activity, RNA polymerase II-specific+++GO:0032452///histone demethylase activity+++GO:0003677///DNA binding+++GO:0051864///histone demethylase activity (H3-K36 specific)+++[Biological Process]---GO:0006351///transcription, DNA-templated+++GO:000630…	cellular_component+++molecular_function+++biological_process	[Cellular Component]---organelle+++cell part+++membrane-enclosed lumen+++cell+++organelle part+++[Molecular Function]---binding+++transcription regulator activity+++catalytic activity+++[Biological Process]---cellular process+++metabolic process+++cellular component organization or biogenesis+++response to stimulus
538996	ABCC8	mRNA	[Cellular Component]---GO:0042383///sarcolemma+++GO:0016021///integral component of membrane+++GO:0016020///membrane+++GO:0008282///inward rectifying potassium channel+++GO:0005886///plasma membrane+++[Molecular Function]---GO:0044325///ion channel binding+++GO:0000166///nucleotide binding+++GO:0016887///ATPase activity+++GO:0042626///ATPase activity, coupled to transmembrane movement of substanc…	cellular_component+++molecular_function+++biological_process	[Cellular Component]---protein-containing complex+++cell part+++membrane part+++cell+++membrane+++[Molecular Function]---transporter activity+++binding+++catalytic activity+++molecular transducer activity+++[Biological Process]---cellular process+++response to stimulus+++localization
616757	BST1	mRNA	[Cellular Component]---GO:0008305///integrin complex+++GO:0001931///uropod+++GO:0019898///extrinsic component of membrane+++GO:0005886///plasma membrane+++[Molecular Function]---GO:0061812///cyclic ADP-ribose hydrolase+++GO:0003953///NAD+ nucleosidase activity+++GO:0061811///ADP-ribosyl cyclase activity+++GO:0016849///phosphorus-oxygen lyase activity+++[Biological Process]---GO:0001952///regulati…	cellular_component+++molecular_function+++biological_process	[Cellular Component]---protein-containing complex+++cell part+++membrane part+++membrane+++cell+++[Molecular Function]---catalytic activity+++[Biological Process]---positive regulation of biological process+++cellular process+++signaling+++metabolic process+++biological regulation+++immune system process+++regulation of biological process+++cellular component organization or biogenesis+++cell pro…
615844	ENG	mRNA	[Cellular Component]---GO:0016021///integral component of membrane+++GO:0016020///membrane+++[Molecular Function]---GO:0005114///type II transforming growth factor beta receptor binding+++GO:0034713///type I transforming growth factor beta receptor binding+++GO:0005539///glycosaminoglycan binding+++[Biological Process]---GO:0007179///transforming growth factor beta receptor signaling pathway+++GO…	cellular_component+++molecular_function+++biological_process	[Cellular Component]---membrane part+++membrane+++[Molecular Function]---binding+++[Biological Process]---developmental process+++cellular process+++multicellular organismal process+++signaling+++biological regulation+++regulation of biological process+++response to stimulus+++biological adhesion
512151	NFAM1	mRNA	[Cellular Component]---GO:0016021///integral component of membrane+++GO:0016020///membrane+++[Molecular Function]---GO:0004888///transmembrane signaling receptor activity+++[Biological Process]---GO:0035556///intracellular signal transduction+++GO:0051091///positive regulation of DNA-binding transcription factor activity+++GO:0050861///positive regulation of B cell receptor signaling pathway+++GO…	cellular_component+++molecular_function+++biological_process	[Cellular Component]---membrane part+++membrane+++[Molecular Function]---molecular transducer activity+++[Biological Process]---developmental process+++positive regulation of biological process+++cellular process+++multicellular organismal process+++signaling+++metabolic process+++biological regulation+++immune system process+++regulation of biological process+++response to stimulus
530879	PLEKHA2	mRNA	[Cellular Component]---GO:0016020///membrane+++GO:0005886///plasma membrane+++GO:0005634///nucleus+++GO:0005737///cytoplasm+++[Molecular Function]---GO:0043325///phosphatidylinositol-3,4-bisphosphate binding+++GO:0008289///lipid binding+++GO:0030165///PDZ domain binding	cellular_component+++molecular_function	[Cellular Component]---organelle+++cell part+++membrane+++cell+++[Molecular Function]---binding
767929	GPR171	mRNA	[Cellular Component]---GO:0016021///integral component of membrane+++GO:0016020///membrane+++GO:0005886///plasma membrane+++[Molecular Function]---GO:0004930///G protein-coupled receptor activity+++GO:0045028///G protein-coupled purinergic nucleotide receptor activity+++[Biological Process]---GO:0007165///signal transduction+++GO:0045638///negative regulation of myeloid cell differentiation+++GO:…	cellular_component+++molecular_function+++biological_process	[Cellular Component]---cell part+++membrane part+++cell+++membrane+++[Molecular Function]---molecular transducer activity+++[Biological Process]---developmental process+++multicellular organismal process+++cellular process+++signaling+++negative regulation of biological process+++biological regulation+++immune system process+++regulation of biological process+++response to stimulus
535132	SIPA1L2	mRNA	[Molecular Function]---GO:0005096///GTPase activator activity+++[Biological Process]---GO:0043547///positive regulation of GTPase activity+++GO:0051056///regulation of small GTPase mediated signal transduction	molecular_function+++biological_process	[Molecular Function]---molecular function regulator+++[Biological Process]---cellular process+++signaling+++biological regulation+++regulation of biological process+++response to stimulus
541215	TTBK2	mRNA	[Cellular Component]---GO:0005829///cytosol+++GO:0005814///centriole+++GO:0035869///ciliary transition zone+++GO:0036064///ciliary basal body+++GO:0005634///nucleus+++[Molecular Function]---GO:0019894///kinesin binding+++GO:0004672///protein kinase activity+++GO:0004674///protein serine/threonine kinase activity+++GO:0005524///ATP binding+++[Biological Process]---GO:0018105///peptidyl-serine phos…	cellular_component+++molecular_function+++biological_process	[Cellular Component]---organelle+++cell part+++cell+++organelle part+++[Molecular Function]---binding+++catalytic activity+++[Biological Process]---cellular process+++negative regulation of biological process+++biological regulation+++metabolic process+++regulation of biological process+++cellular component organization or biogenesis+++localization+++locomotion
518761	SPIRE2	mRNA	[Cellular Component]---GO:0030659///cytoplasmic vesicle membrane+++GO:0005938///cell cortex+++GO:0032154///cleavage furrow+++[Molecular Function]---GO:0003779///actin binding+++[Biological Process]---GO:2000781///positive regulation of double-strand break repair+++GO:0040038///polar body extrusion after meiotic divisions+++GO:0036089///cleavage furrow formation+++GO:0070649///formin-nucleated act…	cellular_component+++molecular_function+++biological_process	[Cellular Component]---organelle+++cell part+++membrane part+++membrane+++cell+++organelle part+++[Molecular Function]---binding+++[Biological Process]---reproduction+++multi-organism process+++positive regulation of biological process+++multicellular organismal process+++cellular process+++metabolic process+++biological regulation+++reproductive process+++regulation of biological process+++cellu…
505709	ERBB2	mRNA	[Cellular Component]---GO:0016021///integral component of membrane+++GO:0016020///membrane+++GO:0005887///integral component of plasma membrane+++GO:0009925///basal plasma membrane+++GO:0043235///receptor complex+++GO:0005829///cytosol+++GO:0010008///endosome membrane+++GO:0016323///basolateral plasma membrane+++GO:0005886///plasma membrane+++GO:0016324///apical plasma membrane+++GO:0043209///mye…	cellular_component+++molecular_function+++biological_process	[Cellular Component]---protein-containing complex+++organelle+++cell part+++membrane part+++membrane+++cell+++organelle part+++[Molecular Function]---binding+++catalytic activity+++molecular transducer activity+++[Biological Process]---developmental process+++positive regulation of biological process+++multicellular organismal process+++cellular process+++growth+++signaling+++negative regulation …
282146	ATP2B4	mRNA	[Cellular Component]---GO:0042383///sarcolemma+++GO:0016021///integral component of membrane+++GO:0036126///sperm flagellum+++GO:0016020///membrane+++GO:0031514///motile cilium+++GO:0005887///integral component of plasma membrane+++GO:0030018///Z disc+++GO:0005929///cilium+++GO:0005886///plasma membrane+++GO:0042995///cell projection+++GO:0030315///T-tubule+++[Molecular Function]---GO:0016787///h…	cellular_component+++molecular_function+++biological_process	[Cellular Component]---supramolecular complex+++organelle+++cell part+++membrane part+++cell+++membrane+++organelle part+++[Molecular Function]---transporter activity+++binding+++catalytic activity+++molecular function regulator+++[Biological Process]---positive regulation of biological process+++multicellular organismal process+++cellular process+++signaling+++negative regulation of biological p…
786966	PLEC	mRNA	[Cellular Component]---GO:0042383///sarcolemma+++GO:0005903///brush border+++GO:0005925///focal adhesion+++GO:0016020///membrane+++GO:0048471///perinuclear region of cytoplasm+++GO:0045111///intermediate filament cytoskeleton+++GO:0005829///cytosol+++GO:0030056///hemidesmosome+++GO:0043292///contractile fiber+++GO:0005856///cytoskeleton+++GO:0005882///intermediate filament+++GO:0005737///cytoplas…	cellular_component+++molecular_function+++biological_process	[Cellular Component]---supramolecular complex+++organelle+++cell part+++cell junction+++membrane+++cell+++organelle part+++[Molecular Function]---binding+++structural molecule activity+++[Biological Process]---cellular process+++cellular component organization or biogenesis+++response to stimulus
508847	GRB7	mRNA	[Cellular Component]---GO:0005925///focal adhesion+++GO:0030054///cell junction+++GO:0016020///membrane+++GO:0005829///cytosol+++GO:0010494///cytoplasmic stress granule+++GO:0005886///plasma membrane+++GO:0042995///cell projection+++GO:0005737///cytoplasm+++[Molecular Function]---GO:0005070///SH3/SH2 adaptor activity+++GO:0042802///identical protein binding+++GO:0019901///protein kinase binding++…	cellular_component+++molecular_function+++biological_process	[Cellular Component]---protein-containing complex+++organelle+++cell part+++cell junction+++membrane+++cell+++[Molecular Function]---binding+++[Biological Process]---positive regulation of biological process+++cellular process+++signaling+++negative regulation of biological process+++metabolic process+++biological regulation+++regulation of biological process+++cellular component organization or …
281861	IL2RA	mRNA	[Cellular Component]---GO:0016021///integral component of membrane+++GO:0016020///membrane+++[Molecular Function]---GO:0019976///interleukin-2 binding+++GO:0004911///interleukin-2 receptor activity+++[Biological Process]---GO:0002664///regulation of T cell tolerance induction+++GO:0002376///immune system process+++GO:0038110///interleukin-2-mediated signaling pathway	cellular_component+++molecular_function+++biological_process	[Cellular Component]---membrane part+++membrane+++[Molecular Function]---binding+++molecular transducer activity+++[Biological Process]---developmental process+++cellular process+++multicellular organismal process+++signaling+++biological regulation+++immune system process+++regulation of biological process+++response to stimulus
100850808	LOC100850808	mRNA	[Cellular Component]---GO:0005576///extracellular region+++[Molecular Function]---GO:0030414///peptidase inhibitor activity+++[Biological Process]---GO:0010466///negative regulation of peptidase activity	cellular_component+++molecular_function+++biological_process	[Cellular Component]---extracellular region+++[Molecular Function]---molecular function regulator+++[Biological Process]---cellular process+++negative regulation of biological process+++biological regulation+++metabolic process+++regulation of biological process
107131167		mRNA	[Cellular Component]---GO:0048471///perinuclear region of cytoplasm+++[Molecular Function]---GO:0017048///Rho GTPase binding+++GO:0003779///actin binding+++[Biological Process]---GO:0030036///actin cytoskeleton organization+++GO:0032535///regulation of cellular component size+++GO:0090140///regulation of mitochondrial fission	cellular_component+++molecular_function+++biological_process	[Cellular Component]---cell part+++cell+++[Molecular Function]---binding+++[Biological Process]---developmental process+++cellular process+++biological regulation+++regulation of biological process+++cellular component organization or biogenesis
536944	CLEC1A	mRNA	[Cellular Component]---GO:0016021///integral component of membrane+++GO:0016020///membrane+++[Molecular Function]---GO:0030246///carbohydrate binding	cellular_component+++molecular_function	[Cellular Component]---membrane part+++membrane+++[Molecular Function]---binding
281800	PROKR1	mRNA	[Cellular Component]---GO:0016021///integral component of membrane+++GO:0016020///membrane+++GO:0005887///integral component of plasma membrane+++GO:0005886///plasma membrane+++[Molecular Function]---GO:0004930///G protein-coupled receptor activity+++GO:0004983///neuropeptide Y receptor activity+++[Biological Process]---GO:0007623///circadian rhythm+++GO:0007165///signal transduction+++GO:0007218…	cellular_component+++molecular_function+++biological_process	[Cellular Component]---cell part+++membrane part+++cell+++membrane+++[Molecular Function]---molecular transducer activity+++[Biological Process]---cellular process+++signaling+++biological regulation+++regulation of biological process+++rhythmic process+++response to stimulus
515648	NXPE4	mRNA	[Cellular Component]---GO:0070062///extracellular exosome	cellular_component	[Cellular Component]---extracellular region part+++organelle+++extracellular region
508989	SLC39A2	mRNA	[Cellular Component]---GO:0016021///integral component of membrane+++GO:0016020///membrane+++GO:0005886///plasma membrane+++GO:0031410///cytoplasmic vesicle+++[Molecular Function]---GO:0005385///zinc ion transmembrane transporter activity+++GO:0046873///metal ion transmembrane transporter activity+++[Biological Process]---GO:0006829///zinc ion transport+++GO:0030001///metal ion transport+++GO:005…	cellular_component+++molecular_function+++biological_process	[Cellular Component]---organelle+++cell part+++membrane part+++cell+++membrane+++[Molecular Function]---transporter activity+++[Biological Process]---localization
613358	MT1E	mRNA	[Cellular Component]---GO:0048471///perinuclear region of cytoplasm+++GO:0005634///nucleus+++GO:0005737///cytoplasm+++[Molecular Function]---GO:0008270///zinc ion binding+++[Biological Process]---GO:0071294///cellular response to zinc ion+++GO:0045926///negative regulation of growth	cellular_component+++molecular_function+++biological_process	[Cellular Component]---organelle+++cell part+++cell+++[Molecular Function]---binding+++[Biological Process]---cellular process+++growth+++negative regulation of biological process+++biological regulation+++regulation of biological process+++response to stimulus
521987	IFI47	mRNA	[Cellular Component]---GO:0016020///membrane+++GO:0005789///endoplasmic reticulum membrane+++[Molecular Function]---GO:0003924///GTPase activity+++GO:0005525///GTP binding+++[Biological Process]---GO:0035458///cellular response to interferon-beta+++GO:0006952///defense response	cellular_component+++molecular_function+++biological_process	[Cellular Component]---organelle+++cell part+++membrane part+++cell+++membrane+++organelle part+++[Molecular Function]---binding+++catalytic activity+++[Biological Process]---cellular process+++response to stimulus
538693	FAM168A	mRNA	[Biological Process]---GO:1905053///positive regulation of base-excision repair	biological_process	[Biological Process]---positive regulation of biological process+++cellular process+++biological regulation+++metabolic process+++regulation of biological process+++response to stimulus
532569	S100A9	mRNA	[Cellular Component]---GO:0030054///cell junction+++GO:0016020///membrane+++GO:0005615///extracellular space+++GO:0005576///extracellular region+++GO:0005829///cytosol+++GO:0005654///nucleoplasm+++GO:0005856///cytoskeleton+++GO:0005886///plasma membrane+++GO:0005737///cytoplasm+++[Molecular Function]---GO:0016209///antioxidant activity+++GO:0046872///metal ion binding+++GO:0050786///RAGE receptor…	cellular_component+++molecular_function+++biological_process	[Cellular Component]---extracellular region part+++organelle+++cell part+++membrane-enclosed lumen+++extracellular region+++cell junction+++membrane+++cell+++organelle part+++[Molecular Function]---binding+++antioxidant activity+++[Biological Process]---multi-organism process+++positive regulation of biological process+++cellular process+++signaling+++detoxification+++biological regulation+++meta…
751808	WC-7	mRNA	[Cellular Component]---GO:0005576///extracellular region+++GO:0016020///membrane+++[Molecular Function]---GO:0005044///scavenger receptor activity	cellular_component+++molecular_function	[Cellular Component]---extracellular region+++membrane+++[Molecular Function]---cargo receptor activity
616094	LOC616094	mRNA	[Cellular Component]---GO:0016021///integral component of membrane+++GO:0016020///membrane+++GO:0005887///integral component of plasma membrane+++GO:0043005///neuron projection+++GO:0045202///synapse+++[Molecular Function]---GO:0005230///extracellular ligand-gated ion channel activity+++GO:0005216///ion channel activity+++GO:0004888///transmembrane signaling receptor activity+++[Biological Proces…	cellular_component+++molecular_function+++biological_process	[Cellular Component]---cell part+++membrane part+++synapse+++cell+++membrane+++[Molecular Function]---transporter activity+++molecular transducer activity+++[Biological Process]---multicellular organismal process+++cellular process+++signaling+++biological regulation+++regulation of biological process+++response to stimulus+++localization
616674	CLEC4A	mRNA	[Cellular Component]---GO:0016021///integral component of membrane+++GO:0016020///membrane+++[Molecular Function]---GO:0005537///mannose binding+++GO:0030246///carbohydrate binding+++GO:0005509///calcium ion binding+++[Biological Process]---GO:0032720///negative regulation of tumor necrosis factor production+++GO:0042590///antigen processing and presentation of exogenous peptide antigen via MHC c…	cellular_component+++molecular_function+++biological_process	[Cellular Component]---membrane part+++membrane+++[Molecular Function]---binding+++[Biological Process]---cellular process+++multicellular organismal process+++negative regulation of biological process+++biological regulation+++immune system process+++regulation of biological process
539392	PDCD1LG2	mRNA	[Cellular Component]---GO:0016021///integral component of membrane+++GO:0009897///external side of plasma membrane+++GO:0016020///membrane+++GO:0009986///cell surface+++[Biological Process]---GO:0031295///T cell costimulation+++GO:0042130///negative regulation of T cell proliferation+++GO:0006955///immune response+++GO:0007166///cell surface receptor signaling pathway+++GO:0007165///signal transd…	cellular_component+++biological_process	[Cellular Component]---cell part+++membrane part+++cell+++membrane+++[Biological Process]---multi-organism process+++positive regulation of biological process+++multicellular organismal process+++cellular process+++signaling+++negative regulation of biological process+++biological regulation+++immune system process+++regulation of biological process+++cell proliferation+++biological adhesion+++re…
281605	ADRB2	mRNA	[Cellular Component]---GO:0016021///integral component of membrane+++GO:0016020///membrane+++GO:0005769///early endosome+++GO:0005887///integral component of plasma membrane+++GO:0043235///receptor complex+++GO:0005886///plasma membrane+++GO:0016324///apical plasma membrane+++GO:0005768///endosome+++GO:0005634///nucleus+++[Molecular Function]---GO:0004930///G protein-coupled receptor activity+++G…	cellular_component+++molecular_function+++biological_process	[Cellular Component]---protein-containing complex+++organelle+++cell part+++membrane part+++membrane+++cell+++[Molecular Function]---binding+++molecular transducer activity+++molecular function regulator+++[Biological Process]---developmental process+++positive regulation of biological process+++cellular process+++multicellular organismal process+++growth+++signaling+++negative regulation of biol…
524130	STARD9	mRNA	[Cellular Component]---GO:0005814///centriole+++GO:0005634///nucleus+++GO:0005737///cytoplasm+++[Molecular Function]---GO:0005524///ATP binding+++GO:0015485///cholesterol binding+++GO:0008017///microtubule binding+++GO:0003777///microtubule motor activity+++[Biological Process]---GO:0051225///spindle assembly+++GO:0007018///microtubule-based movement	cellular_component+++molecular_function+++biological_process	[Cellular Component]---organelle+++cell part+++cell+++organelle part+++[Molecular Function]---binding+++catalytic activity+++[Biological Process]---cellular process+++cellular component organization or biogenesis
613313	GBP4	mRNA	[Cellular Component]---GO:0016021///integral component of membrane+++GO:0016020///membrane+++[Molecular Function]---GO:0000166///nucleotide binding+++GO:0003924///GTPase activity+++GO:0005525///GTP binding+++[Biological Process]---GO:0071346///cellular response to interferon-gamma	cellular_component+++molecular_function+++biological_process	[Cellular Component]---membrane part+++membrane+++[Molecular Function]---binding+++catalytic activity+++[Biological Process]---cellular process+++immune system process+++response to stimulus
512637	ADGRF1	mRNA	[Cellular Component]---GO:0016021///integral component of membrane+++GO:0016020///membrane+++GO:0005886///plasma membrane+++[Molecular Function]---GO:0004930///G protein-coupled receptor activity+++GO:0004888///transmembrane signaling receptor activity+++[Biological Process]---GO:0007166///cell surface receptor signaling pathway+++GO:0007189///adenylate cyclase-activating G protein-coupled recept…	cellular_component+++molecular_function+++biological_process	[Cellular Component]---cell part+++membrane part+++cell+++membrane+++[Molecular Function]---molecular transducer activity+++[Biological Process]---positive regulation of biological process+++developmental process+++multicellular organismal process+++cellular process+++signaling+++metabolic process+++biological regulation+++regulation of biological process+++cellular component organization or biog…
618737	LOC618737	mRNA	[Cellular Component]---GO:0016021///integral component of membrane+++GO:0016020///membrane+++GO:0009986///cell surface+++GO:0005794///Golgi apparatus+++[Molecular Function]---GO:0008191///metalloendopeptidase inhibitor activity+++[Biological Process]---GO:0045087///innate immune response+++GO:0010951///negative regulation of endopeptidase activity+++GO:0051607///defense response to virus	cellular_component+++molecular_function+++biological_process	[Cellular Component]---organelle+++cell part+++membrane part+++membrane+++cell+++[Molecular Function]---molecular function regulator+++[Biological Process]---multi-organism process+++cellular process+++negative regulation of biological process+++biological regulation+++metabolic process+++immune system process+++regulation of biological process+++response to stimulus
515235	CCDC80	mRNA	[Cellular Component]---GO:0005604///basement membrane+++GO:0031012///extracellular matrix+++GO:0005614///interstitial matrix+++[Molecular Function]---GO:0001968///fibronectin binding+++GO:0008201///heparin binding+++GO:0005539///glycosaminoglycan binding+++[Biological Process]---GO:0030198///extracellular matrix organization+++GO:0009617///response to bacterium+++GO:0010811///positive regulation …	cellular_component+++molecular_function+++biological_process	[Cellular Component]---extracellular region part+++extracellular region+++[Molecular Function]---binding+++[Biological Process]---multi-organism process+++positive regulation of biological process+++cellular process+++biological regulation+++regulation of biological process+++cellular component organization or biogenesis+++biological adhesion+++response to stimulus
100296226	PMAIP1	mRNA	[Cellular Component]---GO:0005739///mitochondrion+++GO:0005634///nucleus+++GO:0005829///cytosol+++[Biological Process]---GO:0046902///regulation of mitochondrial membrane permeability+++GO:0010907///positive regulation of glucose metabolic process+++GO:0001836///release of cytochrome c from mitochondria+++GO:0051607///defense response to virus+++GO:0042149///cellular response to glucose starvatio…	cellular_component+++biological_process	[Cellular Component]---organelle+++cell part+++cell+++[Biological Process]---multi-organism process+++positive regulation of biological process+++cellular process+++signaling+++metabolic process+++biological regulation+++immune system process+++regulation of biological process+++cellular component organization or biogenesis+++response to stimulus+++localization
527461	PAQR5	mRNA	[Cellular Component]---GO:0016021///integral component of membrane+++GO:0016020///membrane+++[Molecular Function]---GO:0038023///signaling receptor activity+++[Biological Process]---GO:0048477///oogenesis+++GO:0048545///response to steroid hormone+++GO:0007275///multicellular organism development	cellular_component+++molecular_function+++biological_process	[Cellular Component]---membrane part+++membrane+++[Molecular Function]---molecular transducer activity+++[Biological Process]---reproduction+++multi-organism process+++developmental process+++cellular process+++multicellular organismal process+++reproductive process+++response to stimulus
505555	VWA7	mRNA	[Cellular Component]---GO:0005576///extracellular region	cellular_component	[Cellular Component]---extracellular region
617268	FAM131B	mRNA	[Cellular Component]---GO:0005829///cytosol+++GO:0005654///nucleoplasm	cellular_component	[Cellular Component]---organelle+++cell part+++membrane-enclosed lumen+++cell+++organelle part
537640	HUNK	mRNA	[Cellular Component]---GO:0005634///nucleus+++GO:0005737///cytoplasm+++[Molecular Function]---GO:0004672///protein kinase activity+++GO:0004674///protein serine/threonine kinase activity+++GO:0005524///ATP binding+++[Biological Process]---GO:0035556///intracellular signal transduction+++GO:0006468///protein phosphorylation	cellular_component+++molecular_function+++biological_process	[Cellular Component]---organelle+++cell part+++cell+++[Molecular Function]---binding+++catalytic activity+++[Biological Process]---cellular process+++signaling+++biological regulation+++metabolic process+++regulation of biological process+++response to stimulus
524959	TAP1	mRNA	[Cellular Component]---GO:0042824///MHC class I peptide loading complex+++GO:0016021///integral component of membrane+++GO:0005783///endoplasmic reticulum+++GO:0005815///microtubule organizing center+++GO:0016020///membrane+++GO:0042825///TAP complex+++GO:0030176///integral component of endoplasmic reticulum membrane+++[Molecular Function]---GO:0043531///ADP binding+++GO:0042287///MHC protein bin…	cellular_component+++molecular_function+++biological_process	[Cellular Component]---protein-containing complex+++organelle+++cell part+++membrane part+++membrane+++cell+++organelle part+++[Molecular Function]---transporter activity+++binding+++catalytic activity+++[Biological Process]---immune system process+++response to stimulus+++localization
280794	FN1	mRNA	[Cellular Component]---GO:0070062///extracellular exosome+++GO:0062023///collagen-containing extracellular matrix+++GO:0005615///extracellular space+++GO:0005576///extracellular region+++GO:0005793///endoplasmic reticulum-Golgi intermediate compartment+++GO:0005604///basement membrane+++GO:0005577///fibrinogen complex+++GO:0031012///extracellular matrix+++GO:0016324///apical plasma membrane+++[Mo…	cellular_component+++molecular_function+++biological_process	[Cellular Component]---extracellular region part+++protein-containing complex+++organelle+++cell part+++membrane part+++extracellular region+++membrane+++cell+++[Molecular Function]---binding+++molecular function regulator+++[Biological Process]---multi-organism process+++positive regulation of biological process+++developmental process+++cellular process+++multicellular organismal process+++grow…
282366	SLC6A6	mRNA	[Cellular Component]---GO:0016021///integral component of membrane+++GO:0016020///membrane+++GO:0099055///integral component of postsynaptic membrane+++GO:0005887///integral component of plasma membrane+++GO:0005886///plasma membrane+++GO:0098982///GABA-ergic synapse+++[Molecular Function]---GO:0005368///taurine transmembrane transporter activity+++GO:0015293///symporter activity+++GO:0005369///t…	cellular_component+++molecular_function+++biological_process	[Cellular Component]---synapse part+++cell part+++membrane part+++synapse+++cell+++membrane+++[Molecular Function]---transporter activity+++[Biological Process]---cellular process+++signaling+++biological regulation+++regulation of biological process+++localization
510382	LOC510382	pseudo	[Cellular Component]---GO:0048471///perinuclear region of cytoplasm+++GO:0000139///Golgi membrane+++GO:0020005///symbiont-containing vacuole membrane+++GO:0005634///nucleus+++GO:0031410///cytoplasmic vesicle+++GO:0005829///cytosol+++[Molecular Function]---GO:0005525///GTP binding+++GO:0042803///protein homodimerization activity+++GO:0003924///GTPase activity+++[Biological Process]---GO:0044406///…	cellular_component+++molecular_function+++biological_process	[Cellular Component]---other organism+++extracellular region part+++organelle+++cell part+++other organism part+++extracellular region+++cell+++membrane+++organelle part+++[Molecular Function]---binding+++catalytic activity+++[Biological Process]---multi-organism process+++cellular process+++immune system process+++biological adhesion+++response to stimulus
516949	GBP5	mRNA	[Cellular Component]---GO:0048471///perinuclear region of cytoplasm+++GO:0005794///Golgi apparatus+++GO:0031410///cytoplasmic vesicle+++GO:0005737///cytoplasm+++[Molecular Function]---GO:0042802///identical protein binding+++GO:0000166///nucleotide binding+++GO:0003924///GTPase activity+++GO:0005525///GTP binding+++GO:0042803///protein homodimerization activity+++[Biological Process]---GO:0034067…	cellular_component+++molecular_function+++biological_process	[Cellular Component]---organelle+++cell part+++cell+++[Molecular Function]---binding+++catalytic activity+++[Biological Process]---multi-organism process+++positive regulation of biological process+++cellular process+++multicellular organismal process+++biological regulation+++immune system process+++regulation of biological process+++cellular component organization or biogenesis+++response to st…
513308	ULBP21	mRNA	[Cellular Component]---GO:0005886///plasma membrane+++[Molecular Function]---GO:0046703///natural killer cell lectin-like receptor binding+++[Biological Process]---GO:0030101///natural killer cell activation+++GO:0006955///immune response+++GO:0042271///susceptibility to natural killer cell mediated cytotoxicity+++GO:0001913///T cell mediated cytotoxicity+++GO:0042267///natural killer cell mediat…	cellular_component+++molecular_function+++biological_process	[Cellular Component]---cell part+++cell+++membrane+++[Molecular Function]---binding+++[Biological Process]---positive regulation of biological process+++cellular process+++biological regulation+++immune system process+++regulation of biological process+++cell killing+++response to stimulus
527921	RASD2	mRNA	[Cellular Component]---GO:0016020///membrane+++[Molecular Function]---GO:0000166///nucleotide binding+++GO:0003924///GTPase activity+++GO:0005525///GTP binding+++GO:0031681///G-protein beta-subunit binding+++[Biological Process]---GO:0007165///signal transduction+++GO:0001963///synaptic transmission, dopaminergic+++GO:0007626///locomotory behavior	cellular_component+++molecular_function+++biological_process	[Cellular Component]---membrane+++[Molecular Function]---binding+++catalytic activity+++[Biological Process]---cellular process+++signaling+++biological regulation+++regulation of biological process+++behavior+++response to stimulus
517953	RPS6KA2	mRNA	[Cellular Component]---GO:0072687///meiotic spindle+++GO:0005819///spindle+++GO:0005737///cytoplasm+++[Molecular Function]---GO:0004672///protein kinase activity+++GO:0016301///kinase activity+++GO:0004674///protein serine/threonine kinase activity+++GO:0004711///ribosomal protein S6 kinase activity+++GO:0000166///nucleotide binding+++GO:0016740///transferase activity+++GO:0000287///magnesium ion…	cellular_component+++molecular_function+++biological_process	[Cellular Component]---organelle+++cell part+++cell+++organelle part+++[Molecular Function]---binding+++catalytic activity+++[Biological Process]---reproduction+++multi-organism process+++positive regulation of biological process+++developmental process+++cellular process+++multicellular organismal process+++signaling+++negative regulation of biological process+++metabolic process+++biological re…
507187	TCEAL1	mRNA	[Cellular Component]---GO:0005654///nucleoplasm+++GO:0005634///nucleus+++[Molecular Function]---GO:0050699///WW domain binding+++[Biological Process]---GO:0006351///transcription, DNA-templated+++GO:0006357///regulation of transcription by RNA polymerase II	cellular_component+++molecular_function+++biological_process	[Cellular Component]---organelle+++cell part+++membrane-enclosed lumen+++cell+++organelle part+++[Molecular Function]---binding+++[Biological Process]---cellular process+++biological regulation+++metabolic process+++regulation of biological process
520327	KYNU	mRNA	[Cellular Component]---GO:0005739///mitochondrion+++GO:0005829///cytosol+++GO:0005654///nucleoplasm+++GO:0005737///cytoplasm+++[Molecular Function]---GO:0061981///3-hydroxykynureninase activity+++GO:0016787///hydrolase activity+++GO:0042803///protein homodimerization activity+++GO:0030429///kynureninase activity+++GO:0030170///pyridoxal phosphate binding+++GO:0003824///catalytic activity+++[Biolo…	cellular_component+++molecular_function+++biological_process	[Cellular Component]---organelle+++cell part+++membrane-enclosed lumen+++cell+++organelle part+++[Molecular Function]---binding+++catalytic activity+++[Biological Process]---cellular process+++metabolic process+++immune system process+++response to stimulus
280840	LIF	mRNA	[Cellular Component]---GO:0005615///extracellular space+++GO:0005576///extracellular region+++GO:0005829///cytosol+++[Molecular Function]---GO:0005146///leukemia inhibitory factor receptor binding+++GO:0008083///growth factor activity+++GO:0005102///signaling receptor binding+++GO:0005125///cytokine activity+++[Biological Process]---GO:0060135///maternal process involved in female pregnancy+++GO:…	cellular_component+++molecular_function+++biological_process	[Cellular Component]---extracellular region part+++cell part+++extracellular region+++cell+++[Molecular Function]---binding+++molecular function regulator+++[Biological Process]---reproduction+++multi-organism process+++positive regulation of biological process+++developmental process+++cellular process+++multicellular organismal process+++signaling+++negative regulation of biological process+++b…
521254	BPNT1	mRNA	[Molecular Function]---GO:0016787///hydrolase activity+++GO:0046872///metal ion binding+++GO:0008441///3'(2'),5'-bisphosphate nucleotidase activity+++[Biological Process]---GO:0016311///dephosphorylation+++GO:0046854///phosphatidylinositol phosphorylation	molecular_function+++biological_process	[Molecular Function]---binding+++catalytic activity+++[Biological Process]---cellular process+++metabolic process
338031	FLT4	mRNA	[Cellular Component]---GO:0016021///integral component of membrane+++GO:0016020///membrane+++GO:0005887///integral component of plasma membrane+++GO:0043235///receptor complex+++GO:0005654///nucleoplasm+++GO:0005886///plasma membrane+++GO:0005737///cytoplasm+++[Molecular Function]---GO:0004672///protein kinase activity+++GO:0016301///kinase activity+++GO:0036328///VEGF-C-activated receptor activi…	cellular_component+++molecular_function+++biological_process	[Cellular Component]---protein-containing complex+++organelle+++cell part+++membrane part+++membrane-enclosed lumen+++membrane+++cell+++organelle part+++[Molecular Function]---binding+++catalytic activity+++molecular transducer activity+++[Biological Process]---developmental process+++positive regulation of biological process+++multicellular organismal process+++cellular process+++signaling+++neg…
521257	HRH2	mRNA	[Cellular Component]---GO:0016021///integral component of membrane+++GO:0030425///dendrite+++GO:0016020///membrane+++GO:0005887///integral component of plasma membrane+++[Molecular Function]---GO:0004930///G protein-coupled receptor activity+++GO:0004993///G protein-coupled serotonin receptor activity+++GO:0004969///histamine receptor activity+++GO:0030594///neurotransmitter receptor activity+++[…	cellular_component+++molecular_function+++biological_process	[Cellular Component]---cell part+++membrane part+++cell+++membrane+++[Molecular Function]---molecular transducer activity+++[Biological Process]---positive regulation of biological process+++developmental process+++cellular process+++multicellular organismal process+++signaling+++biological regulation+++regulation of biological process+++cellular component organization or biogenesis+++behavior+++…
404070	MT2A	mRNA	[Cellular Component]---GO:0048471///perinuclear region of cytoplasm+++GO:0005634///nucleus+++GO:0005737///cytoplasm+++[Molecular Function]---GO:0046872///metal ion binding+++[Biological Process]---GO:0071294///cellular response to zinc ion+++GO:0045926///negative regulation of growth	cellular_component+++molecular_function+++biological_process	[Cellular Component]---organelle+++cell part+++cell+++[Molecular Function]---binding+++[Biological Process]---cellular process+++growth+++negative regulation of biological process+++biological regulation+++regulation of biological process+++response to stimulus
100300424	CAPNS2	mRNA	[Cellular Component]---GO:0005886///plasma membrane+++GO:0005829///cytosol+++[Molecular Function]---GO:0004198///calcium-dependent cysteine-type endopeptidase activity+++GO:0005509///calcium ion binding	cellular_component+++molecular_function	[Cellular Component]---cell part+++membrane+++cell+++[Molecular Function]---binding+++catalytic activity
508666	LOC508666	mRNA	[Cellular Component]---GO:0005576///extracellular region+++[Molecular Function]---GO:0008009///chemokine activity+++[Biological Process]---GO:0006955///immune response	cellular_component+++molecular_function+++biological_process	[Cellular Component]---extracellular region+++[Molecular Function]---binding+++molecular function regulator+++[Biological Process]---immune system process+++response to stimulus
514936	TMEM51	mRNA	[Cellular Component]---GO:0016021///integral component of membrane+++GO:0016020///membrane	cellular_component	[Cellular Component]---membrane part+++membrane
516087	SCARA5	mRNA	[Cellular Component]---GO:0016021///integral component of membrane+++GO:0016020///membrane+++GO:0005887///integral component of plasma membrane+++GO:0009986///cell surface+++GO:0005886///plasma membrane+++[Molecular Function]---GO:0005044///scavenger receptor activity+++GO:0070287///ferritin receptor activity+++[Biological Process]---GO:0034755///iron ion transmembrane transport+++GO:0034605///ce…	cellular_component+++molecular_function+++biological_process	[Cellular Component]---cell part+++membrane part+++cell+++membrane+++[Molecular Function]---cargo receptor activity+++[Biological Process]---cellular process+++biological regulation+++cellular component organization or biogenesis+++response to stimulus+++localization
531240	PLXNA1	mRNA	[Cellular Component]---GO:0016021///integral component of membrane+++GO:0016020///membrane+++GO:0005887///integral component of plasma membrane+++GO:0002116///semaphorin receptor complex+++[Molecular Function]---GO:0017154///semaphorin receptor activity+++[Biological Process]---GO:1902287///semaphorin-plexin signaling pathway involved in axon guidance+++GO:0097485///neuron projection guidance+++G…	cellular_component+++molecular_function+++biological_process	[Cellular Component]---protein-containing complex+++cell part+++membrane part+++cell+++membrane+++[Molecular Function]---molecular transducer activity+++[Biological Process]---positive regulation of biological process+++developmental process+++multicellular organismal process+++cellular process+++growth+++signaling+++negative regulation of biological process+++biological regulation+++regulation o…
785366	EMB	mRNA	[Cellular Component]---GO:0016021///integral component of membrane+++GO:0016020///membrane+++GO:0030424///axon+++GO:0005886///plasma membrane+++[Molecular Function]---GO:0098632///cell-cell adhesion mediator activity+++[Biological Process]---GO:0070593///dendrite self-avoidance+++GO:0007411///axon guidance+++GO:0007156///homophilic cell adhesion via plasma membrane adhesion molecules	cellular_component+++molecular_function+++biological_process	[Cellular Component]---cell part+++membrane part+++cell+++membrane+++[Molecular Function]---binding+++[Biological Process]---developmental process+++cellular process+++multicellular organismal process+++cellular component organization or biogenesis+++response to stimulus+++biological adhesion+++locomotion
539797	RTKN2	mRNA	[Cellular Component]---GO:0005634///nucleus+++GO:0005737///cytoplasm+++[Biological Process]---GO:1901224///positive regulation of NIK/NF-kappaB signaling+++GO:2001243///negative regulation of intrinsic apoptotic signaling pathway+++GO:0030097///hemopoiesis+++GO:0051092///positive regulation of NF-kappaB transcription factor activity+++GO:0007165///signal transduction+++GO:0008284///positive regul…	cellular_component+++biological_process	[Cellular Component]---organelle+++cell part+++cell+++[Biological Process]---developmental process+++positive regulation of biological process+++multicellular organismal process+++cellular process+++signaling+++negative regulation of biological process+++metabolic process+++biological regulation+++immune system process+++regulation of biological process+++cell proliferation+++response to stimulus
507407	MSC	mRNA	[Cellular Component]---GO:0005654///nucleoplasm+++GO:0005634///nucleus+++[Molecular Function]---GO:0001227///DNA-binding transcription repressor activity, RNA polymerase II-specific+++GO:0046983///protein dimerization activity+++GO:0000980///RNA polymerase II distal enhancer sequence-specific DNA binding+++[Biological Process]---GO:0060021///roof of mouth development+++GO:0014707///branchiomeric …	cellular_component+++molecular_function+++biological_process	[Cellular Component]---organelle+++cell part+++membrane-enclosed lumen+++cell+++organelle part+++[Molecular Function]---transcription regulator activity+++binding+++[Biological Process]---developmental process+++multicellular organismal process+++cellular process+++negative regulation of biological process+++biological regulation+++metabolic process+++regulation of biological process+++response t…
107131286		mRNA	[Cellular Component]---GO:0005615///extracellular space+++GO:0016020///membrane+++[Molecular Function]---GO:0043184///vascular endothelial growth factor receptor 2 binding+++GO:0005125///cytokine activity+++GO:0008201///heparin binding+++GO:0043183///vascular endothelial growth factor receptor 1 binding+++GO:0042803///protein homodimerization activity+++GO:0008083///growth factor activity+++[Biol…	cellular_component+++molecular_function+++biological_process	[Cellular Component]---extracellular region part+++extracellular region+++membrane+++[Molecular Function]---binding+++molecular function regulator+++[Biological Process]---positive regulation of biological process+++developmental process+++cellular process+++multicellular organismal process+++signaling+++biological regulation+++metabolic process+++immune system process+++regulation of biological …
505078	APOL3	mRNA	[Cellular Component]---GO:0005576///extracellular region+++[Molecular Function]---GO:0008289///lipid binding+++[Biological Process]---GO:0042157///lipoprotein metabolic process+++GO:0006869///lipid transport	cellular_component+++molecular_function+++biological_process	[Cellular Component]---extracellular region+++[Molecular Function]---binding+++[Biological Process]---metabolic process+++localization
100295656	C19H17orf67	mRNA	[Cellular Component]---GO:0016021///integral component of membrane+++GO:0016020///membrane	cellular_component	[Cellular Component]---membrane part+++membrane
532574	MYO5C	mRNA	[Cellular Component]---GO:0016459///myosin complex+++[Molecular Function]---GO:0003779///actin binding+++GO:0003774///motor activity+++GO:0003676///nucleic acid binding+++GO:0051015///actin filament binding+++GO:0000166///nucleotide binding+++GO:0005524///ATP binding	cellular_component+++molecular_function	[Cellular Component]---protein-containing complex+++organelle+++cell part+++cell+++organelle part+++[Molecular Function]---binding+++catalytic activity
524813	FOXF1	mRNA	[Cellular Component]---GO:0005634///nucleus+++[Molecular Function]---GO:0003700///DNA-binding transcription factor activity+++GO:0003677///DNA binding+++GO:0044212///transcription regulatory region DNA binding+++GO:0000977///RNA polymerase II regulatory region sequence-specific DNA binding+++GO:0000981///DNA-binding transcription factor activity, RNA polymerase II-specific+++GO:0001228///DNA-bind…	cellular_component+++molecular_function+++biological_process	[Cellular Component]---organelle+++cell part+++cell+++[Molecular Function]---transcription regulator activity+++binding+++[Biological Process]---positive regulation of biological process+++developmental process+++multicellular organismal process+++cellular process+++signaling+++negative regulation of biological process+++biological regulation+++metabolic process+++immune system process+++regulati…
613699	LOC613699	mRNA	[Cellular Component]---GO:0016021///integral component of membrane+++GO:0005886///plasma membrane+++[Biological Process]---GO:0034341///response to interferon-gamma+++GO:0006955///immune response+++GO:0035455///response to interferon-alpha+++GO:0060337///type I interferon signaling pathway+++GO:0045071///negative regulation of viral genome replication+++GO:0051607///defense response to virus+++GO…	cellular_component+++biological_process	[Cellular Component]---cell part+++membrane part+++cell+++membrane+++[Biological Process]---multi-organism process+++cellular process+++signaling+++negative regulation of biological process+++biological regulation+++immune system process+++regulation of biological process+++response to stimulus
515475	TMEM140	mRNA	[Cellular Component]---GO:0016021///integral component of membrane+++GO:0016020///membrane	cellular_component	[Cellular Component]---membrane part+++membrane
614323	CA12	mRNA	[Cellular Component]---GO:0016021///integral component of membrane+++GO:0016020///membrane+++[Molecular Function]---GO:0046872///metal ion binding+++GO:0004089///carbonate dehydratase activity+++GO:0008270///zinc ion binding+++[Biological Process]---GO:0055064///chloride ion homeostasis	cellular_component+++molecular_function+++biological_process	[Cellular Component]---membrane part+++membrane+++[Molecular Function]---binding+++catalytic activity+++[Biological Process]---biological regulation
497204	UBA7	mRNA	[Cellular Component]---GO:0005737///cytoplasm+++[Molecular Function]---GO:0019782///ISG15 activating enzyme activity+++GO:0008641///ubiquitin-like modifier activating enzyme activity+++[Biological Process]---GO:0032020///ISG15-protein conjugation+++GO:0006464///cellular protein modification process+++GO:0006974///cellular response to DNA damage stimulus+++GO:0019941///modification-dependent prote…	cellular_component+++molecular_function+++biological_process	[Cellular Component]---cell part+++cell+++[Molecular Function]---catalytic activity+++[Biological Process]---cellular process+++metabolic process+++response to stimulus
507215	TNFSF10	mRNA	[Cellular Component]---GO:0016021///integral component of membrane+++GO:0016020///membrane+++GO:0005615///extracellular space+++[Molecular Function]---GO:0045569///TRAIL binding+++GO:0042802///identical protein binding+++GO:0046872///metal ion binding+++GO:0005164///tumor necrosis factor receptor binding+++GO:0008270///zinc ion binding+++GO:0005125///cytokine activity+++GO:0032813///tumor necrosi…	cellular_component+++molecular_function+++biological_process	[Cellular Component]---extracellular region part+++membrane part+++extracellular region+++membrane+++[Molecular Function]---binding+++molecular function regulator+++[Biological Process]---positive regulation of biological process+++cellular process+++signaling+++metabolic process+++biological regulation+++immune system process+++regulation of biological process+++cellular component organization o…
534929	VNN2	mRNA	[Cellular Component]---GO:0031225///anchored component of membrane+++GO:0005576///extracellular region+++GO:0005886///plasma membrane+++[Molecular Function]---GO:0017159///pantetheine hydrolase activity+++GO:0016811///hydrolase activity, acting on carbon-nitrogen (but not peptide) bonds, in linear amides+++[Biological Process]---GO:0006807///nitrogen compound metabolic process+++GO:0015939///pant…	cellular_component+++molecular_function+++biological_process	[Cellular Component]---cell part+++membrane part+++extracellular region+++cell+++membrane+++[Molecular Function]---catalytic activity+++[Biological Process]---cellular process+++metabolic process
527119	RIMBP2	mRNA	[Cellular Component]---GO:0045202///synapse+++GO:0005886///plasma membrane+++GO:0030054///cell junction+++[Biological Process]---GO:0007274///neuromuscular synaptic transmission+++GO:0010923///negative regulation of phosphatase activity	cellular_component+++biological_process	[Cellular Component]---cell part+++synapse+++cell junction+++cell+++membrane+++[Biological Process]---cellular process+++signaling+++negative regulation of biological process+++biological regulation+++metabolic process+++regulation of biological process
525408	NFKBIB	mRNA	[Cellular Component]---GO:0005634///nucleus+++GO:0005829///cytosol+++[Molecular Function]---GO:0003713///transcription coactivator activity+++[Biological Process]---GO:0071222///cellular response to lipopolysaccharide	cellular_component+++molecular_function+++biological_process	[Cellular Component]---organelle+++cell part+++cell+++[Molecular Function]---transcription regulator activity+++[Biological Process]---multi-organism process+++cellular process+++response to stimulus
519922	OAS1Z	mRNA	[Cellular Component]---GO:0005829///cytosol+++GO:0005654///nucleoplasm+++GO:0005634///nucleus+++[Molecular Function]---GO:0003723///RNA binding+++GO:0016779///nucleotidyltransferase activity+++GO:0003725///double-stranded RNA binding+++GO:0001730///2'-5'-oligoadenylate synthetase activity+++GO:0016740///transferase activity+++GO:0005524///ATP binding+++[Biological Process]---GO:0006955///immune r…	cellular_component+++molecular_function+++biological_process	[Cellular Component]---organelle+++cell part+++membrane-enclosed lumen+++cell+++organelle part+++[Molecular Function]---binding+++catalytic activity+++[Biological Process]---multi-organism process+++cellular process+++negative regulation of biological process+++metabolic process+++biological regulation+++immune system process+++regulation of biological process+++response to stimulus
282023	PTGS2	mRNA	[Cellular Component]---GO:0031090///organelle membrane+++GO:0005737///cytoplasm+++GO:0043231///intracellular membrane-bounded organelle+++GO:0043005///neuron projection+++GO:0016020///membrane+++GO:0005789///endoplasmic reticulum membrane+++GO:0005783///endoplasmic reticulum+++[Molecular Function]---GO:0051213///dioxygenase activity+++GO:0016491///oxidoreductase activity+++GO:0019899///enzyme bin…	cellular_component+++molecular_function+++biological_process	[Cellular Component]---organelle+++membrane+++cell+++cell part+++organelle part+++membrane part+++[Molecular Function]---binding+++antioxidant activity+++catalytic activity+++[Biological Process]---reproduction+++multi-organism process+++positive regulation of biological process+++developmental process+++multicellular organismal process+++cellular process+++growth+++signaling+++detoxification+++n…
535136	DIP2C	mRNA	[Molecular Function]---GO:0003824///catalytic activity+++[Biological Process]---GO:0008152///metabolic process	molecular_function+++biological_process	[Molecular Function]---catalytic activity+++[Biological Process]---metabolic process
407770	PLXNA2	mRNA	[Cellular Component]---GO:0016021///integral component of membrane+++GO:0016020///membrane+++GO:0005887///integral component of plasma membrane+++GO:0002116///semaphorin receptor complex+++[Molecular Function]---GO:0017154///semaphorin receptor activity+++GO:0042802///identical protein binding+++[Biological Process]---GO:0051642///centrosome localization+++GO:0021935///cerebellar granule cell pre…	cellular_component+++molecular_function+++biological_process	[Cellular Component]---protein-containing complex+++cell part+++membrane part+++cell+++membrane+++[Molecular Function]---binding+++molecular transducer activity+++[Biological Process]---positive regulation of biological process+++developmental process+++cellular process+++multicellular organismal process+++signaling+++negative regulation of biological process+++biological regulation+++regulation …
516011	MEI1	mRNA	[Cellular Component]---GO:0005623///cell+++[Biological Process]---GO:0007276///gamete generation+++GO:0007286///spermatid development+++GO:0045141///meiotic telomere clustering+++GO:0051321///meiotic cell cycle+++GO:0007141///male meiosis I	cellular_component+++biological_process	[Cellular Component]---cell+++[Biological Process]---reproduction+++multi-organism process+++developmental process+++cellular process+++multicellular organismal process+++reproductive process+++cellular component organization or biogenesis+++localization
509855	IRF9	mRNA	[Cellular Component]---GO:0005829///cytosol+++[Molecular Function]---GO:0003700///DNA-binding transcription factor activity+++GO:0044212///transcription regulatory region DNA binding+++GO:0000978///RNA polymerase II proximal promoter sequence-specific DNA binding+++[Biological Process]---GO:0006355///regulation of transcription, DNA-templated	cellular_component+++molecular_function+++biological_process	[Cellular Component]---cell part+++cell+++[Molecular Function]---transcription regulator activity+++binding+++[Biological Process]---cellular process+++biological regulation+++metabolic process+++regulation of biological process
510593	PSMB9	mRNA	[Cellular Component]---GO:0000502///proteasome complex+++GO:0005839///proteasome core complex+++GO:0019774///proteasome core complex, beta-subunit complex+++GO:0005829///cytosol+++GO:0005634///nucleus+++GO:1990111///spermatoproteasome complex+++GO:0005737///cytoplasm+++[Molecular Function]---GO:0004175///endopeptidase activity+++GO:0008233///peptidase activity+++GO:0016787///hydrolase activity+++…	cellular_component+++molecular_function+++biological_process	[Cellular Component]---protein-containing complex+++organelle+++cell part+++cell+++[Molecular Function]---catalytic activity+++[Biological Process]---cellular process+++biological regulation+++metabolic process+++immune system process+++regulation of biological process
507061	DUSP5	mRNA	[Cellular Component]---GO:0005634///nucleus+++GO:0005737///cytoplasm+++[Molecular Function]---GO:0008138///protein tyrosine/serine/threonine phosphatase activity+++GO:0016787///hydrolase activity+++GO:0016791///phosphatase activity+++GO:0017017///MAP kinase tyrosine/serine/threonine phosphatase activity+++GO:0004721///phosphoprotein phosphatase activity+++GO:0004725///protein tyrosine phosphatase…	cellular_component+++molecular_function+++biological_process	[Cellular Component]---organelle+++cell part+++cell+++[Molecular Function]---catalytic activity+++[Biological Process]---cellular process+++signaling+++negative regulation of biological process+++biological regulation+++metabolic process+++regulation of biological process+++response to stimulus
100336707		mRNA	[Cellular Component]---GO:0005694///chromosome+++GO:0005654///nucleoplasm+++[Molecular Function]---GO:0046975///histone methyltransferase activity (H3-K36 specific)+++GO:0008270///zinc ion binding+++GO:0003682///chromatin binding+++GO:0003712///transcription coregulator activity+++GO:0042974///retinoic acid receptor binding+++GO:0003714///transcription corepressor activity+++GO:0046966///thyroid …	cellular_component+++molecular_function+++biological_process	[Cellular Component]---organelle+++cell part+++membrane-enclosed lumen+++cell+++organelle part+++[Molecular Function]---transcription regulator activity+++binding+++catalytic activity+++[Biological Process]---positive regulation of biological process+++cellular process+++negative regulation of biological process+++biological regulation+++metabolic process+++regulation of biological process+++cell…
516783	SDSL	mRNA	[Cellular Component]---GO:0005829///cytosol+++[Molecular Function]---GO:0042802///identical protein binding+++GO:0003941///L-serine ammonia-lyase activity+++GO:0004794///L-threonine ammonia-lyase activity+++[Biological Process]---GO:0006565///L-serine catabolic process+++GO:0006567///threonine catabolic process	cellular_component+++molecular_function+++biological_process	[Cellular Component]---cell part+++cell+++[Molecular Function]---binding+++catalytic activity+++[Biological Process]---cellular process+++metabolic process
100337051	SLC2A9	mRNA	[Cellular Component]---GO:0016021///integral component of membrane+++GO:0016020///membrane+++GO:0005886///plasma membrane+++[Molecular Function]---GO:0005355///glucose transmembrane transporter activity+++GO:0015143///urate transmembrane transporter activity+++GO:0022857///transmembrane transporter activity+++GO:0005215///transporter activity+++[Biological Process]---GO:0015747///urate transport+…	cellular_component+++molecular_function+++biological_process	[Cellular Component]---cell part+++membrane part+++cell+++membrane+++[Molecular Function]---transporter activity+++[Biological Process]---cellular process+++metabolic process+++localization
534961	C1QA	mRNA	[Cellular Component]---GO:0005576///extracellular region+++GO:0005581///collagen trimer+++[Biological Process]---GO:0045087///innate immune response+++GO:0006958///complement activation, classical pathway+++GO:0002376///immune system process	cellular_component+++biological_process	[Cellular Component]---protein-containing complex+++extracellular region+++[Biological Process]---positive regulation of biological process+++biological regulation+++metabolic process+++immune system process+++regulation of biological process+++response to stimulus
539902	ARHGAP24	mRNA	[Cellular Component]---GO:0005925///focal adhesion+++GO:0005856///cytoskeleton+++GO:0042995///cell projection+++GO:0005829///cytosol+++[Molecular Function]---GO:0005096///GTPase activator activity+++[Biological Process]---GO:0043547///positive regulation of GTPase activity+++GO:0007165///signal transduction	cellular_component+++molecular_function+++biological_process	[Cellular Component]---organelle+++cell part+++cell junction+++cell+++[Molecular Function]---molecular function regulator+++[Biological Process]---cellular process+++signaling+++biological regulation+++regulation of biological process+++response to stimulus
281848	IGF1R	mRNA	[Cellular Component]---GO:0016021///integral component of membrane+++GO:0016020///membrane+++GO:0030424///axon+++GO:0005887///integral component of plasma membrane+++GO:0043235///receptor complex+++GO:0005899///insulin receptor complex+++GO:0005886///plasma membrane+++GO:0005737///cytoplasm+++[Molecular Function]---GO:0005520///insulin-like growth factor binding+++GO:0004672///protein kinase acti…	cellular_component+++molecular_function+++biological_process	[Cellular Component]---protein-containing complex+++cell part+++membrane part+++membrane+++cell+++[Molecular Function]---binding+++catalytic activity+++molecular transducer activity+++[Biological Process]---positive regulation of biological process+++developmental process+++cellular process+++signaling+++negative regulation of biological process+++biological regulation+++metabolic process+++regul…
515715	CARS	mRNA	[Cellular Component]---GO:0005829///cytosol+++GO:0005737///cytoplasm+++[Molecular Function]---GO:0004812///aminoacyl-tRNA ligase activity+++GO:0000166///nucleotide binding+++GO:0042803///protein homodimerization activity+++GO:0000049///tRNA binding+++GO:0005524///ATP binding+++GO:0004817///cysteine-tRNA ligase activity+++[Biological Process]---GO:0006418///tRNA aminoacylation for protein translat…	cellular_component+++molecular_function+++biological_process	[Cellular Component]---cell part+++cell+++[Molecular Function]---binding+++catalytic activity+++[Biological Process]---cellular process+++metabolic process
506702	TDRD7	mRNA	[Cellular Component]---GO:0035770///ribonucleoprotein granule+++GO:0005737///cytoplasm+++[Molecular Function]---GO:0003723///RNA binding+++GO:0003729///mRNA binding+++[Biological Process]---GO:0030154///cell differentiation+++GO:0002089///lens morphogenesis in camera-type eye+++GO:0070306///lens fiber cell differentiation+++GO:0007283///spermatogenesis+++GO:0010608///posttranscriptional regulatio…	cellular_component+++molecular_function+++biological_process	[Cellular Component]---protein-containing complex+++organelle+++cell part+++cell+++[Molecular Function]---binding+++[Biological Process]---reproduction+++multi-organism process+++developmental process+++cellular process+++multicellular organismal process+++biological regulation+++metabolic process+++reproductive process+++regulation of biological process
519376	MB21D2	mRNA	[Molecular Function]---GO:0044877///protein-containing complex binding	molecular_function	[Molecular Function]---binding
100337139	LOC100337139	mRNA	[Cellular Component]---GO:0008623///CHRAC+++GO:0016590///ACF complex+++[Molecular Function]---GO:0046872///metal ion binding+++[Biological Process]---GO:0006338///chromatin remodeling+++GO:0016573///histone acetylation+++GO:0006351///transcription, DNA-templated+++GO:0006261///DNA-dependent DNA replication+++GO:0006357///regulation of transcription by RNA polymerase II	cellular_component+++molecular_function+++biological_process	[Cellular Component]---protein-containing complex+++organelle+++cell part+++membrane-enclosed lumen+++cell+++organelle part+++[Molecular Function]---binding+++[Biological Process]---cellular process+++biological regulation+++metabolic process+++regulation of biological process+++cellular component organization or biogenesis
107131170		mRNA	[Cellular Component]---GO:0019898///extrinsic component of membrane+++GO:0005634///nucleus+++GO:0034045///phagophore assembly site membrane+++GO:0005811///lipid droplet+++GO:0000407///phagophore assembly site+++GO:0005829///cytosol+++GO:0043231///intracellular membrane-bounded organelle+++[Biological Process]---GO:0044804///autophagy of nucleus+++GO:0000422///autophagy of mitochondrion+++GO:00000…	cellular_component+++biological_process	[Cellular Component]---organelle+++cell part+++membrane part+++membrane+++cell+++[Biological Process]---cellular process+++metabolic process+++cellular component organization or biogenesis
520842	KLF4	mRNA	[Cellular Component]---GO:0000790///nuclear chromatin+++GO:0005719///nuclear euchromatin+++GO:0005654///nucleoplasm+++GO:0044798///nuclear transcription factor complex+++GO:0005634///nucleus+++GO:0005737///cytoplasm+++[Molecular Function]---GO:0008013///beta-catenin binding+++GO:0003676///nucleic acid binding+++GO:0008134///transcription factor binding+++GO:0001010///RNA polymerase II sequence-sp…	cellular_component+++molecular_function+++biological_process	[Cellular Component]---protein-containing complex+++organelle+++cell part+++membrane-enclosed lumen+++cell+++organelle part+++[Molecular Function]---transcription regulator activity+++binding+++[Biological Process]---positive regulation of biological process+++developmental process+++multicellular organismal process+++cellular process+++signaling+++negative regulation of biological process+++biol…
531336	AHNAK	mRNA	[Cellular Component]---GO:0042383///sarcolemma+++GO:0070062///extracellular exosome+++GO:0015629///actin cytoskeleton+++GO:0005829///cytosol+++GO:0043034///costamere+++GO:0044291///cell-cell contact zone+++GO:0045121///membrane raft+++GO:0005886///plasma membrane+++GO:0030315///T-tubule+++GO:0031982///vesicle+++GO:0005634///nucleus+++GO:0005737///cytoplasm+++[Molecular Function]---GO:0044548///S1…	cellular_component+++molecular_function+++biological_process	[Cellular Component]---extracellular region part+++supramolecular complex+++organelle+++cell part+++membrane part+++extracellular region+++cell junction+++membrane+++cell+++organelle part+++[Molecular Function]---binding+++structural molecule activity+++[Biological Process]---cellular process+++biological regulation+++metabolic process+++regulation of biological process+++cellular component organ…
522469	BATF2	mRNA	[Cellular Component]---GO:0005634///nucleus+++[Molecular Function]---GO:0003700///DNA-binding transcription factor activity+++GO:0003677///DNA binding+++GO:0000978///RNA polymerase II proximal promoter sequence-specific DNA binding+++[Biological Process]---GO:0006357///regulation of transcription by RNA polymerase II+++GO:0006355///regulation of transcription, DNA-templated+++GO:0043011///myeloid…	cellular_component+++molecular_function+++biological_process	[Cellular Component]---organelle+++cell part+++cell+++[Molecular Function]---transcription regulator activity+++binding+++[Biological Process]---multi-organism process+++developmental process+++multicellular organismal process+++cellular process+++biological regulation+++metabolic process+++immune system process+++regulation of biological process+++response to stimulus
506783	FCER1A	mRNA	[Cellular Component]---GO:0016021///integral component of membrane+++GO:0016020///membrane+++GO:0009986///cell surface+++[Molecular Function]---GO:0019863///IgE binding+++[Biological Process]---GO:0038095///Fc-epsilon receptor signaling pathway	cellular_component+++molecular_function+++biological_process	[Cellular Component]---cell part+++membrane part+++membrane+++cell+++[Molecular Function]---binding+++[Biological Process]---cellular process+++signaling+++biological regulation+++immune system process+++regulation of biological process+++response to stimulus
523822	TNFRSF11B	mRNA	[Cellular Component]---GO:0005615///extracellular space+++GO:0005576///extracellular region+++GO:0031012///extracellular matrix+++[Molecular Function]---GO:0005031///tumor necrosis factor-activated receptor activity+++[Biological Process]---GO:0030198///extracellular matrix organization+++GO:0006915///apoptotic process+++GO:0007165///signal transduction+++GO:0042489///negative regulation of odont…	cellular_component+++molecular_function+++biological_process	[Cellular Component]---extracellular region part+++extracellular region+++[Molecular Function]---molecular transducer activity+++[Biological Process]---developmental process+++multicellular organismal process+++cellular process+++signaling+++negative regulation of biological process+++biological regulation+++regulation of biological process+++cellular component organization or biogenesis+++respon…
281375	SERPINE1	mRNA	[Cellular Component]---GO:0070062///extracellular exosome+++GO:0062023///collagen-containing extracellular matrix+++GO:0005615///extracellular space+++GO:0005576///extracellular region+++[Molecular Function]---GO:0002020///protease binding+++GO:0030414///peptidase inhibitor activity+++GO:0035375///zymogen binding+++GO:0004857///enzyme inhibitor activity+++GO:0005102///signaling receptor binding++…	cellular_component+++molecular_function+++biological_process	[Cellular Component]---extracellular region part+++organelle+++extracellular region+++[Molecular Function]---binding+++molecular function regulator+++[Biological Process]---multi-organism process+++positive regulation of biological process+++developmental process+++multicellular organismal process+++cellular process+++signaling+++negative regulation of biological process+++biological regulation++…
107131284		mRNA	[Cellular Component]---GO:0031088///platelet dense granule membrane+++GO:0016323///basolateral plasma membrane+++GO:0005887///integral component of plasma membrane+++GO:0005886///plasma membrane+++GO:0016020///membrane+++[Molecular Function]---GO:0015662///ATPase activity, coupled to transmembrane movement of ions, phosphorylative mechanism+++GO:0005524///ATP binding+++GO:0042626///ATPase activit…	cellular_component+++molecular_function+++biological_process	[Cellular Component]---organelle+++cell part+++membrane part+++cell+++membrane+++organelle part+++[Molecular Function]---transporter activity+++binding+++catalytic activity+++[Biological Process]---cellular process+++cellular component organization or biogenesis+++localization
107131174	LOC107131174	mRNA	[Cellular Component]---GO:0005764///lysosome+++GO:0036117///hyaluranon cable+++GO:0005615///extracellular space+++GO:0031410///cytoplasmic vesicle+++GO:0005737///cytoplasm+++[Molecular Function]---GO:0016787///hydrolase activity+++GO:0016798///hydrolase activity, acting on glycosyl bonds+++GO:0004415///hyalurononglucosaminidase activity+++GO:0003824///catalytic activity+++[Biological Process]---G…	cellular_component+++molecular_function+++biological_process	[Cellular Component]---extracellular region part+++organelle+++cell part+++extracellular region+++cell+++[Molecular Function]---catalytic activity+++[Biological Process]---metabolic process
286798	TNS1	mRNA	[Cellular Component]---GO:0005925///focal adhesion+++GO:0030054///cell junction+++GO:0009986///cell surface+++GO:0005856///cytoskeleton+++GO:0030055///cell-substrate junction+++GO:0005737///cytoplasm+++[Molecular Function]---GO:0003779///actin binding+++[Biological Process]---GO:0010761///fibroblast migration+++GO:0007044///cell-substrate junction assembly	cellular_component+++molecular_function+++biological_process	[Cellular Component]---organelle+++cell part+++cell junction+++cell+++[Molecular Function]---binding+++[Biological Process]---cellular process+++cellular component organization or biogenesis+++localization+++locomotion
514448	LPIN2	mRNA	[Cellular Component]---GO:0005829///cytosol+++GO:0005789///endoplasmic reticulum membrane+++GO:0005634///nucleus+++[Molecular Function]---GO:0003713///transcription coactivator activity+++GO:0008195///phosphatidate phosphatase activity+++[Biological Process]---GO:0009062///fatty acid catabolic process+++GO:0045944///positive regulation of transcription by RNA polymerase II+++GO:0032869///cellular…	cellular_component+++molecular_function+++biological_process	[Cellular Component]---organelle+++cell part+++membrane part+++membrane+++cell+++organelle part+++[Molecular Function]---transcription regulator activity+++catalytic activity+++[Biological Process]---positive regulation of biological process+++cellular process+++biological regulation+++metabolic process+++regulation of biological process+++response to stimulus
282229	FCGR2B	mRNA	[Cellular Component]---GO:0016021///integral component of membrane+++GO:0016020///membrane+++GO:0005886///plasma membrane+++[Molecular Function]---GO:0019864///IgG binding	cellular_component+++molecular_function	[Cellular Component]---cell part+++membrane part+++cell+++membrane+++[Molecular Function]---binding
516334	GPRC5B	mRNA	[Cellular Component]---GO:0016021///integral component of membrane+++GO:0005730///nucleolus+++GO:0016020///membrane+++GO:0070062///extracellular exosome+++GO:0043235///receptor complex+++GO:0005829///cytosol+++GO:0005886///plasma membrane+++GO:0005634///nucleus+++GO:0043231///intracellular membrane-bounded organelle+++[Molecular Function]---GO:0004930///G protein-coupled receptor activity+++GO:00…	cellular_component+++molecular_function+++biological_process	[Cellular Component]---extracellular region part+++protein-containing complex+++organelle+++cell part+++membrane part+++membrane-enclosed lumen+++extracellular region+++membrane+++cell+++organelle part+++[Molecular Function]---binding+++molecular transducer activity+++molecular function regulator+++[Biological Process]---positive regulation of biological process+++developmental process+++multicel…
280968	TPPP	mRNA	[Cellular Component]---GO:0005739///mitochondrion+++GO:0048471///perinuclear region of cytoplasm+++GO:0005829///cytosol+++GO:0097427///microtubule bundle+++GO:0005856///cytoskeleton+++GO:0043209///myelin sheath+++GO:0005634///nucleus+++GO:0005874///microtubule+++GO:0005737///cytoplasm+++[Molecular Function]---GO:0015631///tubulin binding+++GO:0008017///microtubule binding+++GO:0005515///protein b…	cellular_component+++molecular_function+++biological_process	[Cellular Component]---supramolecular complex+++organelle+++cell part+++cell+++organelle part+++[Molecular Function]---binding+++[Biological Process]---positive regulation of biological process+++cellular process+++biological regulation+++regulation of biological process+++cellular component organization or biogenesis
509786	BCL2L15	mRNA	[Cellular Component]---GO:0005829///cytosol+++GO:0005634///nucleus+++[Biological Process]---GO:0006915///apoptotic process+++GO:0042981///regulation of apoptotic process	cellular_component+++biological_process	[Cellular Component]---organelle+++cell part+++cell+++[Biological Process]---cellular process+++biological regulation+++regulation of biological process
539690	CD93	mRNA	[Cellular Component]---GO:0016021///integral component of membrane+++GO:0016020///membrane+++GO:0009986///cell surface+++GO:0005886///plasma membrane+++GO:0031410///cytoplasmic vesicle+++[Molecular Function]---GO:0001849///complement component C1q binding+++GO:0005509///calcium ion binding+++[Biological Process]---GO:0098609///cell-cell adhesion	cellular_component+++molecular_function+++biological_process	[Cellular Component]---organelle+++cell part+++membrane part+++cell+++membrane+++[Molecular Function]---binding+++[Biological Process]---biological adhesion
509239	TMCC3	mRNA	[Cellular Component]---GO:0016021///integral component of membrane+++GO:0016020///membrane	cellular_component	[Cellular Component]---membrane part+++membrane
615412	BAIAP2L1	mRNA	[Cellular Component]---GO:0015629///actin cytoskeleton+++GO:0005829///cytosol+++GO:0005654///nucleoplasm+++GO:0005886///plasma membrane+++[Molecular Function]---GO:0070064///proline-rich region binding+++[Biological Process]---GO:0009617///response to bacterium+++GO:2000251///positive regulation of actin cytoskeleton reorganization+++GO:0051017///actin filament bundle assembly+++GO:0030833///regu…	cellular_component+++molecular_function+++biological_process	[Cellular Component]---organelle+++cell part+++membrane-enclosed lumen+++membrane+++cell+++organelle part+++[Molecular Function]---binding+++[Biological Process]---multi-organism process+++positive regulation of biological process+++cellular process+++signaling+++biological regulation+++regulation of biological process+++cellular component organization or biogenesis+++response to stimulus
532605	RGS14	mRNA	[Cellular Component]---GO:0030425///dendrite+++GO:0043197///dendritic spine+++GO:0014069///postsynaptic density+++GO:0005813///centrosome+++GO:0098978///glutamatergic synapse+++GO:0005886///plasma membrane+++GO:0016604///nuclear body+++GO:0005819///spindle+++GO:0005634///nucleus+++GO:0005737///cytoplasm+++[Molecular Function]---GO:0005092///GDP-dissociation inhibitor activity+++GO:0032794///GTPas…	cellular_component+++molecular_function+++biological_process	[Cellular Component]---synapse part+++organelle+++cell part+++membrane-enclosed lumen+++synapse+++membrane+++cell+++organelle part+++[Molecular Function]---binding+++molecular function regulator+++[Biological Process]---positive regulation of biological process+++multicellular organismal process+++cellular process+++signaling+++negative regulation of biological process+++metabolic process+++biolo…
618733	LOC618733	mRNA	[Cellular Component]---GO:0016021///integral component of membrane+++GO:0016020///membrane+++GO:0042825///TAP complex+++GO:0030176///integral component of endoplasmic reticulum membrane+++[Molecular Function]---GO:0015440///peptide-transporting ATPase activity+++GO:0042287///MHC protein binding+++GO:0000166///nucleotide binding+++GO:0016887///ATPase activity+++GO:0042626///ATPase activity, couple…	cellular_component+++molecular_function+++biological_process	[Cellular Component]---protein-containing complex+++organelle+++cell part+++membrane part+++cell+++membrane+++organelle part+++[Molecular Function]---transporter activity+++binding+++catalytic activity+++[Biological Process]---immune system process+++localization
281096	CSF3	mRNA	[Cellular Component]---GO:0005615///extracellular space+++GO:0005576///extracellular region+++[Molecular Function]---GO:0019899///enzyme binding+++GO:0005130///granulocyte colony-stimulating factor receptor binding+++GO:0008083///growth factor activity+++GO:0005125///cytokine activity+++[Biological Process]---GO:0051091///positive regulation of DNA-binding transcription factor activity+++GO:00713…	cellular_component+++molecular_function+++biological_process	[Cellular Component]---extracellular region part+++extracellular region+++[Molecular Function]---binding+++molecular function regulator+++[Biological Process]---developmental process+++positive regulation of biological process+++multicellular organismal process+++cellular process+++signaling+++metabolic process+++biological regulation+++immune system process+++regulation of biological process+++c…
539960	STX11	mRNA	[Cellular Component]---GO:0016021///integral component of membrane+++GO:0031201///SNARE complex+++GO:0016020///membrane+++GO:0048787///presynaptic active zone membrane+++GO:0042734///presynaptic membrane+++GO:0012505///endomembrane system+++GO:0008021///synaptic vesicle+++GO:0005886///plasma membrane+++GO:0005794///Golgi apparatus+++[Molecular Function]---GO:0000149///SNARE binding+++GO:0005484//…	cellular_component+++molecular_function+++biological_process	[Cellular Component]---synapse part+++protein-containing complex+++organelle+++cell part+++membrane part+++synapse+++membrane+++cell+++[Molecular Function]---binding+++[Biological Process]---cellular process+++signaling+++biological regulation+++cellular component organization or biogenesis+++localization
538598	IRS1	mRNA	[Cellular Component]---GO:0005901///caveola+++GO:0005829///cytosol+++GO:0005886///plasma membrane+++GO:0005634///nucleus+++[Molecular Function]---GO:0005070///SH3/SH2 adaptor activity+++GO:0001784///phosphotyrosine residue binding+++GO:0005158///insulin receptor binding+++GO:0005159///insulin-like growth factor receptor binding+++GO:0043548///phosphatidylinositol 3-kinase binding+++[Biological Pr…	cellular_component+++molecular_function+++biological_process	[Cellular Component]---organelle+++cell part+++membrane part+++membrane+++cell+++[Molecular Function]---binding+++[Biological Process]---positive regulation of biological process+++cellular process+++signaling+++negative regulation of biological process+++metabolic process+++biological regulation+++regulation of biological process+++response to stimulus+++localization
783920	LOC783920	mRNA	[Cellular Component]---GO:0005634///nucleus+++GO:0005829///cytosol+++[Molecular Function]---GO:0005525///GTP binding	cellular_component+++molecular_function	[Cellular Component]---organelle+++cell part+++cell+++[Molecular Function]---binding
509642	TINAGL1	mRNA	[Cellular Component]---GO:0005615///extracellular space+++GO:0005737///cytoplasm+++[Molecular Function]---GO:0030247///polysaccharide binding+++GO:0043236///laminin binding+++GO:0005044///scavenger receptor activity+++GO:0008234///cysteine-type peptidase activity+++[Biological Process]---GO:0006955///immune response+++GO:0006508///proteolysis+++GO:0007155///cell adhesion+++GO:0006898///receptor-m…	cellular_component+++molecular_function+++biological_process	[Cellular Component]---extracellular region part+++cell part+++extracellular region+++cell+++[Molecular Function]---cargo receptor activity+++binding+++catalytic activity+++[Biological Process]---metabolic process+++immune system process+++biological adhesion+++response to stimulus+++localization
789503	LOC789503	mRNA	[Cellular Component]---GO:0005576///extracellular region+++[Biological Process]---GO:0016266///O-glycan processing+++GO:0002223///stimulatory C-type lectin receptor signaling pathway	cellular_component+++biological_process	[Cellular Component]---extracellular region+++[Biological Process]---positive regulation of biological process+++cellular process+++signaling+++metabolic process+++biological regulation+++immune system process+++regulation of biological process+++response to stimulus
615066	LOC615066	mRNA	[Cellular Component]---GO:0005680///anaphase-promoting complex+++GO:0005737///cytoplasm+++[Molecular Function]---GO:0097602///cullin family protein binding+++GO:0046872///metal ion binding+++GO:0061630///ubiquitin protein ligase activity+++[Biological Process]---GO:0070979///protein K11-linked ubiquitination+++GO:0007049///cell cycle+++GO:0045842///positive regulation of mitotic metaphase/anaphas…	cellular_component+++molecular_function+++biological_process	[Cellular Component]---protein-containing complex+++organelle+++cell part+++cell+++organelle part+++[Molecular Function]---binding+++catalytic activity+++[Biological Process]---positive regulation of biological process+++cellular process+++metabolic process+++biological regulation+++regulation of biological process+++cellular component organization or biogenesis
528123	WLS	mRNA	[Cellular Component]---GO:0016021///integral component of membrane+++GO:0005802///trans-Golgi network+++GO:0016020///membrane+++GO:0005769///early endosome+++GO:0005886///plasma membrane+++GO:0005794///Golgi apparatus+++GO:0031410///cytoplasmic vesicle+++[Molecular Function]---GO:0017147///Wnt-protein binding+++[Biological Process]---GO:0006886///intracellular protein transport+++GO:0030901///mid…	cellular_component+++molecular_function+++biological_process	[Cellular Component]---organelle+++cell part+++membrane part+++membrane+++cell+++organelle part+++[Molecular Function]---binding+++[Biological Process]---positive regulation of biological process+++developmental process+++cellular process+++multicellular organismal process+++signaling+++biological regulation+++regulation of biological process+++response to stimulus+++localization
535900	STARD8	mRNA	[Cellular Component]---GO:0005925///focal adhesion+++GO:0005829///cytosol+++[Molecular Function]---GO:0008289///lipid binding+++[Biological Process]---GO:0007165///signal transduction	cellular_component+++molecular_function+++biological_process	[Cellular Component]---cell part+++cell junction+++cell+++[Molecular Function]---binding+++[Biological Process]---cellular process+++signaling+++biological regulation+++regulation of biological process+++response to stimulus
614629	BOLA3	mRNA	[Cellular Component]---GO:0005739///mitochondrion	cellular_component	[Cellular Component]---organelle+++cell part+++cell
100140873	LOC100140873	mRNA	[Cellular Component]---GO:0005887///integral component of plasma membrane+++[Molecular Function]---GO:0005178///integrin binding+++[Biological Process]---GO:0098609///cell-cell adhesion+++GO:0007155///cell adhesion	cellular_component+++molecular_function+++biological_process	[Cellular Component]---cell part+++membrane part+++cell+++membrane+++[Molecular Function]---binding+++[Biological Process]---biological adhesion
512913	IFI6	mRNA	[Cellular Component]---GO:0016021///integral component of membrane+++GO:0005739///mitochondrion+++GO:0016020///membrane+++GO:0031966///mitochondrial membrane+++GO:0005743///mitochondrial inner membrane+++[Biological Process]---GO:0042058///regulation of epidermal growth factor receptor signaling pathway+++GO:0045087///innate immune response+++GO:0072593///reactive oxygen species metabolic process…	cellular_component+++biological_process	[Cellular Component]---organelle+++cell part+++membrane part+++membrane+++cell+++organelle part+++[Biological Process]---multi-organism process+++cellular process+++signaling+++negative regulation of biological process+++metabolic process+++biological regulation+++immune system process+++regulation of biological process+++cellular component organization or biogenesis+++response to stimulus
282452	IL12RB2	mRNA	[Cellular Component]---GO:0042022///interleukin-12 receptor complex+++GO:0016021///integral component of membrane+++GO:0009897///external side of plasma membrane+++GO:0016020///membrane+++GO:0043235///receptor complex+++[Molecular Function]---GO:0019901///protein kinase binding+++GO:0019955///cytokine binding+++GO:0016517///interleukin-12 receptor activity+++GO:0019972///interleukin-12 binding+++…	cellular_component+++molecular_function+++biological_process	[Cellular Component]---protein-containing complex+++cell part+++membrane part+++cell+++membrane+++[Molecular Function]---binding+++molecular transducer activity+++[Biological Process]---multi-organism process+++positive regulation of biological process+++multicellular organismal process+++cellular process+++signaling+++biological regulation+++metabolic process+++regulation of biological process++…
100294941	C7H19orf38	mRNA	[Cellular Component]---GO:0016021///integral component of membrane+++GO:0016020///membrane	cellular_component	[Cellular Component]---membrane part+++membrane
281660	CALD1	mRNA	[Cellular Component]---GO:0030478///actin cap+++GO:0016020///membrane+++GO:0015629///actin cytoskeleton+++GO:0030016///myofibril+++GO:0005856///cytoskeleton+++GO:0005886///plasma membrane+++GO:0005737///cytoplasm+++GO:0043231///intracellular membrane-bounded organelle+++[Molecular Function]---GO:0003779///actin binding+++GO:0005516///calmodulin binding+++GO:0017022///myosin binding+++[Biological …	cellular_component+++molecular_function+++biological_process	[Cellular Component]---supramolecular complex+++organelle+++cell part+++membrane+++cell+++organelle part+++[Molecular Function]---binding+++[Biological Process]---multicellular organismal process
505595	MCF2L	mRNA	[Cellular Component]---GO:0031234///extrinsic component of cytoplasmic side of plasma membrane+++GO:0019898///extrinsic component of membrane+++GO:0005615///extracellular space+++GO:0005737///cytoplasm+++GO:0005886///plasma membrane+++GO:0005829///cytosol+++GO:0012505///endomembrane system+++[Molecular Function]---GO:0005089///Rho guanyl-nucleotide exchange factor activity+++GO:0005085///guanyl-n…	cellular_component+++molecular_function+++biological_process	[Cellular Component]---extracellular region part+++cell part+++membrane part+++extracellular region+++membrane+++cell+++[Molecular Function]---binding+++molecular function regulator+++[Biological Process]---cellular process+++signaling+++biological regulation+++regulation of biological process+++response to stimulus
507041	PRKCE	mRNA	[Cellular Component]---GO:0005783///endoplasmic reticulum+++GO:0005739///mitochondrion+++GO:0016020///membrane+++GO:0071944///cell periphery+++GO:0048471///perinuclear region of cytoplasm+++GO:0005829///cytosol+++GO:0005856///cytoskeleton+++GO:0005886///plasma membrane+++GO:0005794///Golgi apparatus+++GO:0005634///nucleus+++GO:0005737///cytoplasm+++[Molecular Function]---GO:0003785///actin monome…	cellular_component+++molecular_function+++biological_process	[Cellular Component]---organelle+++cell part+++membrane+++cell+++[Molecular Function]---binding+++catalytic activity+++molecular function regulator+++[Biological Process]---multi-organism process+++positive regulation of biological process+++multicellular organismal process+++cellular process+++signaling+++negative regulation of biological process+++biological regulation+++metabolic process+++imm…
515424	CPNE7	mRNA	[Cellular Component]---GO:0005886///plasma membrane+++GO:0005634///nucleus+++GO:0005737///cytoplasm+++[Molecular Function]---GO:0005544///calcium-dependent phospholipid binding+++[Biological Process]---GO:0071277///cellular response to calcium ion	cellular_component+++molecular_function+++biological_process	[Cellular Component]---organelle+++cell part+++membrane+++cell+++[Molecular Function]---binding+++[Biological Process]---cellular process+++response to stimulus
281914	MMP13	mRNA	[Cellular Component]---GO:0005576///extracellular region+++GO:0031012///extracellular matrix+++[Molecular Function]---GO:0008233///peptidase activity+++GO:0016787///hydrolase activity+++GO:0046872///metal ion binding+++GO:0005518///collagen binding+++GO:0008270///zinc ion binding+++GO:0008237///metallopeptidase activity+++GO:0004222///metalloendopeptidase activity+++GO:0005509///calcium ion bindi…	cellular_component+++molecular_function+++biological_process	[Cellular Component]---extracellular region part+++extracellular region+++[Molecular Function]---binding+++catalytic activity+++[Biological Process]---developmental process+++cellular process+++multicellular organismal process+++growth+++metabolic process+++cellular component organization or biogenesis
532621	THRA	mRNA	[Cellular Component]---GO:0005829///cytosol+++GO:0090575///RNA polymerase II transcription factor complex+++GO:0005634///nucleus+++[Molecular Function]---GO:0004879///nuclear receptor activity+++GO:0070324///thyroid hormone binding+++GO:0019904///protein domain specific binding+++GO:0003707///steroid hormone receptor activity+++GO:0046872///metal ion binding+++GO:0008134///transcription factor bi…	cellular_component+++molecular_function+++biological_process	[Cellular Component]---protein-containing complex+++organelle+++cell part+++cell+++organelle part+++[Molecular Function]---transcription regulator activity+++binding+++molecular transducer activity+++[Biological Process]---reproduction+++multi-organism process+++positive regulation of biological process+++developmental process+++multicellular organismal process+++cellular process+++signaling+++ne…
786290	MN1	mRNA	[Biological Process]---GO:0006355///regulation of transcription, DNA-templated+++GO:0001957///intramembranous ossification	biological_process	[Biological Process]---cellular process+++multicellular organismal process+++biological regulation+++metabolic process+++regulation of biological process
509774	RNF19B	mRNA	[Cellular Component]---GO:0016021///integral component of membrane+++GO:0044194///cytolytic granule+++GO:0016020///membrane+++GO:0005829///cytosol+++GO:0000151///ubiquitin ligase complex+++GO:0005737///cytoplasm+++[Molecular Function]---GO:0004842///ubiquitin-protein transferase activity+++GO:0046872///metal ion binding+++GO:0031624///ubiquitin conjugating enzyme binding+++GO:0016740///transferas…	cellular_component+++molecular_function+++biological_process	[Cellular Component]---protein-containing complex+++organelle+++cell part+++membrane part+++membrane+++cell+++[Molecular Function]---binding+++catalytic activity+++[Biological Process]---positive regulation of biological process+++cellular process+++biological regulation+++metabolic process+++regulation of biological process
504317	LRP4	mRNA	[Cellular Component]---GO:0016021///integral component of membrane+++GO:0016020///membrane+++GO:0031594///neuromuscular junction+++GO:0009986///cell surface+++GO:0005886///plasma membrane+++[Molecular Function]---GO:0042803///protein homodimerization activity+++GO:0030971///receptor tyrosine kinase binding+++GO:0005509///calcium ion binding+++[Biological Process]---GO:0090090///negative regulatio…	cellular_component+++molecular_function+++biological_process	[Cellular Component]---cell part+++membrane part+++synapse+++cell+++membrane+++[Molecular Function]---binding+++[Biological Process]---positive regulation of biological process+++developmental process+++cellular process+++multicellular organismal process+++growth+++signaling+++negative regulation of biological process+++biological regulation+++metabolic process+++regulation of biological process+…
107131249		mRNA	[Cellular Component]---GO:0005615///extracellular space+++GO:0005856///cytoskeleton+++GO:0005737///cytoplasm+++GO:0042995///cell projection	cellular_component	[Cellular Component]---extracellular region part+++organelle+++cell part+++extracellular region+++cell
282711	EPAS1	mRNA	[Cellular Component]---GO:0016607///nuclear speck+++GO:0005667///transcription factor complex+++GO:0005634///nucleus+++GO:0005737///cytoplasm+++[Molecular Function]---GO:0046982///protein heterodimerization activity+++GO:0008134///transcription factor binding+++GO:0035035///histone acetyltransferase binding+++GO:0046983///protein dimerization activity+++GO:0003700///DNA-binding transcription fact…	cellular_component+++molecular_function+++biological_process	[Cellular Component]---protein-containing complex+++organelle+++cell part+++membrane-enclosed lumen+++cell+++organelle part+++[Molecular Function]---binding+++transcription regulator activity+++[Biological Process]---reproduction+++positive regulation of biological process+++developmental process+++cellular process+++multicellular organismal process+++metabolic process+++biological regulation+++i…
618514	VSTM1	mRNA	[Cellular Component]---GO:0016021///integral component of membrane+++GO:0016020///membrane	cellular_component	[Cellular Component]---membrane part+++membrane
613723	PPBP	mRNA	[Cellular Component]---GO:0016021///integral component of membrane+++GO:0016020///membrane+++GO:0005615///extracellular space+++GO:0005576///extracellular region+++[Molecular Function]---GO:0008009///chemokine activity+++GO:0005125///cytokine activity+++[Biological Process]---GO:0006935///chemotaxis+++GO:0006955///immune response+++GO:0010469///regulation of signaling receptor activity+++GO:00069…	cellular_component+++molecular_function+++biological_process	[Cellular Component]---extracellular region part+++membrane part+++extracellular region+++membrane+++[Molecular Function]---binding+++molecular function regulator+++[Biological Process]---multi-organism process+++cellular process+++signaling+++biological regulation+++immune system process+++regulation of biological process+++response to stimulus+++localization+++locomotion
786236	SIRPB2	mRNA	[Cellular Component]---GO:0016021///integral component of membrane	cellular_component	[Cellular Component]---membrane part+++membrane
538957	TGFB3	mRNA	[Cellular Component]---GO:0062023///collagen-containing extracellular matrix+++GO:0005615///extracellular space+++GO:0005576///extracellular region+++GO:0031012///extracellular matrix+++GO:0043231///intracellular membrane-bounded organelle+++[Molecular Function]---GO:0042802///identical protein binding+++GO:0005160///transforming growth factor beta receptor binding+++GO:0034714///type III transfo…	cellular_component+++molecular_function+++biological_process	[Cellular Component]---extracellular region part+++organelle+++cell part+++extracellular region+++cell+++[Molecular Function]---binding+++molecular function regulator+++[Biological Process]---positive regulation of biological process+++developmental process+++multicellular organismal process+++cellular process+++signaling+++negative regulation of biological process+++metabolic process+++biologica…
100295930	TRPM4	mRNA	[Cellular Component]---GO:0016021///integral component of membrane+++GO:0005783///endoplasmic reticulum+++GO:0089717///spanning component of membrane+++GO:0016020///membrane+++GO:0034706///sodium channel complex+++GO:0005654///nucleoplasm+++GO:0044214///spanning component of plasma membrane+++GO:0005886///plasma membrane+++GO:0005794///Golgi apparatus+++[Molecular Function]---GO:0005216///ion cha…	cellular_component+++molecular_function+++biological_process	[Cellular Component]---protein-containing complex+++organelle+++cell part+++membrane part+++membrane-enclosed lumen+++membrane+++cell+++organelle part+++[Molecular Function]---binding+++transporter activity+++[Biological Process]---positive regulation of biological process+++multicellular organismal process+++cellular process+++signaling+++metabolic process+++biological regulation+++immune system…
540605	CREM	mRNA	[Cellular Component]---GO:0005667///transcription factor complex+++GO:0005634///nucleus+++[Molecular Function]---GO:0003700///DNA-binding transcription factor activity+++GO:0003677///DNA binding+++GO:0000977///RNA polymerase II regulatory region sequence-specific DNA binding+++[Biological Process]---GO:0006355///regulation of transcription, DNA-templated+++GO:0006687///glycosphingolipid metabolic…	cellular_component+++molecular_function+++biological_process	[Cellular Component]---protein-containing complex+++organelle+++cell part+++cell+++[Molecular Function]---transcription regulator activity+++binding+++[Biological Process]---reproduction+++multi-organism process+++positive regulation of biological process+++multicellular organismal process+++cellular process+++negative regulation of biological process+++biological regulation+++metabolic process++…
529404	CCDC50	mRNA	[Cellular Component]---GO:0005829///cytosol+++GO:0005874///microtubule+++[Molecular Function]---GO:0031625///ubiquitin protein ligase binding+++[Biological Process]---GO:0007605///sensory perception of sound	cellular_component+++molecular_function+++biological_process	[Cellular Component]---supramolecular complex+++organelle+++cell part+++cell+++organelle part+++[Molecular Function]---binding+++[Biological Process]---multicellular organismal process
100125763	NREP	mRNA	[Cellular Component]---GO:0005737///cytoplasm+++[Biological Process]---GO:0017015///regulation of transforming growth factor beta receptor signaling pathway	cellular_component+++biological_process	[Cellular Component]---cell part+++cell+++[Biological Process]---cellular process+++signaling+++biological regulation+++regulation of biological process+++response to stimulus
538967	CDC42EP3	mRNA	[Cellular Component]---GO:0015629///actin cytoskeleton+++GO:0005886///plasma membrane+++GO:0005737///cytoplasm+++[Molecular Function]---GO:0017049///GTP-Rho binding+++[Biological Process]---GO:0031274///positive regulation of pseudopodium assembly+++GO:0008360///regulation of cell shape+++GO:0030838///positive regulation of actin filament polymerization+++GO:0007266///Rho protein signal transduct…	cellular_component+++molecular_function+++biological_process	[Cellular Component]---organelle+++cell part+++membrane+++cell+++[Molecular Function]---binding+++[Biological Process]---positive regulation of biological process+++developmental process+++cellular process+++signaling+++biological regulation+++regulation of biological process+++cellular component organization or biogenesis+++response to stimulus
618787	LOC618787	mRNA	[Cellular Component]---GO:0005739///mitochondrion+++GO:0005634///nucleus	cellular_component	[Cellular Component]---organelle+++cell part+++cell
528562	ELFN2	mRNA	[Cellular Component]---GO:0016021///integral component of membrane+++GO:0016020///membrane+++GO:0005615///extracellular space+++GO:0031012///extracellular matrix+++[Molecular Function]---GO:0004864///protein phosphatase inhibitor activity+++[Biological Process]---GO:0010923///negative regulation of phosphatase activity	cellular_component+++molecular_function+++biological_process	[Cellular Component]---extracellular region part+++membrane part+++extracellular region+++membrane+++[Molecular Function]---molecular function regulator+++[Biological Process]---cellular process+++negative regulation of biological process+++biological regulation+++metabolic process+++regulation of biological process
532127	ITGA9	mRNA	[Cellular Component]---GO:0016021///integral component of membrane+++GO:0008305///integrin complex+++GO:0016020///membrane+++GO:0009925///basal plasma membrane+++[Molecular Function]---GO:0046872///metal ion binding+++GO:0043236///laminin binding+++GO:0005518///collagen binding+++[Biological Process]---GO:0007155///cell adhesion+++GO:0007229///integrin-mediated signaling pathway+++GO:0030593///ne…	cellular_component+++molecular_function+++biological_process	[Cellular Component]---protein-containing complex+++cell part+++membrane part+++cell+++membrane+++[Molecular Function]---binding+++[Biological Process]---cellular process+++signaling+++biological regulation+++immune system process+++regulation of biological process+++response to stimulus+++biological adhesion+++localization+++locomotion
100336669	LOC100336669	mRNA	[Cellular Component]---GO:0048471///perinuclear region of cytoplasm+++GO:0000139///Golgi membrane+++GO:0005634///nucleus+++GO:0005829///cytosol+++[Molecular Function]---GO:0000166///nucleotide binding+++GO:0003924///GTPase activity+++GO:0005525///GTP binding+++[Biological Process]---GO:0071346///cellular response to interferon-gamma	cellular_component+++molecular_function+++biological_process	[Cellular Component]---organelle+++cell part+++cell+++membrane+++organelle part+++[Molecular Function]---binding+++catalytic activity+++[Biological Process]---cellular process+++immune system process+++response to stimulus
616996	CCL22	mRNA	[Cellular Component]---GO:0005615///extracellular space+++GO:0005576///extracellular region+++[Molecular Function]---GO:0048020///CCR chemokine receptor binding+++GO:0008009///chemokine activity+++GO:0005125///cytokine activity+++[Biological Process]---GO:0006935///chemotaxis+++GO:0043547///positive regulation of GTPase activity+++GO:0070374///positive regulation of ERK1 and ERK2 cascade+++GO:004…	cellular_component+++molecular_function+++biological_process	[Cellular Component]---extracellular region part+++extracellular region+++[Molecular Function]---binding+++molecular function regulator+++[Biological Process]---positive regulation of biological process+++cellular process+++signaling+++metabolic process+++biological regulation+++immune system process+++regulation of biological process+++response to stimulus+++localization+++locomotion
768225	NR1D1	mRNA	[Cellular Component]---GO:0030425///dendrite+++GO:0043197///dendritic spine+++GO:0000790///nuclear chromatin+++GO:0090575///RNA polymerase II transcription factor complex+++GO:0042995///cell projection+++GO:0016604///nuclear body+++GO:0005634///nucleus+++GO:0005737///cytoplasm+++[Molecular Function]---GO:0020037///heme binding+++GO:0001227///DNA-binding transcription repressor activity, RNA polym…	cellular_component+++molecular_function+++biological_process	[Cellular Component]---synapse part+++protein-containing complex+++organelle+++cell part+++membrane-enclosed lumen+++synapse+++cell+++organelle part+++[Molecular Function]---transcription regulator activity+++binding+++molecular transducer activity+++[Biological Process]---multi-organism process+++positive regulation of biological process+++developmental process+++multicellular organismal process…
508997	SOGA1	mRNA	[Cellular Component]---GO:0005615///extracellular space+++[Biological Process]---GO:0010506///regulation of autophagy+++GO:0008286///insulin receptor signaling pathway	cellular_component+++biological_process	[Cellular Component]---extracellular region part+++extracellular region+++[Biological Process]---cellular process+++signaling+++metabolic process+++biological regulation+++regulation of biological process+++response to stimulus
614308	ATP4B	mRNA	[Cellular Component]---GO:0016021///integral component of membrane+++GO:0005890///sodium:potassium-exchanging ATPase complex+++GO:0016020///membrane+++[Molecular Function]---GO:0001671///ATPase activator activity+++GO:0005391///sodium:potassium-exchanging ATPase activity+++[Biological Process]---GO:1990573///potassium ion import across plasma membrane+++GO:0006883///cellular sodium ion homeostasi…	cellular_component+++molecular_function+++biological_process	[Cellular Component]---protein-containing complex+++cell part+++membrane part+++cell+++membrane+++[Molecular Function]---transporter activity+++catalytic activity+++molecular function regulator+++[Biological Process]---cellular process+++biological regulation+++localization
540408	ZNF445	mRNA	[Cellular Component]---GO:0005634///nucleus+++[Molecular Function]---GO:0003676///nucleic acid binding+++GO:0046872///metal ion binding+++GO:0003700///DNA-binding transcription factor activity+++[Biological Process]---GO:0006355///regulation of transcription, DNA-templated	cellular_component+++molecular_function+++biological_process	[Cellular Component]---organelle+++cell part+++cell+++[Molecular Function]---transcription regulator activity+++binding+++[Biological Process]---cellular process+++biological regulation+++metabolic process+++regulation of biological process
533207	GBF1	mRNA	[Cellular Component]---GO:0005801///cis-Golgi network+++GO:0005802///trans-Golgi network+++GO:0000139///Golgi membrane+++GO:0005793///endoplasmic reticulum-Golgi intermediate compartment+++GO:0005829///cytosol+++GO:0031252///cell leading edge+++GO:0005794///Golgi apparatus+++[Molecular Function]---GO:0005086///ARF guanyl-nucleotide exchange factor activity+++GO:0005547///phosphatidylinositol-3,4,…	cellular_component+++molecular_function+++biological_process	[Cellular Component]---organelle+++cell part+++cell+++membrane+++organelle part+++[Molecular Function]---binding+++molecular function regulator+++[Biological Process]---multi-organism process+++cellular process+++signaling+++metabolic process+++biological regulation+++immune system process+++regulation of biological process+++cellular component organization or biogenesis+++response to stimulus+++…
100297538	SLC4A5	mRNA	[Cellular Component]---GO:0016021///integral component of membrane+++GO:0016020///membrane+++GO:0005887///integral component of plasma membrane+++[Molecular Function]---GO:0008509///anion transmembrane transporter activity+++GO:0005452///inorganic anion exchanger activity+++GO:0008510///sodium:bicarbonate symporter activity+++[Biological Process]---GO:0015701///bicarbonate transport+++GO:0010468/…	cellular_component+++molecular_function+++biological_process	[Cellular Component]---cell part+++membrane part+++cell+++membrane+++[Molecular Function]---transporter activity+++[Biological Process]---developmental process+++multicellular organismal process+++cellular process+++metabolic process+++biological regulation+++regulation of biological process+++cellular component organization or biogenesis+++localization
530661	SLC7A6	mRNA	[Cellular Component]---GO:0016021///integral component of membrane+++GO:0016020///membrane+++GO:0005886///plasma membrane+++GO:0043231///intracellular membrane-bounded organelle+++[Molecular Function]---GO:0015179///L-amino acid transmembrane transporter activity+++GO:0022857///transmembrane transporter activity+++[Biological Process]---GO:1902475///L-alpha-amino acid transmembrane transport+++GO…	cellular_component+++molecular_function+++biological_process	[Cellular Component]---organelle+++cell part+++membrane part+++cell+++membrane+++[Molecular Function]---transporter activity+++[Biological Process]---localization
281301	MCAM	mRNA	[Cellular Component]---GO:0016021///integral component of membrane+++GO:0009897///external side of plasma membrane+++GO:0016020///membrane+++[Biological Process]---GO:0001525///angiogenesis+++GO:0061042///vascular wound healing+++GO:0003094///glomerular filtration	cellular_component+++biological_process	[Cellular Component]---cell part+++membrane part+++cell+++membrane+++[Biological Process]---developmental process+++multicellular organismal process+++response to stimulus
533834	CD274	mRNA	[Cellular Component]---GO:0016021///integral component of membrane+++GO:0009897///external side of plasma membrane+++GO:0016020///membrane+++GO:0070062///extracellular exosome+++GO:0055038///recycling endosome membrane+++GO:0009986///cell surface+++GO:0031901///early endosome membrane+++GO:0005886///plasma membrane+++[Biological Process]---GO:2001181///positive regulation of interleukin-10 secret…	cellular_component+++biological_process	[Cellular Component]---extracellular region part+++organelle+++cell part+++membrane part+++extracellular region+++cell+++membrane+++organelle part+++[Biological Process]---multi-organism process+++positive regulation of biological process+++developmental process+++cellular process+++multicellular organismal process+++signaling+++negative regulation of biological process+++biological regulation+++…
537464	DOCK7	mRNA	[Cellular Component]---GO:0008180///COP9 signalosome+++[Molecular Function]---GO:0048365///Rac GTPase binding+++GO:0005085///guanyl-nucleotide exchange factor activity+++[Biological Process]---GO:1904754///positive regulation of vascular associated smooth muscle cell migration+++GO:0045200///establishment of neuroblast polarity+++GO:0007409///axonogenesis+++GO:0007264///small GTPase mediated sign…	cellular_component+++molecular_function+++biological_process	[Cellular Component]---protein-containing complex+++organelle+++cell part+++cell+++organelle part+++[Molecular Function]---binding+++molecular function regulator+++[Biological Process]---positive regulation of biological process+++developmental process+++multicellular organismal process+++cellular process+++signaling+++metabolic process+++biological regulation+++regulation of biological process++…
517666	TRIM31	mRNA	[Cellular Component]---GO:0005739///mitochondrion+++GO:0005829///cytosol+++[Molecular Function]---GO:0046872///metal ion binding+++GO:0008270///zinc ion binding+++[Biological Process]---GO:0045087///innate immune response+++GO:0046597///negative regulation of viral entry into host cell	cellular_component+++molecular_function+++biological_process	[Cellular Component]---organelle+++cell part+++cell+++[Molecular Function]---binding+++[Biological Process]---multi-organism process+++negative regulation of biological process+++biological regulation+++immune system process+++regulation of biological process+++response to stimulus
100140434	ZKSCAN1	mRNA	[Cellular Component]---GO:0005634///nucleus+++[Molecular Function]---GO:0003676///nucleic acid binding+++GO:0046872///metal ion binding+++GO:0003700///DNA-binding transcription factor activity+++[Biological Process]---GO:0006355///regulation of transcription, DNA-templated	cellular_component+++molecular_function+++biological_process	[Cellular Component]---organelle+++cell part+++cell+++[Molecular Function]---transcription regulator activity+++binding+++[Biological Process]---cellular process+++biological regulation+++metabolic process+++regulation of biological process
616398	GSDME	mRNA	[Cellular Component]---GO:0016020///membrane+++GO:0005829///cytosol+++GO:0005886///plasma membrane+++[Molecular Function]---GO:1901612///cardiolipin binding+++GO:0005546///phosphatidylinositol-4,5-bisphosphate binding+++[Biological Process]---GO:2001244///positive regulation of intrinsic apoptotic signaling pathway+++GO:0043410///positive regulation of MAPK cascade+++GO:0098586///cellular respons…	cellular_component+++molecular_function+++biological_process	[Cellular Component]---cell part+++membrane+++cell+++[Molecular Function]---binding+++[Biological Process]---multi-organism process+++developmental process+++positive regulation of biological process+++multicellular organismal process+++cellular process+++signaling+++negative regulation of biological process+++metabolic process+++biological regulation+++regulation of biological process+++cell pro…
505134	ADAR	mRNA	[Cellular Component]---GO:0005730///nucleolus+++GO:0005634///nucleus+++GO:0005737///cytoplasm+++[Molecular Function]---GO:0004000///adenosine deaminase activity+++GO:0008251///tRNA-specific adenosine deaminase activity+++GO:0003723///RNA binding+++GO:0003725///double-stranded RNA binding+++GO:0003726///double-stranded RNA adenosine deaminase activity+++GO:0005515///protein binding+++[Biological P…	cellular_component+++molecular_function+++biological_process	[Cellular Component]---organelle+++cell part+++membrane-enclosed lumen+++cell+++organelle part+++[Molecular Function]---binding+++catalytic activity+++[Biological Process]---multi-organism process+++positive regulation of biological process+++developmental process+++cellular process+++multicellular organismal process+++signaling+++negative regulation of biological process+++biological regulation+…
505687	PLS3	mRNA	[Cellular Component]---GO:0005884///actin filament+++GO:0005829///cytosol+++GO:0032432///actin filament bundle+++GO:0005886///plasma membrane+++GO:0005737///cytoplasm+++[Molecular Function]---GO:0003779///actin binding+++GO:0046872///metal ion binding+++GO:0051015///actin filament binding+++GO:0005509///calcium ion binding+++[Biological Process]---GO:0060348///bone development+++GO:0051017///acti…	cellular_component+++molecular_function+++biological_process	[Cellular Component]---supramolecular complex+++organelle+++cell part+++membrane+++cell+++organelle part+++[Molecular Function]---binding+++[Biological Process]---developmental process+++multicellular organismal process+++cellular process+++cellular component organization or biogenesis
281043	CCL2	mRNA	[Cellular Component]---GO:0005615///extracellular space+++GO:0005576///extracellular region+++[Molecular Function]---GO:0048020///CCR chemokine receptor binding+++GO:0008009///chemokine activity+++GO:0005125///cytokine activity+++[Biological Process]---GO:0006935///chemotaxis+++GO:0043547///positive regulation of GTPase activity+++GO:0043615///astrocyte cell migration+++GO:0044344///cellular resp…	cellular_component+++molecular_function+++biological_process	[Cellular Component]---extracellular region part+++extracellular region+++[Molecular Function]---binding+++molecular function regulator+++[Biological Process]---multi-organism process+++positive regulation of biological process+++developmental process+++multicellular organismal process+++cellular process+++signaling+++negative regulation of biological process+++biological regulation+++metabolic p…
785655	ERBB3	mRNA	[Cellular Component]---GO:0016021///integral component of membrane+++GO:0016020///membrane+++GO:0005615///extracellular space+++GO:0005887///integral component of plasma membrane+++GO:0009925///basal plasma membrane+++GO:0043235///receptor complex+++GO:0016323///basolateral plasma membrane+++GO:0016324///apical plasma membrane+++GO:0005737///cytoplasm+++GO:0016328///lateral plasma membrane+++[Mol…	cellular_component+++molecular_function+++biological_process	[Cellular Component]---extracellular region part+++protein-containing complex+++cell part+++membrane part+++extracellular region+++membrane+++cell+++[Molecular Function]---binding+++catalytic activity+++molecular transducer activity+++molecular function regulator+++[Biological Process]---positive regulation of biological process+++developmental process+++cellular process+++multicellular organisma…
509678	IFIT3	mRNA	[Cellular Component]---GO:0005739///mitochondrion+++GO:0005829///cytosol+++GO:0005737///cytoplasm+++[Molecular Function]---GO:0042802///identical protein binding+++GO:0003723///RNA binding+++GO:0005515///protein binding+++[Biological Process]---GO:0035458///cellular response to interferon-beta+++GO:0009617///response to bacterium+++GO:0043066///negative regulation of apoptotic process+++GO:003545…	cellular_component+++molecular_function+++biological_process	[Cellular Component]---organelle+++cell part+++cell+++[Molecular Function]---binding+++[Biological Process]---multi-organism process+++cellular process+++negative regulation of biological process+++biological regulation+++immune system process+++regulation of biological process+++cell proliferation+++response to stimulus
511023	STAT2	mRNA	[Cellular Component]---GO:0005829///cytosol+++GO:0005886///plasma membrane+++GO:0005634///nucleus+++GO:0005737///cytoplasm+++[Molecular Function]---GO:0044389///ubiquitin-like protein ligase binding+++GO:0042802///identical protein binding+++GO:0003700///DNA-binding transcription factor activity+++GO:0003677///DNA binding+++[Biological Process]---GO:0060337///type I interferon signaling pathway++…	cellular_component+++molecular_function+++biological_process	[Cellular Component]---organelle+++cell part+++membrane+++cell+++[Molecular Function]---transcription regulator activity+++binding+++[Biological Process]---multi-organism process+++developmental process+++cellular process+++signaling+++biological regulation+++metabolic process+++immune system process+++regulation of biological process+++cellular component organization or biogenesis+++response to …
282467	S100A12	mRNA	[Cellular Component]---GO:0016020///membrane+++GO:0042629///mast cell granule+++GO:0005576///extracellular region+++GO:0005856///cytoskeleton+++GO:0005886///plasma membrane+++GO:0005634///nucleus+++GO:0005737///cytoplasm+++[Molecular Function]---GO:0046872///metal ion binding+++GO:0008144///drug binding+++GO:0050786///RAGE receptor binding+++GO:0005509///calcium ion binding+++GO:0005515///protein…	cellular_component+++molecular_function+++biological_process	[Cellular Component]---organelle+++cell part+++extracellular region+++membrane+++cell+++[Molecular Function]---binding+++[Biological Process]---multi-organism process+++positive regulation of biological process+++cellular process+++signaling+++biological regulation+++metabolic process+++immune system process+++regulation of biological process+++cell killing+++response to stimulus+++localization
100139670	LOC100139670	mRNA	[Cellular Component]---GO:0005829///cytosol+++GO:0043657///host cell+++GO:0005737///cytoplasm+++[Molecular Function]---GO:0003723///RNA binding+++GO:0005515///protein binding+++[Biological Process]---GO:0045070///positive regulation of viral genome replication+++GO:0035458///cellular response to interferon-beta+++GO:0009617///response to bacterium+++GO:0051097///negative regulation of helicase ac…	cellular_component+++molecular_function+++biological_process	[Cellular Component]---other organism+++cell part+++other organism part+++cell+++[Molecular Function]---binding+++[Biological Process]---multi-organism process+++positive regulation of biological process+++cellular process+++negative regulation of biological process+++biological regulation+++immune system process+++regulation of biological process+++response to stimulus+++localization
506604	ISG20	mRNA	[Cellular Component]---GO:0005730///nucleolus+++GO:0015030///Cajal body+++GO:0016605///PML body+++GO:0005634///nucleus+++GO:0005737///cytoplasm+++[Molecular Function]---GO:0030619///U1 snRNA binding+++GO:0000175///3'-5'-exoribonuclease activity+++GO:0003676///nucleic acid binding+++GO:0004527///exonuclease activity+++GO:0034511///U3 snoRNA binding+++GO:0030620///U2 snRNA binding+++GO:0008310///si…	cellular_component+++molecular_function+++biological_process	[Cellular Component]---organelle+++cell part+++membrane-enclosed lumen+++cell+++organelle part+++[Molecular Function]---binding+++catalytic activity+++[Biological Process]---multi-organism process+++cellular process+++negative regulation of biological process+++biological regulation+++metabolic process+++immune system process+++regulation of biological process+++response to stimulus
782075	IL26	mRNA	[Cellular Component]---GO:0005615///extracellular space+++GO:0005576///extracellular region+++GO:0005829///cytosol+++[Molecular Function]---GO:0005125///cytokine activity+++[Biological Process]---GO:0019221///cytokine-mediated signaling pathway+++GO:0007267///cell-cell signaling+++GO:0050680///negative regulation of epithelial cell proliferation+++GO:0070374///positive regulation of ERK1 and ERK2…	cellular_component+++molecular_function+++biological_process	[Cellular Component]---extracellular region part+++cell part+++extracellular region+++cell+++[Molecular Function]---binding+++molecular function regulator+++[Biological Process]---positive regulation of biological process+++multicellular organismal process+++cellular process+++signaling+++negative regulation of biological process+++metabolic process+++biological regulation+++regulation of biologi…
509283	LOC509283	mRNA	[Cellular Component]---GO:0005730///nucleolus+++GO:0005829///cytosol+++GO:0005737///cytoplasm+++[Molecular Function]---GO:0004842///ubiquitin-protein transferase activity+++GO:0046872///metal ion binding+++GO:0016887///ATPase activity+++[Biological Process]---GO:0006511///ubiquitin-dependent protein catabolic process+++GO:2000051///negative regulation of non-canonical Wnt signaling pathway+++GO:0…	cellular_component+++molecular_function+++biological_process	[Cellular Component]---organelle+++cell part+++membrane-enclosed lumen+++cell+++organelle part+++[Molecular Function]---binding+++catalytic activity+++[Biological Process]---developmental process+++cellular process+++multicellular organismal process+++signaling+++negative regulation of biological process+++biological regulation+++metabolic process+++regulation of biological process+++response to …
516210	CKB	mRNA	[Cellular Component]---GO:0005739///mitochondrion+++GO:0005615///extracellular space+++GO:0005829///cytosol+++GO:0043209///myelin sheath+++GO:0005737///cytoplasm+++[Molecular Function]---GO:0016301///kinase activity+++GO:0000166///nucleotide binding+++GO:0016740///transferase activity+++GO:0031625///ubiquitin protein ligase binding+++GO:0005524///ATP binding+++GO:0003824///catalytic activity+++GO…	cellular_component+++molecular_function+++biological_process	[Cellular Component]---extracellular region part+++organelle+++cell part+++extracellular region+++cell+++[Molecular Function]---binding+++catalytic activity+++[Biological Process]---developmental process+++cellular process+++multicellular organismal process+++biological regulation+++metabolic process
353354	DNMT3B	mRNA	[Cellular Component]---GO:0005654///nucleoplasm+++GO:0005634///nucleus+++GO:0043231///intracellular membrane-bounded organelle+++[Molecular Function]---GO:0003886///DNA (cytosine-5-)-methyltransferase activity+++GO:0008168///methyltransferase activity+++GO:0016740///transferase activity+++GO:0003714///transcription corepressor activity+++GO:0009008///DNA-methyltransferase activity+++[Biological P…	cellular_component+++molecular_function+++biological_process	[Cellular Component]---organelle+++cell part+++membrane-enclosed lumen+++cell+++organelle part+++[Molecular Function]---transcription regulator activity+++catalytic activity+++[Biological Process]---positive regulation of biological process+++cellular process+++negative regulation of biological process+++biological regulation+++metabolic process+++regulation of biological process+++cellular compo…
539703	P2RY6	mRNA	[Cellular Component]---GO:0016021///integral component of membrane+++GO:0016020///membrane+++[Molecular Function]---GO:0004930///G protein-coupled receptor activity+++GO:0045029///UDP-activated nucleotide receptor activity+++GO:0045028///G protein-coupled purinergic nucleotide receptor activity+++GO:0001621///ADP receptor activity+++GO:0045030///UTP-activated nucleotide receptor activity+++[Biolo…	cellular_component+++molecular_function+++biological_process	[Cellular Component]---membrane part+++membrane+++[Molecular Function]---molecular transducer activity+++[Biological Process]---positive regulation of biological process+++cellular process+++signaling+++metabolic process+++biological regulation+++regulation of biological process+++cell proliferation+++response to stimulus+++localization
536409	PAPSS2	mRNA	[Cellular Component]---GO:0005829///cytosol+++[Molecular Function]---GO:0004781///sulfate adenylyltransferase (ATP) activity+++GO:0004020///adenylylsulfate kinase activity+++GO:0005524///ATP binding+++[Biological Process]---GO:0016310///phosphorylation+++GO:0050428///3'-phosphoadenosine 5'-phosphosulfate biosynthetic process+++GO:0060348///bone development+++GO:0007596///blood coagulation+++GO:00…	cellular_component+++molecular_function+++biological_process	[Cellular Component]---cell part+++cell+++[Molecular Function]---binding+++catalytic activity+++[Biological Process]---developmental process+++multicellular organismal process+++cellular process+++biological regulation+++metabolic process+++response to stimulus
525795	AGRN	mRNA	[Cellular Component]---GO:0062023///collagen-containing extracellular matrix+++GO:0005829///cytosol+++GO:0005604///basement membrane+++GO:0005886///plasma membrane+++[Molecular Function]---GO:0043236///laminin binding+++GO:0005509///calcium ion binding+++[Biological Process]---GO:0007213///G protein-coupled acetylcholine receptor signaling pathway+++GO:0008582///regulation of synaptic growth at n…	cellular_component+++molecular_function+++biological_process	[Cellular Component]---extracellular region part+++cell part+++extracellular region+++membrane+++cell+++[Molecular Function]---binding+++[Biological Process]---developmental process+++multicellular organismal process+++cellular process+++growth+++signaling+++biological regulation+++regulation of biological process+++cellular component organization or biogenesis+++response to stimulus+++localizati…
107131169		mRNA	[Cellular Component]---GO:0016021///integral component of membrane+++GO:0030175///filopodium+++GO:0009986///cell surface+++GO:0005886///plasma membrane+++[Molecular Function]---GO:0004930///G protein-coupled receptor activity+++[Biological Process]---GO:0045765///regulation of angiogenesis+++GO:0043542///endothelial cell migration+++GO:0007417///central nervous system development+++GO:0090210///r…	cellular_component+++molecular_function+++biological_process	[Cellular Component]---cell part+++membrane part+++cell+++membrane+++[Molecular Function]---molecular transducer activity+++[Biological Process]---positive regulation of biological process+++developmental process+++cellular process+++multicellular organismal process+++signaling+++negative regulation of biological process+++biological regulation+++regulation of biological process+++response to sti…
528735	S100A1	mRNA	[Cellular Component]---GO:0005737///cytoplasm+++[Molecular Function]---GO:0046872///metal ion binding+++GO:0005509///calcium ion binding+++GO:0005515///protein binding+++[Biological Process]---GO:0008016///regulation of heart contraction	cellular_component+++molecular_function+++biological_process	[Cellular Component]---cell part+++cell+++[Molecular Function]---binding+++[Biological Process]---multicellular organismal process+++biological regulation+++regulation of biological process
504512	ETV6	mRNA	[Cellular Component]---GO:0005730///nucleolus+++GO:0005829///cytosol+++GO:0005634///nucleus+++[Molecular Function]---GO:0019904///protein domain specific binding+++GO:0003700///DNA-binding transcription factor activity+++GO:0003677///DNA binding+++GO:0000978///RNA polymerase II proximal promoter sequence-specific DNA binding+++GO:0000977///RNA polymerase II regulatory region sequence-specific DNA…	cellular_component+++molecular_function+++biological_process	[Cellular Component]---organelle+++cell part+++membrane-enclosed lumen+++cell+++organelle part+++[Molecular Function]---transcription regulator activity+++binding+++[Biological Process]---reproduction+++multi-organism process+++positive regulation of biological process+++developmental process+++multicellular organismal process+++cellular process+++negative regulation of biological process+++biolo…
617386	CFAP74	mRNA	[Cellular Component]---GO:0005930///axoneme+++[Biological Process]---GO:0035082///axoneme assembly	cellular_component+++biological_process	[Cellular Component]---organelle+++cell part+++cell+++organelle part+++[Biological Process]---cellular process+++cellular component organization or biogenesis
617510	CCK	mRNA	[Cellular Component]---GO:0030424///axon+++GO:0005615///extracellular space+++GO:0005576///extracellular region+++[Molecular Function]---GO:0005179///hormone activity+++GO:0005184///neuropeptide hormone activity+++GO:0051428///peptide hormone receptor binding+++[Biological Process]---GO:0032094///response to food+++GO:0007586///digestion+++GO:0007409///axonogenesis+++GO:0010469///regulation of si…	cellular_component+++molecular_function+++biological_process	[Cellular Component]---extracellular region part+++cell part+++extracellular region+++cell+++[Molecular Function]---binding+++molecular function regulator+++[Biological Process]---developmental process+++cellular process+++multicellular organismal process+++signaling+++biological regulation+++regulation of biological process+++cellular component organization or biogenesis+++behavior+++response to…
506088		mRNA	[Cellular Component]---GO:0005887///integral component of plasma membrane+++GO:0005902///microvillus+++GO:0032154///cleavage furrow+++GO:0001931///uropod+++[Molecular Function]---GO:0005178///integrin binding+++[Biological Process]---GO:0098609///cell-cell adhesion	cellular_component+++molecular_function+++biological_process	[Cellular Component]---cell part+++membrane part+++membrane+++cell+++[Molecular Function]---binding+++[Biological Process]---biological adhesion
520709	IL1RL1	mRNA	[Cellular Component]---GO:0016021///integral component of membrane+++GO:0009897///external side of plasma membrane+++GO:0016020///membrane+++[Molecular Function]---GO:0004908///interleukin-1 receptor activity+++[Biological Process]---GO:0050729///positive regulation of inflammatory response+++GO:0019221///cytokine-mediated signaling pathway+++GO:0002826///negative regulation of T-helper 1 type im…	cellular_component+++molecular_function+++biological_process	[Cellular Component]---cell part+++membrane part+++cell+++membrane+++[Molecular Function]---molecular transducer activity+++[Biological Process]---positive regulation of biological process+++multicellular organismal process+++cellular process+++signaling+++negative regulation of biological process+++biological regulation+++immune system process+++regulation of biological process+++response to sti…
521633	LNPEP	mRNA	[Cellular Component]---GO:0030659///cytoplasmic vesicle membrane+++GO:0016021///integral component of membrane+++GO:0016020///membrane+++GO:0048471///perinuclear region of cytoplasm+++GO:0005887///integral component of plasma membrane+++GO:0005886///plasma membrane+++GO:0005737///cytoplasm+++[Molecular Function]---GO:0070006///metalloaminopeptidase activity+++GO:0008270///zinc ion binding+++GO:00…	cellular_component+++molecular_function+++biological_process	[Cellular Component]---organelle+++cell part+++membrane part+++membrane+++cell+++organelle part+++[Molecular Function]---binding+++catalytic activity+++[Biological Process]---multicellular organismal process+++cellular process+++signaling+++negative regulation of biological process+++biological regulation+++metabolic process+++regulation of biological process+++response to stimulus
616254	LOC616254	mRNA	[Cellular Component]---GO:0005887///integral component of plasma membrane+++GO:0005902///microvillus+++GO:0032154///cleavage furrow+++GO:0001931///uropod+++[Molecular Function]---GO:0005178///integrin binding+++[Biological Process]---GO:0098609///cell-cell adhesion	cellular_component+++molecular_function+++biological_process	[Cellular Component]---cell part+++membrane part+++membrane+++cell+++[Molecular Function]---binding+++[Biological Process]---biological adhesion
506061	PDE10A	mRNA	[Cellular Component]---GO:0043204///perikaryon+++GO:0005829///cytosol+++GO:0016020///membrane+++[Molecular Function]---GO:0016787///hydrolase activity+++GO:0046872///metal ion binding+++GO:0004114///3',5'-cyclic-nucleotide phosphodiesterase activity+++GO:0004118///cGMP-stimulated cyclic-nucleotide phosphodiesterase activity+++GO:0008081///phosphoric diester hydrolase activity+++GO:0030552///cAMP …	cellular_component+++molecular_function+++biological_process	[Cellular Component]---cell part+++membrane+++cell+++[Molecular Function]---binding+++catalytic activity+++[Biological Process]---cellular process+++signaling+++negative regulation of biological process+++biological regulation+++regulation of biological process+++response to stimulus
353121	CAPG	mRNA	[Cellular Component]---GO:0005730///nucleolus+++GO:0042470///melanosome+++GO:0005576///extracellular region+++GO:0072686///mitotic spindle+++GO:0005814///centriole+++GO:0005654///nucleoplasm+++GO:0005634///nucleus+++GO:0090543///Flemming body+++GO:0005737///cytoplasm+++[Molecular Function]---GO:0003779///actin binding+++GO:0019904///protein domain specific binding+++GO:0051015///actin filament bi…	cellular_component+++molecular_function+++biological_process	[Cellular Component]---organelle+++cell part+++membrane-enclosed lumen+++extracellular region+++cell+++organelle part+++[Molecular Function]---binding+++[Biological Process]---cellular process+++negative regulation of biological process+++biological regulation+++regulation of biological process+++cellular component organization or biogenesis
282351	ST3GAL1	mRNA	[Cellular Component]---GO:0016021///integral component of membrane+++GO:0016020///membrane+++GO:0005794///Golgi apparatus+++[Molecular Function]---GO:0016757///transferase activity, transferring glycosyl groups+++GO:0016740///transferase activity+++GO:0008373///sialyltransferase activity+++GO:0003836///beta-galactoside (CMP) alpha-2,3-sialyltransferase activity+++[Biological Process]---GO:0097503…	cellular_component+++molecular_function+++biological_process	[Cellular Component]---organelle+++cell part+++membrane part+++membrane+++cell+++[Molecular Function]---catalytic activity+++[Biological Process]---cellular process+++metabolic process
521172	TMEM245	mRNA	[Cellular Component]---GO:0016021///integral component of membrane+++GO:0016020///membrane	cellular_component	[Cellular Component]---membrane part+++membrane
281856	IL12A	mRNA	[Cellular Component]---GO:0043514///interleukin-12 complex+++GO:0005615///extracellular space+++GO:0005576///extracellular region+++GO:0009986///cell surface+++GO:0005737///cytoplasm+++[Molecular Function]---GO:0005143///interleukin-12 receptor binding+++GO:0045513///interleukin-27 binding+++GO:0042163///interleukin-12 beta subunit binding+++GO:0046982///protein heterodimerization activity+++GO:0…	cellular_component+++molecular_function+++biological_process	[Cellular Component]---extracellular region part+++protein-containing complex+++cell part+++extracellular region+++cell+++[Molecular Function]---binding+++molecular function regulator+++[Biological Process]---multi-organism process+++developmental process+++positive regulation of biological process+++multicellular organismal process+++cellular process+++signaling+++negative regulation of biologic…
616669	ZCCHC24	mRNA	[Molecular Function]---GO:0003676///nucleic acid binding+++GO:0008270///zinc ion binding	molecular_function	[Molecular Function]---binding
519030	SPIRE1	mRNA	[Cellular Component]---GO:0005829///cytosol+++GO:0005654///nucleoplasm+++[Molecular Function]---GO:0003779///actin binding+++[Biological Process]---GO:2000781///positive regulation of double-strand break repair+++GO:0070649///formin-nucleated actin cable assembly+++GO:0045010///actin nucleation+++GO:0030036///actin cytoskeleton organization+++GO:0051295///establishment of meiotic spindle localiza…	cellular_component+++molecular_function+++biological_process	[Cellular Component]---organelle+++cell part+++membrane-enclosed lumen+++cell+++organelle part+++[Molecular Function]---binding+++[Biological Process]---reproduction+++positive regulation of biological process+++cellular process+++metabolic process+++biological regulation+++reproductive process+++regulation of biological process+++cellular component organization or biogenesis+++response to stimul…
538947	OR2H1	mRNA	[Cellular Component]---GO:0016021///integral component of membrane+++GO:0016020///membrane+++GO:0005886///plasma membrane+++[Molecular Function]---GO:0004930///G protein-coupled receptor activity+++GO:0004984///olfactory receptor activity+++[Biological Process]---GO:0050896///response to stimulus+++GO:0050911///detection of chemical stimulus involved in sensory perception of smell+++GO:0007165///…	cellular_component+++molecular_function+++biological_process	[Cellular Component]---cell part+++membrane part+++cell+++membrane+++[Molecular Function]---molecular transducer activity+++[Biological Process]---multicellular organismal process+++cellular process+++signaling+++biological regulation+++regulation of biological process+++response to stimulus
513548		mRNA	[Cellular Component]---GO:0016021///integral component of membrane+++GO:0005576///extracellular region+++GO:0005886///plasma membrane+++[Molecular Function]---GO:0046703///natural killer cell lectin-like receptor binding+++[Biological Process]---GO:0050776///regulation of immune response+++GO:0001913///T cell mediated cytotoxicity+++GO:0042267///natural killer cell mediated cytotoxicity+++GO:0045…	cellular_component+++molecular_function+++biological_process	[Cellular Component]---cell part+++membrane part+++extracellular region+++cell+++membrane+++[Molecular Function]---binding+++[Biological Process]---positive regulation of biological process+++biological regulation+++immune system process+++regulation of biological process+++cell killing+++response to stimulus
539491	GJA5	mRNA	[Cellular Component]---GO:0016021///integral component of membrane+++GO:0030054///cell junction+++GO:0016020///membrane+++GO:0014704///intercalated disc+++GO:0005921///gap junction+++GO:0005887///integral component of plasma membrane+++GO:0005922///connexin complex+++GO:0005886///plasma membrane+++[Molecular Function]---GO:0086076///gap junction channel activity involved in atrial cardiac muscle …	cellular_component+++molecular_function+++biological_process	[Cellular Component]---protein-containing complex+++cell part+++membrane part+++cell junction+++cell+++membrane+++[Molecular Function]---transporter activity+++[Biological Process]---developmental process+++cellular process+++multicellular organismal process+++signaling+++biological regulation+++regulation of biological process+++cellular component organization or biogenesis+++localization
100336844	OSBPL1A	mRNA	[Cellular Component]---GO:0005770///late endosome+++GO:0016020///membrane+++GO:0005829///cytosol+++GO:0043231///intracellular membrane-bounded organelle+++[Molecular Function]---GO:0015485///cholesterol binding+++GO:0015248///sterol transporter activity+++GO:0008289///lipid binding+++GO:0032934///sterol binding+++[Biological Process]---GO:0006869///lipid transport+++GO:0015918///sterol transport	cellular_component+++molecular_function+++biological_process	[Cellular Component]---organelle+++cell part+++membrane+++cell+++[Molecular Function]---transporter activity+++binding+++[Biological Process]---localization
515128	MFSD4A	mRNA	[Cellular Component]---GO:0016021///integral component of membrane+++GO:0016020///membrane+++[Molecular Function]---GO:0005355///glucose transmembrane transporter activity+++[Biological Process]---GO:1904659///glucose transmembrane transport	cellular_component+++molecular_function+++biological_process	[Cellular Component]---membrane part+++membrane+++[Molecular Function]---transporter activity+++[Biological Process]---localization
100299558	UAP1L1	mRNA	[Cellular Component]---GO:0005829///cytosol+++[Molecular Function]---GO:0070569///uridylyltransferase activity+++GO:0003977///UDP-N-acetylglucosamine diphosphorylase activity+++[Biological Process]---GO:0006048///UDP-N-acetylglucosamine biosynthetic process	cellular_component+++molecular_function+++biological_process	[Cellular Component]---cell part+++cell+++[Molecular Function]---catalytic activity+++[Biological Process]---cellular process+++metabolic process
101907065		mRNA	[Cellular Component]---GO:0031088///platelet dense granule membrane+++GO:0016323///basolateral plasma membrane+++GO:0005887///integral component of plasma membrane+++GO:0005886///plasma membrane+++GO:0016020///membrane+++[Molecular Function]---GO:0015662///ATPase activity, coupled to transmembrane movement of ions, phosphorylative mechanism+++GO:0005524///ATP binding+++GO:0042626///ATPase activit…	cellular_component+++molecular_function+++biological_process	[Cellular Component]---organelle+++cell part+++membrane part+++cell+++membrane+++organelle part+++[Molecular Function]---transporter activity+++binding+++catalytic activity+++[Biological Process]---cellular process+++cellular component organization or biogenesis+++localization
536654	GNAQ	mRNA	[Cellular Component]---GO:0016020///membrane+++GO:0005834///heterotrimeric G-protein complex+++GO:0001750///photoreceptor outer segment+++[Molecular Function]---GO:0019001///guanyl nucleotide binding+++GO:0031826///type 2A serotonin receptor binding+++GO:0000166///nucleotide binding+++GO:0003924///GTPase activity+++GO:0005525///GTP binding+++GO:0001664///G protein-coupled receptor binding+++GO:00…	cellular_component+++molecular_function+++biological_process	[Cellular Component]---protein-containing complex+++organelle+++cell part+++membrane part+++membrane+++cell+++organelle part+++[Molecular Function]---binding+++catalytic activity+++molecular function regulator+++[Biological Process]---cellular process+++signaling+++negative regulation of biological process+++metabolic process+++biological regulation+++regulation of biological process+++rhythmic p…
509221	DAB2	mRNA	[Cellular Component]---GO:0005905///clathrin-coated pit+++GO:0005886///plasma membrane+++GO:0030136///clathrin-coated vesicle+++GO:0001650///fibrillar center+++GO:0043231///intracellular membrane-bounded organelle+++[Molecular Function]---GO:0008022///protein C-terminus binding+++GO:0038024///cargo receptor activity+++GO:0035615///clathrin adaptor activity+++GO:0046332///SMAD binding+++[Biologica…	cellular_component+++molecular_function+++biological_process	[Cellular Component]---organelle+++cell part+++membrane part+++membrane-enclosed lumen+++membrane+++cell+++organelle part+++[Molecular Function]---cargo receptor activity+++binding+++[Biological Process]---developmental process+++positive regulation of biological process+++multicellular organismal process+++cellular process+++signaling+++negative regulation of biological process+++biological regu…
782472	CGAS	mRNA	[Cellular Component]---GO:0005829///cytosol+++GO:0005737///cytoplasm+++[Molecular Function]---GO:0061501///cyclic-GMP-AMP synthase activity+++GO:0046872///metal ion binding+++GO:0000166///nucleotide binding+++GO:0016779///nucleotidyltransferase activity+++GO:0005525///GTP binding+++GO:0016740///transferase activity+++GO:0003690///double-stranded DNA binding+++GO:0003677///DNA binding+++GO:0005524…	cellular_component+++molecular_function+++biological_process	[Cellular Component]---cell part+++cell+++[Molecular Function]---binding+++catalytic activity+++[Biological Process]---multi-organism process+++developmental process+++positive regulation of biological process+++multicellular organismal process+++cellular process+++signaling+++biological regulation+++immune system process+++regulation of biological process+++response to stimulus
512660	SEMA3C	mRNA	[Cellular Component]---GO:0005615///extracellular space+++GO:0005576///extracellular region+++GO:0005887///integral component of plasma membrane+++[Molecular Function]---GO:0030215///semaphorin receptor binding+++GO:0045499///chemorepellent activity+++GO:0038191///neuropilin binding+++[Biological Process]---GO:0030154///cell differentiation+++GO:0003215///cardiac right ventricle morphogenesis+++G…	cellular_component+++molecular_function+++biological_process	[Cellular Component]---extracellular region part+++cell part+++membrane part+++extracellular region+++cell+++membrane+++[Molecular Function]---binding+++molecular function regulator+++[Biological Process]---positive regulation of biological process+++developmental process+++cellular process+++multicellular organismal process+++growth+++signaling+++negative regulation of biological process+++biolo…
539780	NAIP	mRNA	[Cellular Component]---GO:0016323///basolateral plasma membrane+++GO:0005737///cytoplasm+++[Molecular Function]---GO:0000166///nucleotide binding+++GO:0005524///ATP binding+++GO:0043027///cysteine-type endopeptidase inhibitor activity involved in apoptotic process+++[Biological Process]---GO:0043066///negative regulation of apoptotic process+++GO:0006915///apoptotic process+++GO:0043154///negativ…	cellular_component+++molecular_function+++biological_process	[Cellular Component]---cell part+++membrane part+++membrane+++cell+++[Molecular Function]---binding+++molecular function regulator+++[Biological Process]---cellular process+++negative regulation of biological process+++metabolic process+++biological regulation+++regulation of biological process
616292	PRELID3A	mRNA	[Cellular Component]---GO:0005758///mitochondrial intermembrane space+++[Molecular Function]---GO:1990050///phosphatidic acid transporter activity+++[Biological Process]---GO:0015914///phospholipid transport	cellular_component+++molecular_function+++biological_process	[Cellular Component]---organelle+++cell part+++membrane-enclosed lumen+++cell+++organelle part+++[Molecular Function]---transporter activity+++[Biological Process]---localization
534257	CYBRD1	mRNA	[Cellular Component]---GO:0016021///integral component of membrane+++GO:0016020///membrane+++GO:0031526///brush border membrane+++GO:0005765///lysosomal membrane+++[Molecular Function]---GO:0016491///oxidoreductase activity+++GO:0000293///ferric-chelate reductase activity+++[Biological Process]---GO:0055114///oxidation-reduction process+++GO:0010039///response to iron ion	cellular_component+++molecular_function+++biological_process	[Cellular Component]---organelle+++cell part+++membrane part+++cell+++membrane+++organelle part+++[Molecular Function]---catalytic activity+++[Biological Process]---metabolic process+++response to stimulus
526279	CASP7	mRNA	[Cellular Component]---GO:0005737///cytoplasm+++[Molecular Function]---GO:0008233///peptidase activity+++GO:0004197///cysteine-type endopeptidase activity+++GO:0016787///hydrolase activity+++GO:0004190///aspartic-type endopeptidase activity+++GO:0008234///cysteine-type peptidase activity+++GO:0097153///cysteine-type endopeptidase activity involved in apoptotic process+++[Biological Process]---GO:…	cellular_component+++molecular_function+++biological_process	[Cellular Component]---cell part+++cell+++[Molecular Function]---catalytic activity+++[Biological Process]---developmental process+++multicellular organismal process+++cellular process+++metabolic process+++response to stimulus
514159	ACSL5	mRNA	[Cellular Component]---GO:0016021///integral component of membrane+++GO:0005739///mitochondrion+++GO:0005730///nucleolus+++GO:0016020///membrane+++GO:0005634///nucleus+++[Molecular Function]---GO:0003824///catalytic activity+++[Biological Process]---GO:0070723///response to cholesterol+++GO:0032869///cellular response to insulin stimulus+++GO:0015908///fatty acid transport+++GO:0009749///response…	cellular_component+++molecular_function+++biological_process	[Cellular Component]---organelle+++cell part+++membrane part+++membrane-enclosed lumen+++membrane+++cell+++organelle part+++[Molecular Function]---catalytic activity+++[Biological Process]---positive regulation of biological process+++cellular process+++biological regulation+++metabolic process+++regulation of biological process+++response to stimulus+++localization
101904723	CCDC194	mRNA	[Cellular Component]---GO:0016021///integral component of membrane	cellular_component	[Cellular Component]---membrane part+++membrane
281857	IL12B	mRNA	[Cellular Component]---GO:0009897///external side of plasma membrane+++GO:0016020///membrane+++GO:0043514///interleukin-12 complex+++GO:0005615///extracellular space+++GO:0005576///extracellular region+++GO:0043235///receptor complex+++GO:0009986///cell surface+++GO:0070743///interleukin-23 complex+++GO:0005737///cytoplasm+++[Molecular Function]---GO:0005143///interleukin-12 receptor binding+++GO…	cellular_component+++molecular_function+++biological_process	[Cellular Component]---extracellular region part+++protein-containing complex+++cell part+++membrane part+++extracellular region+++membrane+++cell+++[Molecular Function]---binding+++molecular transducer activity+++molecular function regulator+++[Biological Process]---multi-organism process+++developmental process+++positive regulation of biological process+++multicellular organismal process+++cel…
504657	ARHGAP29	mRNA	[Cellular Component]---GO:0032991///protein-containing complex+++GO:0005737///cytoplasm+++[Molecular Function]---GO:0046872///metal ion binding+++GO:0030165///PDZ domain binding+++GO:0005096///GTPase activator activity+++[Biological Process]---GO:0043547///positive regulation of GTPase activity+++GO:0035556///intracellular signal transduction+++GO:0007165///signal transduction	cellular_component+++molecular_function+++biological_process	[Cellular Component]---protein-containing complex+++cell part+++cell+++[Molecular Function]---binding+++molecular function regulator+++[Biological Process]---cellular process+++signaling+++biological regulation+++regulation of biological process+++response to stimulus
509418	CSF1R	mRNA	[Cellular Component]---GO:0016021///integral component of membrane+++GO:0016020///membrane+++GO:0005887///integral component of plasma membrane+++GO:0043235///receptor complex+++GO:0009986///cell surface+++GO:0005654///nucleoplasm+++GO:1990682///CSF1-CSF1R complex+++GO:0005886///plasma membrane+++GO:0005737///cytoplasm+++GO:0043231///intracellular membrane-bounded organelle+++[Molecular Function]…	cellular_component+++molecular_function+++biological_process	[Cellular Component]---protein-containing complex+++organelle+++cell part+++membrane part+++membrane-enclosed lumen+++membrane+++cell+++organelle part+++[Molecular Function]---binding+++catalytic activity+++molecular transducer activity+++[Biological Process]---developmental process+++positive regulation of biological process+++multicellular organismal process+++cellular process+++signaling+++neg…
781663	LOC781663	mRNA	[Cellular Component]---GO:0070062///extracellular exosome+++GO:0072562///blood microparticle+++GO:0045202///synapse+++GO:0030424///axon+++GO:0005615///extracellular space+++GO:0043025///neuronal cell body+++GO:0005788///endoplasmic reticulum lumen+++GO:0005576///extracellular region+++GO:0030425///dendrite+++GO:0005886///plasma membrane+++GO:0030054///cell junction+++[Molecular Function]---GO:000…	cellular_component+++molecular_function+++biological_process	[Cellular Component]---extracellular region part+++organelle+++cell part+++membrane-enclosed lumen+++synapse+++extracellular region+++cell junction+++membrane+++cell+++organelle part+++[Molecular Function]---binding+++catalytic activity+++molecular function regulator+++[Biological Process]---positive regulation of biological process+++cellular process+++biological regulation+++metabolic process++…
513668	COL27A1	mRNA	[Cellular Component]---GO:0005587///collagen type IV trimer+++GO:0005615///extracellular space+++GO:0005583///fibrillar collagen trimer+++GO:0031012///extracellular matrix+++[Molecular Function]---GO:0005201///extracellular matrix structural constituent+++[Biological Process]---GO:0030198///extracellular matrix organization+++GO:0003431///growth plate cartilage chondrocyte development	cellular_component+++molecular_function+++biological_process	[Cellular Component]---extracellular region part+++supramolecular complex+++protein-containing complex+++extracellular region+++[Molecular Function]---structural molecule activity+++[Biological Process]---developmental process+++cellular process+++multicellular organismal process+++growth+++cellular component organization or biogenesis
508740	CLEC12A	mRNA	[Cellular Component]---GO:0016021///integral component of membrane+++GO:0016020///membrane+++[Molecular Function]---GO:0030246///carbohydrate binding+++[Biological Process]---GO:0043312///neutrophil degranulation	cellular_component+++molecular_function+++biological_process	[Cellular Component]---membrane part+++membrane+++[Molecular Function]---binding+++[Biological Process]---cellular process+++immune system process+++response to stimulus+++localization
538846	JAM2	mRNA	[Cellular Component]---GO:0016021///integral component of membrane+++GO:0016020///membrane+++[Molecular Function]---GO:0046982///protein heterodimerization activity+++[Biological Process]---GO:0007162///negative regulation of cell adhesion	cellular_component+++molecular_function+++biological_process	[Cellular Component]---membrane part+++membrane+++[Molecular Function]---binding+++[Biological Process]---cellular process+++negative regulation of biological process+++biological regulation+++regulation of biological process+++biological adhesion
281368	OLR1	mRNA	[Cellular Component]---GO:0016021///integral component of membrane+++GO:0016020///membrane+++GO:0005576///extracellular region+++GO:0043235///receptor complex+++GO:0005654///nucleoplasm+++GO:0045121///membrane raft+++GO:0005886///plasma membrane+++GO:0043231///intracellular membrane-bounded organelle+++[Molecular Function]---GO:0030246///carbohydrate binding+++GO:0042802///identical protein bindi…	cellular_component+++molecular_function+++biological_process	[Cellular Component]---protein-containing complex+++organelle+++cell part+++membrane part+++membrane-enclosed lumen+++extracellular region+++membrane+++cell+++organelle part+++[Molecular Function]---binding+++[Biological Process]---immune system process+++biological adhesion+++response to stimulus
407118	SLC6A1	mRNA	[Cellular Component]---GO:0016021///integral component of membrane+++GO:0016020///membrane+++GO:0030424///axon+++GO:0005887///integral component of plasma membrane+++GO:0009986///cell surface+++GO:0043005///neuron projection+++GO:0005886///plasma membrane+++[Molecular Function]---GO:0042165///neurotransmitter binding+++GO:0005332///gamma-aminobutyric acid:sodium symporter activity+++GO:0015293///…	cellular_component+++molecular_function+++biological_process	[Cellular Component]---cell part+++membrane part+++cell+++membrane+++[Molecular Function]---binding+++transporter activity+++[Biological Process]---localization
104974432		mRNA	[Cellular Component]---GO:0070062///extracellular exosome	cellular_component	[Cellular Component]---extracellular region part+++organelle+++extracellular region
281237	IFNG	mRNA	[Cellular Component]---GO:0005615///extracellular space+++GO:0005576///extracellular region+++GO:0005623///cell+++[Molecular Function]---GO:0005133///interferon-gamma receptor binding+++GO:0005125///cytokine activity+++[Biological Process]---GO:0045429///positive regulation of nitric oxide biosynthetic process+++GO:0045892///negative regulation of transcription, DNA-templated+++GO:0090312///posit…	cellular_component+++molecular_function+++biological_process	[Cellular Component]---extracellular region part+++extracellular region+++cell+++[Molecular Function]---binding+++molecular function regulator+++[Biological Process]---multi-organism process+++developmental process+++positive regulation of biological process+++multicellular organismal process+++cellular process+++growth+++signaling+++negative regulation of biological process+++biological regulati…
513804	COL17A1	mRNA	[Cellular Component]---GO:0016021///integral component of membrane+++GO:0030054///cell junction+++GO:0016020///membrane+++GO:0005615///extracellular space+++GO:0005576///extracellular region+++GO:0005581///collagen trimer+++GO:0030056///hemidesmosome+++GO:0005604///basement membrane+++GO:0031012///extracellular matrix+++[Molecular Function]---GO:0005201///extracellular matrix structural constitue…	cellular_component+++molecular_function+++biological_process	[Cellular Component]---extracellular region part+++protein-containing complex+++membrane part+++extracellular region+++cell junction+++membrane+++[Molecular Function]---structural molecule activity+++[Biological Process]---cellular process+++cellular component organization or biogenesis
505627	GRAMD2B	mRNA	[Cellular Component]---GO:0016021///integral component of membrane+++GO:0016020///membrane+++GO:0005881///cytoplasmic microtubule+++[Molecular Function]---GO:0042802///identical protein binding	cellular_component+++molecular_function	[Cellular Component]---supramolecular complex+++organelle+++cell part+++membrane part+++membrane+++cell+++organelle part+++[Molecular Function]---binding
507966	CDC42EP2	mRNA	[Cellular Component]---GO:0015630///microtubule cytoskeleton+++GO:0016020///membrane+++GO:0005829///cytosol+++GO:0012505///endomembrane system+++GO:0045335///phagocytic vesicle+++GO:0005856///cytoskeleton+++GO:0005886///plasma membrane+++GO:0005737///cytoplasm+++[Molecular Function]---GO:0001515///opioid peptide activity+++GO:0017049///GTP-Rho binding+++GO:0005096///GTPase activator activity+++[B…	cellular_component+++molecular_function+++biological_process	[Cellular Component]---organelle+++cell part+++membrane+++cell+++[Molecular Function]---binding+++molecular function regulator+++[Biological Process]---positive regulation of biological process+++developmental process+++cellular process+++signaling+++biological regulation+++immune system process+++regulation of biological process+++cellular component organization or biogenesis+++response to stimu…
407101	TJP2	mRNA	[Cellular Component]---GO:0030054///cell junction+++GO:0005923///bicellular tight junction+++GO:0070160///tight junction+++GO:0005886///plasma membrane+++GO:0005634///nucleus+++GO:0005911///cell-cell junction+++[Biological Process]---GO:2001205///negative regulation of osteoclast development+++GO:0071847///TNFSF11-mediated signaling pathway	cellular_component+++biological_process	[Cellular Component]---organelle+++cell part+++cell junction+++membrane+++cell+++[Biological Process]---developmental process+++multicellular organismal process+++cellular process+++signaling+++negative regulation of biological process+++biological regulation+++immune system process+++regulation of biological process+++response to stimulus
515410	PDLIM4	mRNA	[Cellular Component]---GO:0043197///dendritic spine+++GO:0030054///cell junction+++GO:0016020///membrane+++GO:0001725///stress fiber+++GO:0048471///perinuclear region of cytoplasm+++GO:0055038///recycling endosome membrane+++GO:0031905///early endosome lumen+++GO:0031901///early endosome membrane+++GO:0045211///postsynaptic membrane+++GO:0031941///filamentous actin+++GO:0034777///recycling endoso…	cellular_component+++molecular_function+++biological_process	[Cellular Component]---synapse part+++supramolecular complex+++protein-containing complex+++organelle+++cell part+++membrane part+++membrane-enclosed lumen+++synapse+++cell junction+++membrane+++cell+++organelle part+++[Molecular Function]---binding+++[Biological Process]---cellular process+++signaling+++cellular component organization or biogenesis
531767	BTLA	mRNA	[Cellular Component]---GO:0016021///integral component of membrane+++GO:0016020///membrane+++GO:0005887///integral component of plasma membrane+++[Molecular Function]---GO:0038023///signaling receptor activity+++[Biological Process]---GO:0002768///immune response-regulating cell surface receptor signaling pathway	cellular_component+++molecular_function+++biological_process	[Cellular Component]---cell part+++membrane part+++cell+++membrane+++[Molecular Function]---molecular transducer activity+++[Biological Process]---cellular process+++signaling+++biological regulation+++immune system process+++regulation of biological process+++response to stimulus
505080	TGM3	mRNA	[Cellular Component]---GO:0031234///extrinsic component of cytoplasmic side of plasma membrane+++GO:0005737///cytoplasm+++[Molecular Function]---GO:0003810///protein-glutamine gamma-glutamyltransferase activity+++GO:0046872///metal ion binding+++GO:0016740///transferase activity+++GO:0003824///catalytic activity+++GO:0016746///transferase activity, transferring acyl groups+++GO:0005509///calcium …	cellular_component+++molecular_function+++biological_process	[Cellular Component]---cell part+++membrane part+++membrane+++cell+++[Molecular Function]---binding+++catalytic activity+++[Biological Process]---developmental process+++multicellular organismal process+++cellular process+++metabolic process+++cellular component organization or biogenesis
518435	SYNJ2	mRNA	[Cellular Component]---GO:0043679///axon terminus+++GO:0048471///perinuclear region of cytoplasm+++GO:0031315///extrinsic component of mitochondrial outer membrane+++GO:0032587///ruffle membrane+++GO:0005881///cytoplasmic microtubule+++[Molecular Function]---GO:0034595///phosphatidylinositol phosphate 5-phosphatase activity+++GO:0016787///hydrolase activity+++GO:0003676///nucleic acid binding+++G…	cellular_component+++molecular_function+++biological_process	[Cellular Component]---synapse part+++supramolecular complex+++organelle+++cell part+++membrane part+++synapse+++membrane+++cell+++organelle part+++[Molecular Function]---binding+++catalytic activity+++[Biological Process]---developmental process+++cellular process+++multicellular organismal process+++metabolic process
520472	NAMPT	mRNA	[Cellular Component]---GO:0016607///nuclear speck+++GO:0030054///cell junction+++GO:0005737///cytoplasm+++[Molecular Function]---GO:0042802///identical protein binding+++GO:0047280///nicotinamide phosphoribosyltransferase activity+++GO:0003824///catalytic activity+++GO:0004514///nicotinate-nucleotide diphosphorylase (carboxylating) activity+++GO:0005125///cytokine activity+++[Biological Process]-…	cellular_component+++molecular_function+++biological_process	[Cellular Component]---organelle+++cell part+++membrane-enclosed lumen+++cell junction+++cell+++organelle part+++[Molecular Function]---binding+++catalytic activity+++molecular function regulator+++[Biological Process]---positive regulation of biological process+++multicellular organismal process+++cellular process+++signaling+++biological regulation+++metabolic process+++regulation of biological…
505847	CDC25B	mRNA	[Cellular Component]---GO:0005813///centrosome+++GO:0000922///spindle pole+++GO:0005634///nucleus+++GO:0005737///cytoplasm+++[Molecular Function]---GO:0019901///protein kinase binding+++GO:0004725///protein tyrosine phosphatase activity+++[Biological Process]---GO:1902751///positive regulation of cell cycle G2/M phase transition+++GO:0010971///positive regulation of G2/M transition of mitotic cel…	cellular_component+++molecular_function+++biological_process	[Cellular Component]---organelle+++cell part+++cell+++organelle part+++[Molecular Function]---binding+++catalytic activity+++[Biological Process]---reproduction+++multi-organism process+++positive regulation of biological process+++developmental process+++multicellular organismal process+++cellular process+++biological regulation+++metabolic process+++reproductive process+++regulation of biologic…
282599	LRRC25	mRNA	[Cellular Component]---GO:0016021///integral component of membrane+++GO:0016020///membrane+++GO:0005737///cytoplasm	cellular_component	[Cellular Component]---cell part+++membrane part+++membrane+++cell
281293	MAOA	mRNA	[Cellular Component]---GO:0016021///integral component of membrane+++GO:0005739///mitochondrion+++GO:0016020///membrane+++GO:0005741///mitochondrial outer membrane+++[Molecular Function]---GO:0008131///primary amine oxidase activity+++GO:0016491///oxidoreductase activity+++[Biological Process]---GO:0055114///oxidation-reduction process+++GO:0042135///neurotransmitter catabolic process+++GO:000658…	cellular_component+++molecular_function+++biological_process	[Cellular Component]---organelle+++cell part+++membrane part+++membrane+++cell+++organelle part+++[Molecular Function]---catalytic activity+++[Biological Process]---cellular process+++biological regulation+++metabolic process
510193	LOC510193	mRNA	[Cellular Component]---GO:0005576///extracellular region+++[Molecular Function]---GO:0008289///lipid binding+++[Biological Process]---GO:0006869///lipid transport+++GO:0042157///lipoprotein metabolic process	cellular_component+++molecular_function+++biological_process	[Cellular Component]---extracellular region+++[Molecular Function]---binding+++[Biological Process]---metabolic process+++localization
532663	ENPP2	mRNA	[Cellular Component]---GO:0005615///extracellular space+++GO:0005576///extracellular region+++[Molecular Function]---GO:0030247///polysaccharide binding+++GO:0016787///hydrolase activity+++GO:0004622///lysophospholipase activity+++GO:0003676///nucleic acid binding+++GO:0046872///metal ion binding+++GO:0047391///alkylglycerophosphoethanolamine phosphodiesterase activity+++GO:0005044///scavenger re…	cellular_component+++molecular_function+++biological_process	[Cellular Component]---extracellular region part+++extracellular region+++[Molecular Function]---cargo receptor activity+++binding+++catalytic activity+++[Biological Process]---reproduction+++developmental process+++positive regulation of biological process+++multicellular organismal process+++cellular process+++biological regulation+++metabolic process+++reproductive process+++immune system proc…
530409	PHB	mRNA	[Cellular Component]---GO:0005739///mitochondrion+++GO:0016020///membrane+++GO:0005769///early endosome+++GO:0005887///integral component of plasma membrane+++GO:0009986///cell surface+++GO:0005743///mitochondrial inner membrane+++GO:0005654///nucleoplasm+++GO:0005886///plasma membrane+++GO:0043209///myelin sheath+++GO:0005634///nucleus+++GO:0005737///cytoplasm+++[Molecular Function]---GO:0008022…	cellular_component+++molecular_function+++biological_process	[Cellular Component]---organelle+++cell part+++membrane part+++membrane-enclosed lumen+++membrane+++cell+++organelle part+++[Molecular Function]---binding+++transcription regulator activity+++[Biological Process]---positive regulation of biological process+++cellular process+++growth+++signaling+++negative regulation of biological process+++biological regulation+++metabolic process+++immune syste…
781710	LOC781710	mRNA	[Cellular Component]---GO:0000139///Golgi membrane+++GO:0005576///extracellular region+++GO:0005886///plasma membrane+++[Molecular Function]---GO:0000166///nucleotide binding+++GO:0003924///GTPase activity+++GO:0005525///GTP binding+++[Biological Process]---GO:0051607///defense response to virus+++GO:0042742///defense response to bacterium	cellular_component+++molecular_function+++biological_process	[Cellular Component]---organelle+++cell part+++extracellular region+++cell+++membrane+++organelle part+++[Molecular Function]---binding+++catalytic activity+++[Biological Process]---multi-organism process+++immune system process+++response to stimulus
514373	HERC5	mRNA	[Cellular Component]---GO:0048471///perinuclear region of cytoplasm+++GO:0005737///cytoplasm+++GO:0005829///cytosol+++[Molecular Function]---GO:0004842///ubiquitin-protein transferase activity+++GO:0042296///ISG15 transferase activity+++GO:0016740///transferase activity+++[Biological Process]---GO:0050688///regulation of defense response to virus+++GO:0032020///ISG15-protein conjugation+++GO:0016…	cellular_component+++molecular_function+++biological_process	[Cellular Component]---cell part+++cell+++[Molecular Function]---catalytic activity+++[Biological Process]---multi-organism process+++cellular process+++biological regulation+++metabolic process+++immune system process+++regulation of biological process+++response to stimulus
525892	WDR72	mRNA	[Cellular Component]---GO:0005768///endosome+++GO:0005737///cytoplasm+++[Biological Process]---GO:0070166///enamel mineralization	cellular_component+++biological_process	[Cellular Component]---organelle+++cell part+++cell+++[Biological Process]---developmental process+++multicellular organismal process
540310	ARHGAP35	mRNA	[Cellular Component]---GO:0015629///actin cytoskeleton+++GO:0036064///ciliary basal body+++GO:0005737///cytoplasm+++[Molecular Function]---GO:0001227///DNA-binding transcription repressor activity, RNA polymerase II-specific+++GO:0005543///phospholipid binding+++GO:0003924///GTPase activity+++GO:0005525///GTP binding+++GO:0005096///GTPase activator activity+++GO:0000977///RNA polymerase II regula…	cellular_component+++molecular_function+++biological_process	[Cellular Component]---organelle+++cell part+++cell+++organelle part+++[Molecular Function]---transcription regulator activity+++binding+++catalytic activity+++molecular function regulator+++[Biological Process]---positive regulation of biological process+++developmental process+++multicellular organismal process+++cellular process+++signaling+++negative regulation of biological process+++biologi…
529423	STRIP2	mRNA	[Cellular Component]---GO:0005829///cytosol+++GO:0005737///cytoplasm+++[Biological Process]---GO:0008360///regulation of cell shape+++GO:0016477///cell migration+++GO:0007010///cytoskeleton organization	cellular_component+++biological_process	[Cellular Component]---cell part+++cell+++[Biological Process]---developmental process+++cellular process+++biological regulation+++regulation of biological process+++cellular component organization or biogenesis+++localization+++locomotion
528171	ZCCHC14	mRNA	[Molecular Function]---GO:0003676///nucleic acid binding+++GO:0008270///zinc ion binding+++GO:0035091///phosphatidylinositol binding	molecular_function	[Molecular Function]---binding
617435	C1QB	mRNA	[Cellular Component]---GO:0005576///extracellular region+++GO:0005581///collagen trimer+++[Molecular Function]---GO:0042803///protein homodimerization activity+++[Biological Process]---GO:0045087///innate immune response+++GO:0006958///complement activation, classical pathway+++GO:0002376///immune system process+++GO:0048839///inner ear development	cellular_component+++molecular_function+++biological_process	[Cellular Component]---protein-containing complex+++extracellular region+++[Molecular Function]---binding+++[Biological Process]---developmental process+++positive regulation of biological process+++multicellular organismal process+++biological regulation+++metabolic process+++immune system process+++regulation of biological process+++response to stimulus
282378	STXBP1	mRNA	[Cellular Component]---GO:0031091///platelet alpha granule+++GO:0005739///mitochondrion+++GO:0016020///membrane+++GO:0030424///axon+++GO:0048787///presynaptic active zone membrane+++GO:0005829///cytosol+++GO:0045335///phagocytic vesicle+++GO:0005654///nucleoplasm+++GO:0098978///glutamatergic synapse+++GO:0005886///plasma membrane+++GO:0043209///myelin sheath+++GO:0005737///cytoplasm+++[Molecular …	cellular_component+++molecular_function+++biological_process	[Cellular Component]---synapse part+++organelle+++cell part+++membrane part+++membrane-enclosed lumen+++synapse+++membrane+++cell+++organelle part+++[Molecular Function]---binding+++[Biological Process]---positive regulation of biological process+++developmental process+++multicellular organismal process+++cellular process+++signaling+++negative regulation of biological process+++biological regul…
536310	ZDHHC2	mRNA	[Cellular Component]---GO:0016021///integral component of membrane+++GO:0005783///endoplasmic reticulum+++GO:0016020///membrane+++GO:0005887///integral component of plasma membrane+++GO:0055038///recycling endosome membrane+++GO:0005794///Golgi apparatus+++[Molecular Function]---GO:0016740///transferase activity+++GO:0016409///palmitoyltransferase activity+++GO:0019706///protein-cysteine S-palmit…	cellular_component+++molecular_function+++biological_process	[Cellular Component]---organelle+++cell part+++membrane part+++membrane+++cell+++organelle part+++[Molecular Function]---catalytic activity+++[Biological Process]---cellular process+++metabolic process+++localization
534401	ZBTB16	mRNA	[Cellular Component]---GO:0016607///nuclear speck+++GO:0032991///protein-containing complex+++GO:0016604///nuclear body+++GO:0016605///PML body+++GO:0005634///nucleus+++GO:0017053///transcriptional repressor complex+++[Molecular Function]---GO:0042802///identical protein binding+++GO:0001227///DNA-binding transcription repressor activity, RNA polymerase II-specific+++GO:0003676///nucleic acid bin…	cellular_component+++molecular_function+++biological_process	[Cellular Component]---protein-containing complex+++organelle+++cell part+++membrane-enclosed lumen+++cell+++organelle part+++[Molecular Function]---transcription regulator activity+++binding+++[Biological Process]---reproduction+++multi-organism process+++positive regulation of biological process+++developmental process+++multicellular organismal process+++cellular process+++negative regulation …
507426	PARP3	mRNA	[Cellular Component]---GO:0035861///site of double-strand break+++GO:0005730///nucleolus+++GO:0005634///nucleus+++[Molecular Function]---GO:1990404///protein ADP-ribosylase activity+++GO:0016757///transferase activity, transferring glycosyl groups+++GO:0003950///NAD+ ADP-ribosyltransferase activity+++GO:0016740///transferase activity+++[Biological Process]---GO:0006302///double-strand break repai…	cellular_component+++molecular_function+++biological_process	[Cellular Component]---organelle+++cell part+++membrane-enclosed lumen+++cell+++organelle part+++[Molecular Function]---catalytic activity+++[Biological Process]---positive regulation of biological process+++cellular process+++negative regulation of biological process+++biological regulation+++metabolic process+++regulation of biological process+++cellular component organization or biogenesis+++r…
281052	CD36	mRNA	[Cellular Component]---GO:0016021///integral component of membrane+++GO:0016020///membrane+++GO:0031526///brush border membrane+++GO:0045121///membrane raft+++GO:0005886///plasma membrane+++GO:0005794///Golgi apparatus+++GO:0016324///apical plasma membrane+++[Biological Process]---GO:0071726///cellular response to diacyl bacterial lipopeptide+++GO:0097009///energy homeostasis+++GO:0070374///posit…	cellular_component+++biological_process	[Cellular Component]---organelle+++cell part+++membrane part+++membrane+++cell+++[Biological Process]---multi-organism process+++positive regulation of biological process+++multicellular organismal process+++cellular process+++signaling+++metabolic process+++biological regulation+++immune system process+++regulation of biological process+++cellular component organization or biogenesis+++biologica…
516661	LGI3	mRNA	[Cellular Component]---GO:0008021///synaptic vesicle+++[Molecular Function]---GO:0003824///catalytic activity+++[Biological Process]---GO:0017157///regulation of exocytosis	cellular_component+++molecular_function+++biological_process	[Cellular Component]---synapse part+++organelle+++cell part+++synapse+++cell+++[Molecular Function]---catalytic activity+++[Biological Process]---cellular process+++biological regulation+++regulation of biological process+++localization
407219	MITF	mRNA	[Cellular Component]---GO:0032991///protein-containing complex+++GO:0005634///nucleus+++[Molecular Function]---GO:0070888///E-box binding+++GO:0046983///protein dimerization activity+++GO:0003700///DNA-binding transcription factor activity+++GO:0003677///DNA binding+++GO:0000978///RNA polymerase II proximal promoter sequence-specific DNA binding+++GO:0000981///DNA-binding transcription factor act…	cellular_component+++molecular_function+++biological_process	[Cellular Component]---protein-containing complex+++organelle+++cell part+++cell+++[Molecular Function]---transcription regulator activity+++binding+++[Biological Process]---developmental process+++positive regulation of biological process+++multicellular organismal process+++cellular process+++pigmentation+++signaling+++negative regulation of biological process+++biological regulation+++metaboli…
286854	SERPINB6	mRNA	[Cellular Component]---GO:0005615///extracellular space+++GO:0005737///cytoplasm+++[Molecular Function]---GO:0030414///peptidase inhibitor activity+++GO:0004867///serine-type endopeptidase inhibitor activity+++[Biological Process]---GO:0010951///negative regulation of endopeptidase activity+++GO:0010466///negative regulation of peptidase activity	cellular_component+++molecular_function+++biological_process	[Cellular Component]---extracellular region part+++cell part+++extracellular region+++cell+++[Molecular Function]---molecular function regulator+++[Biological Process]---cellular process+++negative regulation of biological process+++biological regulation+++metabolic process+++regulation of biological process
511845	ABL2	mRNA	[Cellular Component]---GO:0005623///cell+++[Molecular Function]---GO:0030145///manganese ion binding+++GO:0004672///protein kinase activity+++GO:0016301///kinase activity+++GO:0001784///phosphotyrosine residue binding+++GO:0004713///protein tyrosine kinase activity+++GO:0000166///nucleotide binding+++GO:0016740///transferase activity+++GO:0000287///magnesium ion binding+++GO:0004715///non-membran…	cellular_component+++molecular_function+++biological_process	[Cellular Component]---cell+++[Molecular Function]---binding+++catalytic activity+++[Biological Process]---positive regulation of biological process+++developmental process+++multicellular organismal process+++cellular process+++biological regulation+++metabolic process+++regulation of biological process+++cellular component organization or biogenesis+++cell proliferation+++response to stimulus
539109	MMP11	mRNA	[Cellular Component]---GO:0031012///extracellular matrix+++[Molecular Function]---GO:0008233///peptidase activity+++GO:0016787///hydrolase activity+++GO:0046872///metal ion binding+++GO:0008270///zinc ion binding+++GO:0008237///metallopeptidase activity+++GO:0004222///metalloendopeptidase activity+++[Biological Process]---GO:0071711///basement membrane organization+++GO:0030198///extracellular ma…	cellular_component+++molecular_function+++biological_process	[Cellular Component]---extracellular region part+++extracellular region+++[Molecular Function]---binding+++catalytic activity+++[Biological Process]---developmental process+++cellular process+++multicellular organismal process+++negative regulation of biological process+++biological regulation+++metabolic process+++regulation of biological process+++cellular component organization or biogenesis
533531	SYNPO	mRNA	[Cellular Component]---GO:0015629///actin cytoskeleton+++GO:0001725///stress fiber+++GO:0097444///spine apparatus+++GO:0030018///Z disc+++GO:0098685///Schaffer collateral - CA1 synapse+++GO:0098978///glutamatergic synapse+++GO:0005634///nucleus+++[Molecular Function]---GO:0003779///actin binding+++[Biological Process]---GO:1905355///spine apparatus assembly+++GO:0098886///modification of dendriti…	cellular_component+++molecular_function+++biological_process	[Cellular Component]---synapse part+++supramolecular complex+++organelle+++cell part+++synapse+++cell+++organelle part+++[Molecular Function]---binding+++[Biological Process]---positive regulation of biological process+++cellular process+++multicellular organismal process+++signaling+++biological regulation+++regulation of biological process+++cellular component organization or biogenesis+++behav…
532324	CHML	mRNA	[Cellular Component]---GO:0005829///cytosol+++GO:0005654///nucleoplasm+++GO:0005968///Rab-protein geranylgeranyltransferase complex+++GO:0005634///nucleus+++GO:0005737///cytoplasm+++[Molecular Function]---GO:0005092///GDP-dissociation inhibitor activity+++GO:0005096///GTPase activator activity+++GO:0017137///Rab GTPase binding+++[Biological Process]---GO:0043547///positive regulation of GTPase ac…	cellular_component+++molecular_function+++biological_process	[Cellular Component]---protein-containing complex+++organelle+++cell part+++membrane-enclosed lumen+++cell+++organelle part+++[Molecular Function]---binding+++molecular function regulator+++[Biological Process]---cellular process+++signaling+++metabolic process+++biological regulation+++regulation of biological process+++response to stimulus+++localization
281048	CD14	mRNA	[Cellular Component]---GO:0009897///external side of plasma membrane+++GO:0046696///lipopolysaccharide receptor complex+++GO:0016020///membrane+++GO:0005576///extracellular region+++GO:0031362///anchored component of external side of plasma membrane+++GO:0009986///cell surface+++GO:0031225///anchored component of membrane+++GO:0045121///membrane raft+++GO:0005886///plasma membrane+++GO:0005794///…	cellular_component+++molecular_function+++biological_process	[Cellular Component]---protein-containing complex+++organelle+++cell part+++membrane part+++extracellular region+++membrane+++cell+++[Molecular Function]---binding+++[Biological Process]---multi-organism process+++positive regulation of biological process+++multicellular organismal process+++cellular process+++signaling+++biological regulation+++immune system process+++regulation of biological pr…
515676	LOC515676	mRNA	[Cellular Component]---GO:0005576///extracellular region+++[Molecular Function]---GO:0030414///peptidase inhibitor activity+++[Biological Process]---GO:0010466///negative regulation of peptidase activity	cellular_component+++molecular_function+++biological_process	[Cellular Component]---extracellular region+++[Molecular Function]---molecular function regulator+++[Biological Process]---cellular process+++negative regulation of biological process+++biological regulation+++metabolic process+++regulation of biological process
104968478	LOC104968478	mRNA	[Cellular Component]---GO:0034364///high-density lipoprotein particle+++GO:0005615///extracellular space+++GO:0005576///extracellular region+++[Molecular Function]---GO:0042056///chemoattractant activity+++[Biological Process]---GO:0050918///positive chemotaxis+++GO:0006953///acute-phase response+++GO:0060326///cell chemotaxis	cellular_component+++molecular_function+++biological_process	[Cellular Component]---extracellular region part+++protein-containing complex+++extracellular region+++[Molecular Function]---binding+++molecular function regulator+++[Biological Process]---cellular process+++response to stimulus+++localization+++locomotion
767920	CD24	mRNA	[Cellular Component]---GO:0016020///membrane+++GO:0031362///anchored component of external side of plasma membrane+++GO:0045121///membrane raft+++[Molecular Function]---GO:0019901///protein kinase binding+++GO:0030296///protein tyrosine kinase activator activity+++[Biological Process]---GO:0001775///cell activation+++GO:0001666///response to hypoxia+++GO:0031295///T cell costimulation+++GO:006109…	cellular_component+++molecular_function+++biological_process	[Cellular Component]---cell part+++membrane part+++cell+++membrane+++[Molecular Function]---binding+++molecular function regulator+++[Biological Process]---multi-organism process+++positive regulation of biological process+++multicellular organismal process+++cellular process+++signaling+++negative regulation of biological process+++metabolic process+++biological regulation+++immune system proces…
529660	OAS2	mRNA	[Cellular Component]---GO:0048471///perinuclear region of cytoplasm+++GO:0005829///cytosol+++GO:0005654///nucleoplasm+++GO:0005634///nucleus+++GO:0005737///cytoplasm+++GO:0043231///intracellular membrane-bounded organelle+++[Molecular Function]---GO:0046872///metal ion binding+++GO:0003723///RNA binding+++GO:0000166///nucleotide binding+++GO:0016779///nucleotidyltransferase activity+++GO:0003725/…	cellular_component+++molecular_function+++biological_process	[Cellular Component]---organelle+++cell part+++membrane-enclosed lumen+++cell+++organelle part+++[Molecular Function]---binding+++catalytic activity+++[Biological Process]---multi-organism process+++developmental process+++multicellular organismal process+++cellular process+++signaling+++biological regulation+++metabolic process+++immune system process+++regulation of biological process+++respons…
616660	TSPAN11	mRNA	[Cellular Component]---GO:0016021///integral component of membrane+++GO:0016020///membrane+++GO:0005887///integral component of plasma membrane+++[Biological Process]---GO:0007166///cell surface receptor signaling pathway	cellular_component+++biological_process	[Cellular Component]---cell part+++membrane part+++cell+++membrane+++[Biological Process]---cellular process+++signaling+++biological regulation+++regulation of biological process+++response to stimulus
281576	WARS	mRNA	[Cellular Component]---GO:0005829///cytosol+++GO:0032991///protein-containing complex+++GO:0005634///nucleus+++GO:0005737///cytoplasm+++[Molecular Function]---GO:0019210///kinase inhibitor activity+++GO:0016874///ligase activity+++GO:0019904///protein domain specific binding+++GO:0019901///protein kinase binding+++GO:0004812///aminoacyl-tRNA ligase activity+++GO:0000166///nucleotide binding+++GO:…	cellular_component+++molecular_function+++biological_process	[Cellular Component]---protein-containing complex+++organelle+++cell part+++cell+++[Molecular Function]---binding+++catalytic activity+++molecular function regulator+++[Biological Process]---developmental process+++positive regulation of biological process+++multicellular organismal process+++cellular process+++negative regulation of biological process+++biological regulation+++metabolic process+…
535442	SGSH	mRNA	[Cellular Component]---GO:0005764///lysosome+++[Molecular Function]---GO:0016250///N-sulfoglucosamine sulfohydrolase activity+++GO:0003824///catalytic activity+++GO:0008484///sulfuric ester hydrolase activity+++[Biological Process]---GO:0006027///glycosaminoglycan catabolic process+++GO:0030200///heparan sulfate proteoglycan catabolic process	cellular_component+++molecular_function+++biological_process	[Cellular Component]---organelle+++cell part+++cell+++[Molecular Function]---catalytic activity+++[Biological Process]---cellular process+++metabolic process
784449	KIAA1324	mRNA	[Cellular Component]---GO:0016021///integral component of membrane+++GO:0005770///late endosome+++GO:0005802///trans-Golgi network+++GO:0016020///membrane+++GO:0005887///integral component of plasma membrane+++GO:0005886///plasma membrane+++GO:0005764///lysosome+++[Molecular Function]---GO:0003723///RNA binding+++[Biological Process]---GO:0044090///positive regulation of vacuole organization+++GO…	cellular_component+++molecular_function+++biological_process	[Cellular Component]---organelle+++cell part+++membrane part+++membrane+++cell+++organelle part+++[Molecular Function]---binding+++[Biological Process]---positive regulation of biological process+++cellular process+++biological regulation+++metabolic process+++regulation of biological process+++cellular component organization or biogenesis+++response to stimulus
504230	RAMP2	mRNA	[Cellular Component]---GO:0016021///integral component of membrane+++GO:0150057///amylin receptor complex 2+++GO:1903143///adrenomedullin receptor complex+++GO:0016020///membrane+++GO:0043235///receptor complex+++GO:0009986///cell surface+++GO:0005886///plasma membrane+++GO:0005737///cytoplasm+++[Molecular Function]---GO:0001605///adrenomedullin receptor activity+++GO:0015026///coreceptor activit…	cellular_component+++molecular_function+++biological_process	[Cellular Component]---protein-containing complex+++cell part+++membrane part+++membrane+++cell+++[Molecular Function]---binding+++transporter activity+++molecular transducer activity+++[Biological Process]---positive regulation of biological process+++developmental process+++cellular process+++multicellular organismal process+++signaling+++negative regulation of biological process+++metabolic pr…
786356	NANOS1	mRNA	[Cellular Component]---GO:0048471///perinuclear region of cytoplasm+++GO:0005737///cytoplasm+++[Molecular Function]---GO:0008270///zinc ion binding+++GO:0003723///RNA binding+++GO:0030371///translation repressor activity+++[Biological Process]---GO:0010608///posttranscriptional regulation of gene expression+++GO:0001558///regulation of cell growth+++GO:0010631///epithelial cell migration+++GO:000…	cellular_component+++molecular_function+++biological_process	[Cellular Component]---cell part+++cell+++[Molecular Function]---translation regulator activity+++binding+++[Biological Process]---positive regulation of biological process+++developmental process+++multicellular organismal process+++cellular process+++growth+++negative regulation of biological process+++metabolic process+++biological regulation+++regulation of biological process+++cellular compo…
513706	LOC513706	mRNA	[Cellular Component]---GO:0005615///extracellular space+++[Molecular Function]---GO:0005125///cytokine activity+++GO:0005132///type I interferon receptor binding+++[Biological Process]---GO:0006959///humoral immune response+++GO:0019221///cytokine-mediated signaling pathway+++GO:0051607///defense response to virus+++GO:0030183///B cell differentiation+++GO:0002286///T cell activation involved in …	cellular_component+++molecular_function+++biological_process	[Cellular Component]---extracellular region part+++extracellular region+++[Molecular Function]---binding+++molecular function regulator+++[Biological Process]---multi-organism process+++positive regulation of biological process+++developmental process+++multicellular organismal process+++cellular process+++signaling+++metabolic process+++biological regulation+++immune system process+++regulation …
508266	CHN1	mRNA	[Cellular Component]---GO:0005737///cytoplasm+++GO:0005829///cytosol+++[Molecular Function]---GO:0046872///metal ion binding+++GO:0046875///ephrin receptor binding+++GO:0005096///GTPase activator activity+++[Biological Process]---GO:0043547///positive regulation of GTPase activity+++GO:0035556///intracellular signal transduction+++GO:0008045///motor neuron axon guidance+++GO:0051056///regulation …	cellular_component+++molecular_function+++biological_process	[Cellular Component]---cell part+++cell+++[Molecular Function]---binding+++molecular function regulator+++[Biological Process]---developmental process+++multicellular organismal process+++cellular process+++signaling+++biological regulation+++regulation of biological process+++cellular component organization or biogenesis+++response to stimulus+++locomotion
514833	CLEC10A	mRNA	[Cellular Component]---GO:0016021///integral component of membrane+++GO:0016020///membrane+++[Molecular Function]---GO:0030246///carbohydrate binding+++[Biological Process]---GO:0006897///endocytosis+++GO:0002250///adaptive immune response+++GO:0045087///innate immune response+++GO:0002223///stimulatory C-type lectin receptor signaling pathway	cellular_component+++molecular_function+++biological_process	[Cellular Component]---membrane part+++membrane+++[Molecular Function]---binding+++[Biological Process]---positive regulation of biological process+++cellular process+++signaling+++biological regulation+++immune system process+++regulation of biological process+++response to stimulus+++localization
507162	APOBEC3Z1	mRNA	[Cellular Component]---GO:0005634///nucleus+++GO:0005737///cytoplasm+++[Molecular Function]---GO:0016787///hydrolase activity+++GO:0003723///RNA binding+++GO:0008270///zinc ion binding+++GO:0003824///catalytic activity+++GO:0004126///cytidine deaminase activity+++[Biological Process]---GO:0080111///DNA demethylation+++GO:0016554///cytidine to uridine editing+++GO:0009972///cytidine deamination	cellular_component+++molecular_function+++biological_process	[Cellular Component]---organelle+++cell part+++cell+++[Molecular Function]---binding+++catalytic activity+++[Biological Process]---cellular process+++metabolic process
523809	UBASH3B	mRNA	[Cellular Component]---GO:0005634///nucleus+++GO:0005737///cytoplasm+++[Molecular Function]---GO:0042802///identical protein binding+++GO:0016791///phosphatase activity+++GO:0051219///phosphoprotein binding+++GO:0004725///protein tyrosine phosphatase activity+++[Biological Process]---GO:0006469///negative regulation of protein kinase activity+++GO:0051279///regulation of release of sequestered ca…	cellular_component+++molecular_function+++biological_process	[Cellular Component]---organelle+++cell part+++cell+++[Molecular Function]---binding+++catalytic activity+++[Biological Process]---developmental process+++multicellular organismal process+++cellular process+++signaling+++negative regulation of biological process+++biological regulation+++metabolic process+++immune system process+++regulation of biological process+++biological adhesion+++response …
526046	SURF2	mRNA	[Cellular Component]---GO:0016607///nuclear speck+++GO:0005730///nucleolus+++GO:0005886///plasma membrane+++GO:0005634///nucleus	cellular_component	[Cellular Component]---organelle+++cell part+++membrane-enclosed lumen+++membrane+++cell+++organelle part
539369	NRP1	mRNA	[Cellular Component]---GO:0016021///integral component of membrane+++GO:0005925///focal adhesion+++GO:0016020///membrane+++GO:0030424///axon+++GO:0099055///integral component of postsynaptic membrane+++GO:0005769///early endosome+++GO:0005829///cytosol+++GO:0005883///neurofilament+++GO:0043005///neuron projection+++GO:0098978///glutamatergic synapse+++GO:0097443///sorting endosome+++GO:0005886///…	cellular_component+++molecular_function+++biological_process	[Cellular Component]---synapse part+++supramolecular complex+++organelle+++cell part+++membrane part+++synapse+++cell junction+++membrane+++cell+++organelle part+++[Molecular Function]---binding+++catalytic activity+++molecular transducer activity+++molecular function regulator+++[Biological Process]---positive regulation of biological process+++developmental process+++cellular process+++multicel…
509968	C1QC	mRNA	[Cellular Component]---GO:0005576///extracellular region+++GO:0005581///collagen trimer+++[Molecular Function]---GO:0004252///serine-type endopeptidase activity+++[Biological Process]---GO:0045650///negative regulation of macrophage differentiation+++GO:0030853///negative regulation of granulocyte differentiation	cellular_component+++molecular_function+++biological_process	[Cellular Component]---protein-containing complex+++extracellular region+++[Molecular Function]---catalytic activity+++[Biological Process]---developmental process+++cellular process+++multicellular organismal process+++negative regulation of biological process+++biological regulation+++immune system process+++regulation of biological process
618268	LOC618268	mRNA	[Cellular Component]---GO:0005887///integral component of plasma membrane+++GO:0005576///extracellular region+++GO:0016020///membrane+++[Molecular Function]---GO:0030246///carbohydrate binding+++[Biological Process]---GO:0007267///cell-cell signaling+++GO:0007155///cell adhesion	cellular_component+++molecular_function+++biological_process	[Cellular Component]---cell part+++membrane part+++extracellular region+++cell+++membrane+++[Molecular Function]---binding+++[Biological Process]---cellular process+++signaling+++biological adhesion
784304	CMPK2	mRNA	[Cellular Component]---GO:0005739///mitochondrion+++GO:0005737///cytoplasm+++[Molecular Function]---GO:0004550///nucleoside diphosphate kinase activity+++GO:0004798///thymidylate kinase activity+++GO:0009041///uridylate kinase activity+++GO:0004127///cytidylate kinase activity+++GO:0033862///UMP kinase activity+++GO:0050145///nucleoside monophosphate kinase activity+++[Biological Process]---GO:00…	cellular_component+++molecular_function+++biological_process	[Cellular Component]---organelle+++cell part+++cell+++[Molecular Function]---catalytic activity+++[Biological Process]---multi-organism process+++cellular process+++metabolic process+++response to stimulus
101906179		mRNA	[Cellular Component]---GO:0016021///integral component of membrane+++GO:0005622///intracellular+++[Molecular Function]---GO:0004725///protein tyrosine phosphatase activity+++[Biological Process]---GO:0032869///cellular response to insulin stimulus+++GO:0031016///pancreas development+++GO:0031571///mitotic G1 DNA damage checkpoint+++GO:0044342///type B pancreatic cell proliferation+++GO:0046676///…	cellular_component+++molecular_function+++biological_process	[Cellular Component]---cell part+++membrane part+++membrane+++cell+++[Molecular Function]---catalytic activity+++[Biological Process]---developmental process+++positive regulation of biological process+++multicellular organismal process+++cellular process+++signaling+++negative regulation of biological process+++metabolic process+++biological regulation+++regulation of biological process+++cell p…
785028	LURAP1	mRNA	[Cellular Component]---GO:0005737///cytoplasm+++GO:0043231///intracellular membrane-bounded organelle+++[Biological Process]---GO:0001819///positive regulation of cytokine production+++GO:0043123///positive regulation of I-kappaB kinase/NF-kappaB signaling	cellular_component+++biological_process	[Cellular Component]---organelle+++cell part+++cell+++[Biological Process]---positive regulation of biological process+++cellular process+++multicellular organismal process+++signaling+++biological regulation+++regulation of biological process+++response to stimulus
282262	IGFBP4	mRNA	[Cellular Component]---GO:0005615///extracellular space+++GO:0005576///extracellular region+++[Molecular Function]---GO:0005520///insulin-like growth factor binding+++GO:0031995///insulin-like growth factor II binding+++GO:0019838///growth factor binding+++GO:0031994///insulin-like growth factor I binding+++[Biological Process]---GO:0040008///regulation of growth+++GO:0043410///positive regulatio…	cellular_component+++molecular_function+++biological_process	[Cellular Component]---extracellular region part+++extracellular region+++[Molecular Function]---binding+++[Biological Process]---positive regulation of biological process+++cellular process+++growth+++signaling+++metabolic process+++biological regulation+++regulation of biological process+++cellular component organization or biogenesis+++cell proliferation+++response to stimulus
783725	CD72	mRNA	[Cellular Component]---GO:0016021///integral component of membrane+++GO:0016020///membrane+++GO:0005887///integral component of plasma membrane+++[Molecular Function]---GO:0004888///transmembrane signaling receptor activity+++[Biological Process]---GO:0007155///cell adhesion	cellular_component+++molecular_function+++biological_process	[Cellular Component]---cell part+++membrane part+++cell+++membrane+++[Molecular Function]---molecular transducer activity+++[Biological Process]---biological adhesion
617611	MYO16	mRNA	[Cellular Component]---GO:0016459///myosin complex+++[Molecular Function]---GO:0003779///actin binding+++GO:0003774///motor activity+++GO:0000166///nucleotide binding+++GO:0005524///ATP binding+++[Biological Process]---GO:0048812///neuron projection morphogenesis+++GO:0014065///phosphatidylinositol 3-kinase signaling	cellular_component+++molecular_function+++biological_process	[Cellular Component]---protein-containing complex+++organelle+++cell part+++cell+++organelle part+++[Molecular Function]---binding+++catalytic activity+++[Biological Process]---developmental process+++multicellular organismal process+++cellular process+++signaling+++biological regulation+++regulation of biological process+++cellular component organization or biogenesis+++response to stimulus
506486	LOC506486	mRNA	[Cellular Component]---GO:0016021///integral component of membrane+++GO:0005886///plasma membrane+++[Molecular Function]---GO:0004930///G protein-coupled receptor activity+++GO:0004984///olfactory receptor activity+++[Biological Process]---GO:0007618///mating+++GO:0007608///sensory perception of smell+++GO:0007186///G protein-coupled receptor signaling pathway+++GO:0006952///defense response	cellular_component+++molecular_function+++biological_process	[Cellular Component]---cell part+++membrane part+++cell+++membrane+++[Molecular Function]---molecular transducer activity+++[Biological Process]---reproduction+++multi-organism process+++multicellular organismal process+++cellular process+++signaling+++biological regulation+++reproductive process+++regulation of biological process+++response to stimulus
523490	SPEG	mRNA	[Cellular Component]---GO:0005634///nucleus+++[Molecular Function]---GO:0004672///protein kinase activity+++GO:0016301///kinase activity+++GO:0004674///protein serine/threonine kinase activity+++GO:0005524///ATP binding+++[Biological Process]---GO:0016310///phosphorylation+++GO:0042692///muscle cell differentiation+++GO:0072358///cardiovascular system development+++GO:0006468///protein phosphoryl…	cellular_component+++molecular_function+++biological_process	[Cellular Component]---organelle+++cell part+++cell+++[Molecular Function]---binding+++catalytic activity+++[Biological Process]---developmental process+++multicellular organismal process+++cellular process+++metabolic process
516291	REC8	mRNA	[Cellular Component]---GO:0001673///male germ cell nucleus+++GO:0000228///nuclear chromosome+++GO:0030893///meiotic cohesin complex+++GO:0000793///condensed chromosome+++GO:0000780///condensed nuclear chromosome, centromeric region+++GO:0034991///nuclear meiotic cohesin complex+++GO:0000778///condensed nuclear chromosome kinetochore+++GO:0000794///condensed nuclear chromosome+++GO:0000800///later…	cellular_component+++molecular_function+++biological_process	[Cellular Component]---protein-containing complex+++organelle+++cell part+++membrane-enclosed lumen+++cell+++organelle part+++[Molecular Function]---binding+++[Biological Process]---reproduction+++multi-organism process+++developmental process+++multicellular organismal process+++cellular process+++metabolic process+++reproductive process+++cellular component organization or biogenesis+++response…
521761	ADARB1	mRNA	[Cellular Component]---GO:0005730///nucleolus+++GO:0005829///cytosol+++GO:0005654///nucleoplasm+++GO:0005634///nucleus+++GO:0005737///cytoplasm+++[Molecular Function]---GO:0004000///adenosine deaminase activity+++GO:0008251///tRNA-specific adenosine deaminase activity+++GO:0003723///RNA binding+++GO:0003725///double-stranded RNA binding+++GO:0003726///double-stranded RNA adenosine deaminase activ…	cellular_component+++molecular_function+++biological_process	[Cellular Component]---organelle+++cell part+++membrane-enclosed lumen+++cell+++organelle part+++[Molecular Function]---binding+++catalytic activity+++[Biological Process]---multi-organism process+++positive regulation of biological process+++developmental process+++multicellular organismal process+++cellular process+++growth+++signaling+++negative regulation of biological process+++biological re…
540852	SAMD4A	mRNA	[Cellular Component]---GO:0030054///cell junction+++GO:0000932///P-body+++GO:0005829///cytosol+++GO:0045202///synapse+++GO:0001650///fibrillar center+++[Molecular Function]---GO:0030371///translation repressor activity+++GO:0003723///RNA binding+++GO:0003729///mRNA binding+++[Biological Process]---GO:0045727///positive regulation of translation+++GO:0017148///negative regulation of translation+++…	cellular_component+++molecular_function+++biological_process	[Cellular Component]---protein-containing complex+++organelle+++cell part+++membrane-enclosed lumen+++synapse+++cell junction+++cell+++organelle part+++[Molecular Function]---binding+++translation regulator activity+++[Biological Process]---positive regulation of biological process+++cellular process+++negative regulation of biological process+++biological regulation+++metabolic process+++regulat…
519652	ADAM8	mRNA	[Cellular Component]---GO:0042581///specific granule+++GO:0016021///integral component of membrane+++GO:0002102///podosome+++GO:0016020///membrane+++GO:0032010///phagolysosome+++GO:0071133///alpha9-beta1 integrin-ADAM8 complex+++GO:0005887///integral component of plasma membrane+++GO:0071065///alpha9-beta1 integrin-vascular cell adhesion molecule-1 complex+++GO:0032127///dense core granule membra…	cellular_component+++molecular_function+++biological_process	[Cellular Component]---protein-containing complex+++organelle+++cell part+++membrane part+++membrane+++cell+++organelle part+++[Molecular Function]---binding+++catalytic activity+++[Biological Process]---positive regulation of biological process+++developmental process+++multicellular organismal process+++cellular process+++signaling+++negative regulation of biological process+++metabolic process…
100298868	LOC100298868	mRNA	[Cellular Component]---GO:0016021///integral component of membrane+++GO:0016020///membrane+++[Molecular Function]---GO:0022857///transmembrane transporter activity+++GO:0005215///transporter activity+++[Biological Process]---GO:0055085///transmembrane transport	cellular_component+++molecular_function+++biological_process	[Cellular Component]---membrane part+++membrane+++[Molecular Function]---transporter activity+++[Biological Process]---localization
505463	GADD45A	mRNA	[Cellular Component]---GO:0016607///nuclear speck+++GO:0005634///nucleus+++GO:0005737///cytoplasm+++[Molecular Function]---GO:0000979///RNA polymerase II core promoter sequence-specific DNA binding+++GO:0047485///protein N-terminus binding+++GO:0046982///protein heterodimerization activity+++GO:0019900///kinase binding+++GO:0042803///protein homodimerization activity+++[Biological Process]---GO:1…	cellular_component+++molecular_function+++biological_process	[Cellular Component]---organelle+++cell part+++membrane-enclosed lumen+++cell+++organelle part+++[Molecular Function]---binding+++[Biological Process]---positive regulation of biological process+++cellular process+++signaling+++negative regulation of biological process+++biological regulation+++metabolic process+++regulation of biological process+++cellular component organization or biogenesis+++…
530507	TSPAN32	mRNA	[Cellular Component]---GO:0016021///integral component of membrane+++GO:0016020///membrane+++GO:0005887///integral component of plasma membrane+++[Biological Process]---GO:0007166///cell surface receptor signaling pathway	cellular_component+++biological_process	[Cellular Component]---cell part+++membrane part+++cell+++membrane+++[Biological Process]---cellular process+++signaling+++biological regulation+++regulation of biological process+++response to stimulus
508562	ARMH4	mRNA	[Cellular Component]---GO:0016021///integral component of membrane+++GO:0016020///membrane	cellular_component	[Cellular Component]---membrane part+++membrane
539596	TGFBI	mRNA	[Cellular Component]---GO:0005802///trans-Golgi network+++GO:0005615///extracellular space+++GO:0005576///extracellular region+++GO:0031012///extracellular matrix+++[Molecular Function]---GO:0050840///extracellular matrix binding+++GO:0005518///collagen binding+++GO:0005178///integrin binding+++GO:0050839///cell adhesion molecule binding+++[Biological Process]---GO:0030198///extracellular matrix …	cellular_component+++molecular_function+++biological_process	[Cellular Component]---extracellular region part+++organelle+++cell part+++extracellular region+++cell+++organelle part+++[Molecular Function]---binding+++[Biological Process]---developmental process+++cellular process+++multicellular organismal process+++cellular component organization or biogenesis+++cell proliferation+++biological adhesion
786987	LOC786987	mRNA	[Cellular Component]---GO:0016235///aggresome+++GO:0001650///fibrillar center+++GO:0005634///nucleus+++GO:0005737///cytoplasm+++GO:0005829///cytosol+++[Molecular Function]---GO:0070628///proteasome binding+++[Biological Process]---GO:0043123///positive regulation of I-kappaB kinase/NF-kappaB signaling+++GO:0043687///post-translational protein modification+++GO:0034341///response to interferon-gam…	cellular_component+++molecular_function+++biological_process	[Cellular Component]---organelle+++cell part+++membrane-enclosed lumen+++cell+++organelle part+++[Molecular Function]---binding+++[Biological Process]---positive regulation of biological process+++developmental process+++multicellular organismal process+++cellular process+++signaling+++biological regulation+++metabolic process+++immune system process+++regulation of biological process+++cellular …
512464	LOC512464	mRNA	[Cellular Component]---GO:0031902///late endosome membrane+++GO:0005741///mitochondrial outer membrane+++GO:0045177///apical part of cell+++GO:0005765///lysosomal membrane+++GO:0005769///early endosome+++GO:0005737///cytoplasm+++GO:0005887///integral component of plasma membrane+++GO:0016021///integral component of membrane+++[Molecular Function]---GO:0046870///cadmium ion binding+++GO:0050897///…	cellular_component+++molecular_function+++biological_process	[Cellular Component]---organelle+++cell part+++membrane part+++membrane+++cell+++organelle part+++[Molecular Function]---binding+++transporter activity+++[Biological Process]---cellular process+++biological regulation+++response to stimulus+++localization
286844	PDPR	mRNA	[Cellular Component]---GO:0005739///mitochondrion+++GO:0005759///mitochondrial matrix+++GO:0005737///cytoplasm+++[Molecular Function]---GO:0016491///oxidoreductase activity+++[Biological Process]---GO:0055114///oxidation-reduction process	cellular_component+++molecular_function+++biological_process	[Cellular Component]---organelle+++cell part+++membrane-enclosed lumen+++cell+++organelle part+++[Molecular Function]---catalytic activity+++[Biological Process]---metabolic process
281598	ACVR2A	mRNA	[Cellular Component]---GO:0016021///integral component of membrane+++GO:0016020///membrane+++GO:0005887///integral component of plasma membrane+++GO:0043235///receptor complex+++GO:0009986///cell surface+++GO:0034673///inhibin-betaglycan-ActRII complex+++GO:0048179///activin receptor complex+++GO:0005737///cytoplasm+++[Molecular Function]---GO:0034711///inhibin binding+++GO:0004675///transmembran…	cellular_component+++molecular_function+++biological_process	[Cellular Component]---protein-containing complex+++cell part+++membrane part+++membrane+++cell+++[Molecular Function]---binding+++catalytic activity+++molecular transducer activity+++[Biological Process]---reproduction+++multi-organism process+++positive regulation of biological process+++developmental process+++cellular process+++multicellular organismal process+++signaling+++biological regulat…
282589	HSD11B1	mRNA	[Cellular Component]---GO:0016021///integral component of membrane+++GO:0016020///membrane+++[Molecular Function]---GO:0003845///11-beta-hydroxysteroid dehydrogenase [NAD(P)] activity+++GO:0016491///oxidoreductase activity+++GO:0005496///steroid binding+++[Biological Process]---GO:0055114///oxidation-reduction process+++GO:0030324///lung development	cellular_component+++molecular_function+++biological_process	[Cellular Component]---membrane part+++membrane+++[Molecular Function]---binding+++catalytic activity+++[Biological Process]---developmental process+++multicellular organismal process+++metabolic process
513265	CDKN2AIP	mRNA	[Cellular Component]---GO:0005730///nucleolus+++GO:0005654///nucleoplasm+++GO:0005634///nucleus+++[Molecular Function]---GO:0003700///DNA-binding transcription factor activity+++GO:0003677///DNA binding+++GO:0000978///RNA polymerase II proximal promoter sequence-specific DNA binding+++GO:0001228///DNA-binding transcription activator activity, RNA polymerase II-specific+++[Biological Process]---GO…	cellular_component+++molecular_function+++biological_process	[Cellular Component]---organelle+++cell part+++membrane-enclosed lumen+++cell+++organelle part+++[Molecular Function]---transcription regulator activity+++binding+++[Biological Process]---positive regulation of biological process+++cellular process+++biological regulation+++metabolic process+++regulation of biological process+++response to stimulus
539605	CFP	mRNA	[Cellular Component]---GO:0005615///extracellular space+++GO:0005788///endoplasmic reticulum lumen+++GO:0035580///specific granule lumen+++GO:0005576///extracellular region+++GO:1904724///tertiary granule lumen+++[Molecular Function]---GO:0004252///serine-type endopeptidase activity+++[Biological Process]---GO:0006955///immune response+++GO:0006957///complement activation, alternative pathway+++G…	cellular_component+++molecular_function+++biological_process	[Cellular Component]---extracellular region part+++organelle+++cell part+++membrane-enclosed lumen+++extracellular region+++cell+++organelle part+++[Molecular Function]---catalytic activity+++[Biological Process]---multi-organism process+++positive regulation of biological process+++cellular process+++biological regulation+++metabolic process+++immune system process+++regulation of biological pro…
100847592	MS4A3	mRNA	[Cellular Component]---GO:0016021///integral component of membrane+++[Biological Process]---GO:0051726///regulation of cell cycle	cellular_component+++biological_process	[Cellular Component]---membrane part+++membrane+++[Biological Process]---cellular process+++biological regulation+++regulation of biological process
529166	CBLN3	mRNA	[Cellular Component]---GO:0005783///endoplasmic reticulum+++GO:0030054///cell junction+++GO:0005615///extracellular space+++GO:0005576///extracellular region+++GO:0005794///Golgi apparatus+++GO:0045202///synapse	cellular_component	[Cellular Component]---extracellular region part+++organelle+++cell part+++synapse+++extracellular region+++cell junction+++cell
614441	RGS20	mRNA	[Cellular Component]---GO:0005802///trans-Golgi network+++GO:0016020///membrane+++GO:0005634///nucleus+++GO:0005737///cytoplasm+++[Molecular Function]---GO:0005096///GTPase activator activity+++[Biological Process]---GO:0009968///negative regulation of signal transduction	cellular_component+++molecular_function+++biological_process	[Cellular Component]---organelle+++cell part+++membrane+++cell+++organelle part+++[Molecular Function]---molecular function regulator+++[Biological Process]---cellular process+++signaling+++negative regulation of biological process+++biological regulation+++regulation of biological process+++response to stimulus
522726	NT5DC4	mRNA	[Molecular Function]---GO:0046872///metal ion binding+++GO:0008253///5'-nucleotidase activity+++[Biological Process]---GO:0016311///dephosphorylation	molecular_function+++biological_process	[Molecular Function]---binding+++catalytic activity+++[Biological Process]---cellular process+++metabolic process
508023	DOCK6	mRNA	[Cellular Component]---GO:0005829///cytosol+++[Molecular Function]---GO:0005085///guanyl-nucleotide exchange factor activity+++[Biological Process]---GO:0007264///small GTPase mediated signal transduction	cellular_component+++molecular_function+++biological_process	[Cellular Component]---cell part+++cell+++[Molecular Function]---binding+++molecular function regulator+++[Biological Process]---cellular process+++signaling+++biological regulation+++regulation of biological process+++response to stimulus
530050	MYH11	mRNA	[Cellular Component]---GO:0016459///myosin complex+++[Molecular Function]---GO:0003779///actin binding+++GO:0003774///motor activity+++GO:0051015///actin filament binding+++GO:0000166///nucleotide binding+++GO:0005524///ATP binding+++GO:0008307///structural constituent of muscle+++[Biological Process]---GO:0048251///elastic fiber assembly+++GO:0032869///cellular response to insulin stimulus+++GO:…	cellular_component+++molecular_function+++biological_process	[Cellular Component]---protein-containing complex+++organelle+++cell part+++cell+++organelle part+++[Molecular Function]---binding+++catalytic activity+++structural molecule activity+++[Biological Process]---developmental process+++multicellular organismal process+++cellular process+++cellular component organization or biogenesis+++response to stimulus
617881	F13A1	mRNA	[Cellular Component]---GO:0005576///extracellular region+++GO:0005737///cytoplasm+++[Molecular Function]---GO:0003810///protein-glutamine gamma-glutamyltransferase activity+++GO:0046872///metal ion binding+++GO:0016740///transferase activity+++GO:0016746///transferase activity, transferring acyl groups+++[Biological Process]---GO:0007599///hemostasis+++GO:0018149///peptide cross-linking+++GO:0007…	cellular_component+++molecular_function+++biological_process	[Cellular Component]---cell part+++extracellular region+++cell+++[Molecular Function]---binding+++catalytic activity+++[Biological Process]---cellular process+++multicellular organismal process+++metabolic process+++biological regulation+++response to stimulus
780821	CRIP2	mRNA	[Molecular Function]---GO:0046872///metal ion binding	molecular_function	[Molecular Function]---binding
790225	MLKL	mRNA	[Cellular Component]---GO:0005886///plasma membrane+++GO:0005737///cytoplasm+++[Molecular Function]---GO:0004672///protein kinase activity+++GO:0004674///protein serine/threonine kinase activity+++GO:0004706///JUN kinase kinase kinase activity+++GO:0019901///protein kinase binding+++GO:0044877///protein-containing complex binding+++GO:0005524///ATP binding+++[Biological Process]---GO:0007256///ac…	cellular_component+++molecular_function+++biological_process	[Cellular Component]---cell part+++membrane+++cell+++[Molecular Function]---binding+++catalytic activity+++[Biological Process]---positive regulation of biological process+++cellular process+++signaling+++biological regulation+++metabolic process+++regulation of biological process+++cellular component organization or biogenesis+++response to stimulus
615012	MAN1C1	mRNA	[Cellular Component]---GO:0016021///integral component of membrane+++GO:0005783///endoplasmic reticulum+++GO:0016020///membrane+++GO:0000139///Golgi membrane+++[Molecular Function]---GO:0004571///mannosyl-oligosaccharide 1,2-alpha-mannosidase activity+++GO:0016787///hydrolase activity+++GO:0016798///hydrolase activity, acting on glycosyl bonds+++GO:0003824///catalytic activity+++GO:0005509///calc…	cellular_component+++molecular_function+++biological_process	[Cellular Component]---organelle+++cell part+++membrane part+++cell+++membrane+++organelle part+++[Molecular Function]---binding+++catalytic activity+++[Biological Process]---cellular process+++metabolic process
519541	RNF125	mRNA	[Cellular Component]---GO:0034098///VCP-NPL4-UFD1 AAA ATPase complex+++GO:0000139///Golgi membrane+++GO:0043231///intracellular membrane-bounded organelle+++[Molecular Function]---GO:0002039///p53 binding+++GO:0031624///ubiquitin conjugating enzyme binding+++GO:0008270///zinc ion binding+++GO:0061630///ubiquitin protein ligase activity+++[Biological Process]---GO:0006511///ubiquitin-dependent pro…	cellular_component+++molecular_function+++biological_process	[Cellular Component]---protein-containing complex+++organelle+++cell part+++membrane part+++cell+++membrane+++organelle part+++[Molecular Function]---binding+++catalytic activity+++[Biological Process]---multi-organism process+++positive regulation of biological process+++multicellular organismal process+++cellular process+++signaling+++negative regulation of biological process+++biological regul…
508378	DHX58	mRNA	[Cellular Component]---GO:0005737///cytoplasm+++[Molecular Function]---GO:0003727///single-stranded RNA binding+++GO:0016787///hydrolase activity+++GO:0046872///metal ion binding+++GO:0003725///double-stranded RNA binding+++GO:0008270///zinc ion binding+++GO:0003677///DNA binding+++GO:0005524///ATP binding+++[Biological Process]---GO:0009617///response to bacterium+++GO:0045824///negative regulat…	cellular_component+++molecular_function+++biological_process	[Cellular Component]---cell part+++cell+++[Molecular Function]---binding+++catalytic activity+++[Biological Process]---multi-organism process+++positive regulation of biological process+++cellular process+++multicellular organismal process+++signaling+++negative regulation of biological process+++biological regulation+++immune system process+++regulation of biological process+++response to stimul…
282820	HAS1	mRNA	[Cellular Component]---GO:0016021///integral component of membrane+++GO:0016020///membrane+++GO:0005887///integral component of plasma membrane+++GO:0005737///cytoplasm+++[Molecular Function]---GO:0042802///identical protein binding+++GO:0050501///hyaluronan synthase activity+++[Biological Process]---GO:0036120///cellular response to platelet-derived growth factor stimulus+++GO:0010764///negative…	cellular_component+++molecular_function+++biological_process	[Cellular Component]---cell part+++membrane part+++membrane+++cell+++[Molecular Function]---binding+++catalytic activity+++[Biological Process]---cellular process+++negative regulation of biological process+++metabolic process+++biological regulation+++regulation of biological process+++cellular component organization or biogenesis+++response to stimulus+++localization+++locomotion
100138565	KSR1	mRNA	[Cellular Component]---GO:0005783///endoplasmic reticulum+++GO:0016020///membrane+++GO:0032991///protein-containing complex+++[Molecular Function]---GO:0008022///protein C-terminus binding+++GO:0005078///MAP-kinase scaffold activity+++GO:0051087///chaperone binding+++GO:0004672///protein kinase activity+++GO:0031434///mitogen-activated protein kinase kinase binding+++GO:0046872///metal ion bindin…	cellular_component+++molecular_function+++biological_process	[Cellular Component]---protein-containing complex+++organelle+++cell part+++membrane+++cell+++[Molecular Function]---binding+++catalytic activity+++structural molecule activity+++[Biological Process]---positive regulation of biological process+++cellular process+++signaling+++biological regulation+++metabolic process+++regulation of biological process+++cell proliferation+++response to stimulus
537533	DGKH	mRNA	[Cellular Component]---GO:0005768///endosome+++GO:0005737///cytoplasm+++[Molecular Function]---GO:0046982///protein heterodimerization activity+++GO:0016301///kinase activity+++GO:0000166///nucleotide binding+++GO:0016740///transferase activity+++GO:0004143///diacylglycerol kinase activity+++GO:0042803///protein homodimerization activity+++GO:0003951///NAD+ kinase activity+++GO:0005524///ATP bind…	cellular_component+++molecular_function+++biological_process	[Cellular Component]---organelle+++cell part+++cell+++[Molecular Function]---binding+++catalytic activity+++[Biological Process]---cellular process+++signaling+++metabolic process+++biological regulation+++regulation of biological process+++cellular component organization or biogenesis+++response to stimulus
100125276	GNG4	mRNA	[Cellular Component]---GO:0016020///membrane+++GO:0005834///heterotrimeric G-protein complex+++GO:0005886///plasma membrane+++[Molecular Function]---GO:0003924///GTPase activity+++GO:0031681///G-protein beta-subunit binding+++[Biological Process]---GO:0030308///negative regulation of cell growth+++GO:0007165///signal transduction+++GO:0007186///G protein-coupled receptor signaling pathway	cellular_component+++molecular_function+++biological_process	[Cellular Component]---protein-containing complex+++cell part+++membrane part+++cell+++membrane+++[Molecular Function]---binding+++catalytic activity+++[Biological Process]---cellular process+++growth+++signaling+++negative regulation of biological process+++biological regulation+++regulation of biological process+++cellular component organization or biogenesis+++response to stimulus
281017	ATRN	mRNA	[Cellular Component]---GO:0016021///integral component of membrane+++GO:0016020///membrane+++GO:0005615///extracellular space+++[Molecular Function]---GO:0038023///signaling receptor activity+++[Biological Process]---GO:0043473///pigmentation+++GO:0040014///regulation of multicellular organism growth+++GO:0042552///myelination+++GO:0021549///cerebellum development	cellular_component+++molecular_function+++biological_process	[Cellular Component]---extracellular region part+++membrane part+++extracellular region+++membrane+++[Molecular Function]---molecular transducer activity+++[Biological Process]---developmental process+++cellular process+++multicellular organismal process+++pigmentation+++growth+++biological regulation+++regulation of biological process
539321	SERTAD1	mRNA	[Cellular Component]---GO:0005634///nucleus+++GO:0005737///cytoplasm+++[Biological Process]---GO:0030308///negative regulation of cell growth+++GO:0045944///positive regulation of transcription by RNA polymerase II+++GO:0045893///positive regulation of transcription, DNA-templated	cellular_component+++biological_process	[Cellular Component]---organelle+++cell part+++cell+++[Biological Process]---positive regulation of biological process+++cellular process+++growth+++negative regulation of biological process+++metabolic process+++biological regulation+++regulation of biological process+++cellular component organization or biogenesis
493686	TLR7	mRNA	[Cellular Component]---GO:0016021///integral component of membrane+++GO:0005783///endoplasmic reticulum+++GO:0016020///membrane+++GO:0043235///receptor complex+++GO:0032009///early phagosome+++GO:0005886///plasma membrane+++GO:0005764///lysosome+++GO:0005768///endosome+++GO:0005737///cytoplasm+++[Molecular Function]---GO:0003727///single-stranded RNA binding+++GO:0008329///signaling pattern recog…	cellular_component+++molecular_function+++biological_process	[Cellular Component]---protein-containing complex+++organelle+++cell part+++membrane part+++membrane+++cell+++[Molecular Function]---binding+++molecular transducer activity+++[Biological Process]---multi-organism process+++positive regulation of biological process+++multicellular organismal process+++cellular process+++signaling+++biological regulation+++metabolic process+++immune system process+…
616948	LOC616948	mRNA	[Cellular Component]---GO:0000932///P-body+++GO:0005634///nucleus+++[Molecular Function]---GO:0004842///ubiquitin-protein transferase activity+++GO:0046872///metal ion binding+++GO:0008270///zinc ion binding+++[Biological Process]---GO:0045087///innate immune response+++GO:0006914///autophagy+++GO:0016567///protein ubiquitination+++GO:0051607///defense response to virus	cellular_component+++molecular_function+++biological_process	[Cellular Component]---protein-containing complex+++organelle+++cell part+++cell+++[Molecular Function]---binding+++catalytic activity+++[Biological Process]---multi-organism process+++cellular process+++metabolic process+++immune system process+++response to stimulus
614159	C24H18orf54	mRNA	[Cellular Component]---GO:0005576///extracellular region+++[Molecular Function]---GO:0045735///nutrient reservoir activity+++[Biological Process]---GO:0008285///negative regulation of cell proliferation	cellular_component+++molecular_function+++biological_process	[Cellular Component]---extracellular region+++[Molecular Function]---nutrient reservoir activity+++[Biological Process]---cellular process+++negative regulation of biological process+++biological regulation+++regulation of biological process+++cell proliferation
781667	KIRREL1	mRNA	[Cellular Component]---GO:0016021///integral component of membrane+++GO:0016020///membrane+++GO:0048471///perinuclear region of cytoplasm+++GO:0043198///dendritic shaft+++GO:0005886///plasma membrane+++GO:0005911///cell-cell junction+++[Molecular Function]---GO:0017022///myosin binding+++[Biological Process]---GO:0098609///cell-cell adhesion+++GO:0007588///excretion+++GO:0030838///positive regula…	cellular_component+++molecular_function+++biological_process	[Cellular Component]---cell part+++membrane part+++cell junction+++cell+++membrane+++[Molecular Function]---binding+++[Biological Process]---positive regulation of biological process+++multicellular organismal process+++cellular process+++negative regulation of biological process+++biological regulation+++metabolic process+++regulation of biological process+++cellular component organization or bi…
511037	TMPRSS2	mRNA	[Cellular Component]---GO:0016021///integral component of membrane+++GO:0016020///membrane+++GO:0005886///plasma membrane+++[Molecular Function]---GO:0008233///peptidase activity+++GO:0004252///serine-type endopeptidase activity+++GO:0016787///hydrolase activity+++GO:0005044///scavenger receptor activity+++GO:0008236///serine-type peptidase activity+++[Biological Process]---GO:0046598///positive …	cellular_component+++molecular_function+++biological_process	[Cellular Component]---cell part+++membrane part+++cell+++membrane+++[Molecular Function]---cargo receptor activity+++catalytic activity+++[Biological Process]---multi-organism process+++positive regulation of biological process+++biological regulation+++metabolic process+++regulation of biological process+++localization
516017	L1CAM	mRNA	[Cellular Component]---GO:0016021///integral component of membrane+++GO:0016020///membrane+++GO:0030424///axon+++GO:0043025///neuronal cell body+++GO:0009986///cell surface+++GO:0005886///plasma membrane+++[Molecular Function]---GO:0019904///protein domain specific binding+++GO:0098632///cell-cell adhesion mediator activity+++[Biological Process]---GO:0070593///dendrite self-avoidance+++GO:000741…	cellular_component+++molecular_function+++biological_process	[Cellular Component]---cell part+++membrane part+++cell+++membrane+++[Molecular Function]---binding+++[Biological Process]---developmental process+++cellular process+++multicellular organismal process+++cellular component organization or biogenesis+++response to stimulus+++biological adhesion+++localization+++locomotion
781625	PLXND1	mRNA	[Cellular Component]---GO:0016021///integral component of membrane+++GO:0016020///membrane+++GO:0005887///integral component of plasma membrane+++GO:0002116///semaphorin receptor complex+++GO:0030027///lamellipodium+++[Molecular Function]---GO:0017154///semaphorin receptor activity+++GO:0019904///protein domain specific binding+++[Biological Process]---GO:0001525///angiogenesis+++GO:1902287///sem…	cellular_component+++molecular_function+++biological_process	[Cellular Component]---protein-containing complex+++cell part+++membrane part+++cell+++membrane+++[Molecular Function]---binding+++molecular transducer activity+++[Biological Process]---positive regulation of biological process+++developmental process+++cellular process+++multicellular organismal process+++signaling+++negative regulation of biological process+++biological regulation+++regulation …
614416	LOC614416	mRNA	[Cellular Component]---GO:0098978///glutamatergic synapse+++GO:0005796///Golgi lumen+++GO:0005794///Golgi apparatus+++GO:0005887///integral component of plasma membrane+++GO:0016021///integral component of membrane+++GO:0043202///lysosomal lumen+++GO:0000139///Golgi membrane+++GO:0030660///Golgi-associated vesicle membrane+++GO:0005576///extracellular region+++GO:0009986///cell surface+++GO:00989…	cellular_component+++molecular_function+++biological_process	[Cellular Component]---synapse part+++organelle+++cell part+++membrane-enclosed lumen+++membrane part+++synapse+++extracellular region+++cell+++membrane+++organelle part+++[Molecular Function]---binding+++molecular function regulator+++[Biological Process]---developmental process+++cellular process+++multicellular organismal process+++growth+++signaling+++biological regulation+++metabolic process…
616818	S100A8	mRNA	[Cellular Component]---GO:0016020///membrane+++GO:0005615///extracellular space+++GO:0005576///extracellular region+++GO:0045111///intermediate filament cytoskeleton+++GO:0005829///cytosol+++GO:0005856///cytoskeleton+++GO:0005886///plasma membrane+++GO:0005737///cytoplasm+++[Molecular Function]---GO:0016209///antioxidant activity+++GO:0046872///metal ion binding+++GO:0050786///RAGE receptor bindi…	cellular_component+++molecular_function+++biological_process	[Cellular Component]---extracellular region part+++organelle+++cell part+++extracellular region+++membrane+++cell+++[Molecular Function]---binding+++antioxidant activity+++[Biological Process]---developmental process+++positive regulation of biological process+++multicellular organismal process+++cellular process+++signaling+++detoxification+++metabolic process+++biological regulation+++immune sy…
101906662	DEFB3	mRNA	[Cellular Component]---GO:0005615///extracellular space+++GO:0005576///extracellular region+++[Molecular Function]---GO:0031731///CCR6 chemokine receptor binding+++GO:0042056///chemoattractant activity+++[Biological Process]---GO:0006935///chemotaxis+++GO:0050918///positive chemotaxis+++GO:0060326///cell chemotaxis+++GO:0006952///defense response+++GO:0042742///defense response to bacterium	cellular_component+++molecular_function+++biological_process	[Cellular Component]---extracellular region part+++extracellular region+++[Molecular Function]---binding+++molecular function regulator+++[Biological Process]---multi-organism process+++cellular process+++response to stimulus+++localization+++locomotion
538194	CELSR2	mRNA	[Cellular Component]---GO:0016021///integral component of membrane+++GO:0016020///membrane+++GO:0005886///plasma membrane+++[Molecular Function]---GO:0004930///G protein-coupled receptor activity+++GO:0004888///transmembrane signaling receptor activity+++GO:0005509///calcium ion binding+++[Biological Process]---GO:0007166///cell surface receptor signaling pathway+++GO:0007165///signal transductio…	cellular_component+++molecular_function+++biological_process	[Cellular Component]---cell part+++membrane part+++cell+++membrane+++[Molecular Function]---binding+++molecular transducer activity+++[Biological Process]---cellular process+++signaling+++biological regulation+++regulation of biological process+++response to stimulus+++biological adhesion
538751	AREG	mRNA	[Cellular Component]---GO:0016021///integral component of membrane+++GO:0016020///membrane+++GO:0005615///extracellular space+++GO:0009986///cell surface+++GO:0005634///nucleus+++GO:0005737///cytoplasm+++[Molecular Function]---GO:0005154///epidermal growth factor receptor binding+++GO:0008083///growth factor activity+++[Biological Process]---GO:0060598///dichotomous subdivision of terminal units …	cellular_component+++molecular_function+++biological_process	[Cellular Component]---extracellular region part+++organelle+++cell part+++membrane part+++extracellular region+++membrane+++cell+++[Molecular Function]---binding+++molecular function regulator+++[Biological Process]---reproduction+++developmental process+++positive regulation of biological process+++multicellular organismal process+++cellular process+++growth+++signaling+++metabolic process+++bi…
280687	F5	mRNA	[Cellular Component]---GO:0031091///platelet alpha granule+++GO:0005615///extracellular space+++GO:0005576///extracellular region+++[Molecular Function]---GO:0046872///metal ion binding+++GO:0005507///copper ion binding+++[Biological Process]---GO:0007599///hemostasis+++GO:0008015///blood circulation+++GO:0007596///blood coagulation	cellular_component+++molecular_function+++biological_process	[Cellular Component]---extracellular region part+++organelle+++cell part+++extracellular region+++cell+++[Molecular Function]---binding+++[Biological Process]---multicellular organismal process+++biological regulation+++response to stimulus
100295210	XCL2	mRNA	[Cellular Component]---GO:0005615///extracellular space+++GO:0005576///extracellular region+++[Molecular Function]---GO:0048020///CCR chemokine receptor binding+++GO:0008009///chemokine activity+++[Biological Process]---GO:0043547///positive regulation of GTPase activity+++GO:0070374///positive regulation of ERK1 and ERK2 cascade+++GO:0002548///monocyte chemotaxis+++GO:0006955///immune response++…	cellular_component+++molecular_function+++biological_process	[Cellular Component]---extracellular region part+++extracellular region+++[Molecular Function]---binding+++molecular function regulator+++[Biological Process]---positive regulation of biological process+++cellular process+++signaling+++metabolic process+++biological regulation+++immune system process+++regulation of biological process+++response to stimulus+++localization+++locomotion
533653	CSPG4	mRNA	[Cellular Component]---GO:0016021///integral component of membrane+++GO:0016020///membrane+++GO:0005886///plasma membrane+++GO:0042995///cell projection+++[Molecular Function]---GO:0019901///protein kinase binding+++[Biological Process]---GO:0035556///intracellular signal transduction+++GO:0008283///cell proliferation+++GO:0007169///transmembrane receptor protein tyrosine kinase signaling pathway…	cellular_component+++molecular_function+++biological_process	[Cellular Component]---cell part+++membrane part+++cell+++membrane+++[Molecular Function]---binding+++[Biological Process]---developmental process+++positive regulation of biological process+++multicellular organismal process+++cellular process+++signaling+++biological regulation+++metabolic process+++regulation of biological process+++cell proliferation+++response to stimulus+++localization+++lo…
505890	ADAMDEC1	mRNA	[Cellular Component]---GO:0016021///integral component of membrane+++GO:0016020///membrane+++[Molecular Function]---GO:0008237///metallopeptidase activity+++GO:0004222///metalloendopeptidase activity+++[Biological Process]---GO:0006508///proteolysis	cellular_component+++molecular_function+++biological_process	[Cellular Component]---membrane part+++membrane+++[Molecular Function]---catalytic activity+++[Biological Process]---metabolic process
282248	HCRTR1	mRNA	[Cellular Component]---GO:0016021///integral component of membrane+++GO:0016020///membrane+++GO:0005887///integral component of plasma membrane+++GO:0005886///plasma membrane+++[Molecular Function]---GO:0004930///G protein-coupled receptor activity+++GO:0016499///orexin receptor activity+++[Biological Process]---GO:0070374///positive regulation of ERK1 and ERK2 cascade+++GO:0007165///signal trans…	cellular_component+++molecular_function+++biological_process	[Cellular Component]---cell part+++membrane part+++cell+++membrane+++[Molecular Function]---molecular transducer activity+++[Biological Process]---positive regulation of biological process+++cellular process+++signaling+++metabolic process+++biological regulation+++regulation of biological process+++behavior+++response to stimulus
107132899		mRNA	[Molecular Function]---GO:0003964///RNA-directed DNA polymerase activity+++GO:0008270///zinc ion binding+++GO:0004523///RNA-DNA hybrid ribonuclease activity+++GO:0003676///nucleic acid binding+++[Biological Process]---GO:0015074///DNA integration	molecular_function+++biological_process	[Molecular Function]---binding+++catalytic activity+++[Biological Process]---cellular process+++metabolic process
533988	NEMP1	mRNA	[Cellular Component]---GO:0016021///integral component of membrane+++GO:0005635///nuclear envelope+++GO:0016020///membrane+++GO:0005637///nuclear inner membrane+++GO:0005634///nucleus	cellular_component	[Cellular Component]---organelle+++cell part+++membrane part+++membrane+++cell+++organelle part
511794	ZKSCAN8	mRNA	[Cellular Component]---GO:0005634///nucleus+++[Molecular Function]---GO:0003676///nucleic acid binding+++GO:0046872///metal ion binding+++GO:0003700///DNA-binding transcription factor activity+++[Biological Process]---GO:0006355///regulation of transcription, DNA-templated	cellular_component+++molecular_function+++biological_process	[Cellular Component]---organelle+++cell part+++cell+++[Molecular Function]---transcription regulator activity+++binding+++[Biological Process]---cellular process+++biological regulation+++metabolic process+++regulation of biological process
535530	FOXO3	mRNA	[Cellular Component]---GO:0005739///mitochondrion+++GO:0016020///membrane+++GO:0005829///cytosol+++GO:0005741///mitochondrial outer membrane+++GO:0005759///mitochondrial matrix+++GO:0005654///nucleoplasm+++GO:0032991///protein-containing complex+++GO:0005634///nucleus+++GO:0005737///cytoplasm+++[Molecular Function]---GO:0008013///beta-catenin binding+++GO:0001227///DNA-binding transcription repre…	cellular_component+++molecular_function+++biological_process	[Cellular Component]---protein-containing complex+++organelle+++cell part+++membrane-enclosed lumen+++membrane+++cell+++organelle part+++[Molecular Function]---transcription regulator activity+++binding+++[Biological Process]---reproduction+++multi-organism process+++positive regulation of biological process+++developmental process+++multicellular organismal process+++cellular process+++growth+++…
524530	CCND1	mRNA	[Cellular Component]---GO:0016020///membrane+++GO:0000307///cyclin-dependent protein kinase holoenzyme complex+++GO:0005923///bicellular tight junction+++GO:0005654///nucleoplasm+++GO:0005634///nucleus+++GO:0005737///cytoplasm+++GO:0017053///transcriptional repressor complex+++[Molecular Function]---GO:0070064///proline-rich region binding+++GO:0004672///protein kinase activity+++GO:0016301///kin…	cellular_component+++molecular_function+++biological_process	[Cellular Component]---protein-containing complex+++organelle+++cell part+++membrane-enclosed lumen+++cell junction+++membrane+++cell+++organelle part+++[Molecular Function]---binding+++transcription regulator activity+++catalytic activity+++molecular function regulator+++[Biological Process]---developmental process+++positive regulation of biological process+++multicellular organismal process+++…
506132	CH25H	mRNA	[Cellular Component]---GO:0016021///integral component of membrane+++GO:0016020///membrane+++GO:0005789///endoplasmic reticulum membrane+++[Molecular Function]---GO:0000254///C-4 methylsterol oxidase activity+++GO:0001567///cholesterol 25-hydroxylase activity+++GO:0008395///steroid hydroxylase activity+++GO:0005506///iron ion binding+++GO:0016491///oxidoreductase activity+++[Biological Process]--…	cellular_component+++molecular_function+++biological_process	[Cellular Component]---organelle+++cell part+++membrane part+++cell+++membrane+++organelle part+++[Molecular Function]---binding+++catalytic activity+++[Biological Process]---cellular process+++metabolic process+++immune system process+++response to stimulus+++localization+++locomotion
100125282	CDHR5	mRNA	[Cellular Component]---GO:0016021///integral component of membrane+++GO:0016020///membrane+++GO:0031526///brush border membrane+++GO:0005887///integral component of plasma membrane+++GO:0031528///microvillus membrane+++GO:0044214///spanning component of plasma membrane+++GO:0005886///plasma membrane+++GO:0016324///apical plasma membrane+++[Molecular Function]---GO:0008013///beta-catenin binding++…	cellular_component+++molecular_function+++biological_process	[Cellular Component]---cell part+++membrane part+++cell+++membrane+++[Molecular Function]---binding+++[Biological Process]---cellular process+++biological regulation+++regulation of biological process+++cellular component organization or biogenesis+++biological adhesion
100299041	SEMA3G	mRNA	[Cellular Component]---GO:0005615///extracellular space+++GO:0005887///integral component of plasma membrane+++[Molecular Function]---GO:0030215///semaphorin receptor binding+++GO:0045499///chemorepellent activity+++GO:0038191///neuropilin binding+++GO:0005102///signaling receptor binding+++[Biological Process]---GO:0030517///negative regulation of axon extension+++GO:0030335///positive regulatio…	cellular_component+++molecular_function+++biological_process	[Cellular Component]---extracellular region part+++cell part+++membrane part+++extracellular region+++cell+++membrane+++[Molecular Function]---binding+++molecular function regulator+++[Biological Process]---positive regulation of biological process+++developmental process+++cellular process+++multicellular organismal process+++growth+++signaling+++negative regulation of biological process+++biolo…
618510	SHISA8	mRNA	[Cellular Component]---GO:0045202///synapse+++GO:0032281///AMPA glutamate receptor complex+++[Biological Process]---GO:0048172///regulation of short-term neuronal synaptic plasticity	cellular_component+++biological_process	[Cellular Component]---protein-containing complex+++cell part+++membrane part+++synapse+++cell+++membrane+++[Biological Process]---cellular process+++signaling+++biological regulation+++regulation of biological process
101906312	LOC101906312	mRNA	[Cellular Component]---GO:0005769///early endosome+++GO:0016021///integral component of membrane+++GO:0001772///immunological synapse+++GO:0009986///cell surface+++GO:0030054///cell junction+++[Molecular Function]---GO:0046872///metal ion binding+++[Biological Process]---GO:0002652///regulation of tolerance induction dependent upon immune response+++GO:1900426///positive regulation of defense res…	cellular_component+++molecular_function+++biological_process	[Cellular Component]---organelle+++cell part+++membrane part+++cell junction+++cell+++membrane+++[Molecular Function]---binding+++[Biological Process]---reproduction+++multi-organism process+++positive regulation of biological process+++developmental process+++multicellular organismal process+++cellular process+++signaling+++negative regulation of biological process+++metabolic process+++biologic…
617678	PALLD	mRNA	[Cellular Component]---GO:0030424///axon+++GO:0015629///actin cytoskeleton+++GO:0005884///actin filament+++GO:0005829///cytosol+++GO:0005886///plasma membrane+++GO:0005634///nucleus+++[Molecular Function]---GO:0098632///cell-cell adhesion mediator activity+++[Biological Process]---GO:0070593///dendrite self-avoidance+++GO:0007411///axon guidance+++GO:0003334///keratinocyte development+++GO:003003…	cellular_component+++molecular_function+++biological_process	[Cellular Component]---supramolecular complex+++organelle+++cell part+++membrane+++cell+++organelle part+++[Molecular Function]---binding+++[Biological Process]---developmental process+++cellular process+++multicellular organismal process+++cellular component organization or biogenesis+++response to stimulus+++biological adhesion+++locomotion
281246	IL10	mRNA	[Cellular Component]---GO:0005615///extracellular space+++GO:0005576///extracellular region+++[Molecular Function]---GO:0005125///cytokine activity+++[Biological Process]---GO:0001938///positive regulation of endothelial cell proliferation+++GO:0045348///positive regulation of MHC class II biosynthetic process+++GO:1903672///positive regulation of sprouting angiogenesis+++GO:1904706///negative re…	cellular_component+++molecular_function+++biological_process	[Cellular Component]---extracellular region part+++extracellular region+++[Molecular Function]---binding+++molecular function regulator+++[Biological Process]---reproduction+++multi-organism process+++developmental process+++positive regulation of biological process+++multicellular organismal process+++cellular process+++growth+++signaling+++negative regulation of biological process+++metabolic p…
408021	OASL	mRNA	[Cellular Component]---GO:0005829///cytosol+++GO:0005654///nucleoplasm+++GO:0005634///nucleus+++[Molecular Function]---GO:0003723///RNA binding+++GO:0003725///double-stranded RNA binding+++GO:0016740///transferase activity+++GO:0005524///ATP binding+++[Biological Process]---GO:0006955///immune response+++GO:0051607///defense response to virus+++GO:0045071///negative regulation of viral genome rep…	cellular_component+++molecular_function+++biological_process	[Cellular Component]---organelle+++cell part+++membrane-enclosed lumen+++cell+++organelle part+++[Molecular Function]---binding+++catalytic activity+++[Biological Process]---multi-organism process+++cellular process+++negative regulation of biological process+++metabolic process+++biological regulation+++immune system process+++regulation of biological process+++response to stimulus
507055	LOC507055	mRNA	[Cellular Component]---GO:0048471///perinuclear region of cytoplasm+++GO:0000139///Golgi membrane+++GO:0020005///symbiont-containing vacuole membrane+++GO:0005634///nucleus+++GO:0031410///cytoplasmic vesicle+++GO:0005829///cytosol+++[Molecular Function]---GO:0000166///nucleotide binding+++GO:0003924///GTPase activity+++GO:0005525///GTP binding+++[Biological Process]---GO:0050830///defense respons…	cellular_component+++molecular_function+++biological_process	[Cellular Component]---other organism+++extracellular region part+++organelle+++cell part+++other organism part+++extracellular region+++cell+++membrane+++organelle part+++[Molecular Function]---binding+++catalytic activity+++[Biological Process]---multi-organism process+++cellular process+++immune system process+++biological adhesion+++response to stimulus
524565	FCRL6	mRNA	[Cellular Component]---GO:0016021///integral component of membrane+++GO:0009897///external side of plasma membrane+++GO:0016020///membrane+++GO:0005886///plasma membrane+++[Molecular Function]---GO:0042289///MHC class II protein binding+++GO:0019903///protein phosphatase binding+++GO:0019902///phosphatase binding	cellular_component+++molecular_function	[Cellular Component]---cell part+++membrane part+++cell+++membrane+++[Molecular Function]---binding
347700	EIF2AK2	mRNA	[Cellular Component]---GO:0048471///perinuclear region of cytoplasm+++GO:0005829///cytosol+++GO:0022626///cytosolic ribosome+++GO:0005737///cytoplasm+++[Molecular Function]---GO:0042802///identical protein binding+++GO:0004672///protein kinase activity+++GO:0016301///kinase activity+++GO:0004674///protein serine/threonine kinase activity+++GO:0004694///eukaryotic translation initiation factor 2al…	cellular_component+++molecular_function+++biological_process	[Cellular Component]---protein-containing complex+++organelle+++cell part+++cell+++[Molecular Function]---binding+++catalytic activity+++translation regulator activity+++[Biological Process]---multi-organism process+++developmental process+++positive regulation of biological process+++multicellular organismal process+++cellular process+++signaling+++negative regulation of biological process+++bio…
615135	IPMK	mRNA	[Cellular Component]---GO:0005730///nucleolus+++GO:0005654///nucleoplasm+++GO:0005634///nucleus+++[Molecular Function]---GO:0016301///kinase activity+++GO:0016740///transferase activity+++GO:0000825///inositol tetrakisphosphate 6-kinase activity+++[Biological Process]---GO:0016310///phosphorylation+++GO:0032958///inositol phosphate biosynthetic process+++GO:0070266///necroptotic process	cellular_component+++molecular_function+++biological_process	[Cellular Component]---organelle+++cell part+++membrane-enclosed lumen+++cell+++organelle part+++[Molecular Function]---catalytic activity+++[Biological Process]---cellular process+++metabolic process
540836	RGS1	mRNA	[Cellular Component]---GO:0031234///extrinsic component of cytoplasmic side of plasma membrane+++GO:0005829///cytosol+++[Molecular Function]---GO:0001965///G-protein alpha-subunit binding+++GO:0005096///GTPase activator activity+++[Biological Process]---GO:0043547///positive regulation of GTPase activity+++GO:0008277///regulation of G protein-coupled receptor signaling pathway+++GO:0009617///resp…	cellular_component+++molecular_function+++biological_process	[Cellular Component]---cell part+++membrane part+++membrane+++cell+++[Molecular Function]---binding+++molecular function regulator+++[Biological Process]---multi-organism process+++cellular process+++signaling+++biological regulation+++regulation of biological process+++response to stimulus
280843	LPL	mRNA	[Cellular Component]---GO:0042627///chylomicron+++GO:0016020///membrane+++GO:0005615///extracellular space+++GO:0005576///extracellular region+++GO:0009986///cell surface+++GO:0031225///anchored component of membrane+++GO:0034361///very-low-density lipoprotein particle+++GO:0005886///plasma membrane+++[Molecular Function]---GO:0004465///lipoprotein lipase activity+++GO:0016787///hydrolase activit…	cellular_component+++molecular_function+++biological_process	[Cellular Component]---extracellular region part+++protein-containing complex+++cell part+++membrane part+++extracellular region+++cell+++membrane+++[Molecular Function]---binding+++catalytic activity+++[Biological Process]---multi-organism process+++positive regulation of biological process+++developmental process+++multicellular organismal process+++cellular process+++signaling+++biological reg…
280827	IL7	mRNA	[Cellular Component]---GO:0005615///extracellular space+++GO:0005576///extracellular region+++[Molecular Function]---GO:0005126///cytokine receptor binding+++GO:0005139///interleukin-7 receptor binding+++GO:0008083///growth factor activity+++GO:0005125///cytokine activity+++[Biological Process]---GO:2001237///negative regulation of extrinsic apoptotic signaling pathway+++GO:0019221///cytokine-med…	cellular_component+++molecular_function+++biological_process	[Cellular Component]---extracellular region part+++extracellular region+++[Molecular Function]---binding+++molecular function regulator+++[Biological Process]---developmental process+++positive regulation of biological process+++multicellular organismal process+++cellular process+++growth+++signaling+++negative regulation of biological process+++metabolic process+++biological regulation+++immune …
511564	FCMR	mRNA	[Cellular Component]---GO:0016021///integral component of membrane+++GO:0016020///membrane+++[Biological Process]---GO:0006968///cellular defense response+++GO:0002376///immune system process+++GO:0043066///negative regulation of apoptotic process	cellular_component+++biological_process	[Cellular Component]---membrane part+++membrane+++[Biological Process]---cellular process+++negative regulation of biological process+++biological regulation+++immune system process+++regulation of biological process+++response to stimulus
510923	TRIM25	mRNA	[Cellular Component]---GO:0005829///cytosol+++GO:0005654///nucleoplasm+++GO:0016604///nuclear body+++GO:0005737///cytoplasm+++[Molecular Function]---GO:0046872///metal ion binding+++GO:0061630///ubiquitin protein ligase activity+++[Biological Process]---GO:0045087///innate immune response+++GO:0051091///positive regulation of DNA-binding transcription factor activity+++GO:1902187///negative regul…	cellular_component+++molecular_function+++biological_process	[Cellular Component]---organelle+++cell part+++membrane-enclosed lumen+++cell+++organelle part+++[Molecular Function]---binding+++catalytic activity+++[Biological Process]---multi-organism process+++positive regulation of biological process+++cellular process+++signaling+++negative regulation of biological process+++biological regulation+++metabolic process+++immune system process+++regulation of…
[truncated: 460 more rows]
