# Supplementary material for: Th17 cell differentiation induced by cytopathogenic biotype BVDV-2 in bovine PBLCs
Source: BMC Genomics. 2021 Dec 7;22:884. doi: 10.1186/s12864-021-08194-w (PMC8650399; doi:10.1186/s12864-021-08194-w)
Supplement: Supplementary file 3 — Additional file 3: Table S4. KEGG pathway analysis of differentially expressed mRNAs. [file 12864_2021_8194_MOESM3_ESM.xls]

## Sheet: Sheet1
Table S4 KEGG pathway analysis of differentially expressed mRNAs
Gene ID	Gene Symbol	Type	kegg_pathway_term	KEGG Pathway Term Level1	KEGG Pathway Term Level2
100125267	LIPA	mRNA	04142///Lysosome+++00100///Steroid biosynthesis+++04979///Cholesterol metabolism	Organismal Systems+++Cellular Processes+++Metabolism	Transport and catabolism+++Digestive system+++Lipid metabolism
100125276	GNG4	mRNA	04723///Retrograde endocannabinoid signaling+++04926///Relaxin signaling pathway+++04713///Circadian entrainment+++04728///Dopaminergic synapse+++04727///GABAergic synapse+++04014///Ras signaling pathway+++04725///Cholinergic synapse+++04726///Serotonergic synapse+++04151///PI3K-Akt signaling pathway+++04062///Chemokine signaling pathway+++04724///Glutamatergic synapse+++04371///Apelin signaling …	Organismal Systems+++Environmental Information Processing	Nervous system+++Endocrine system+++Immune system+++Signal transduction+++Environmental adaptation
100125591	IRF7	mRNA	04621///NOD-like receptor signaling pathway+++04622///RIG-I-like receptor signaling pathway+++04623///Cytosolic DNA-sensing pathway+++04620///Toll-like receptor signaling pathway	Organismal Systems	Immune system
100125779	PCYT1A	mRNA	00564///Glycerophospholipid metabolism+++01100///Metabolic pathways+++00440///Phosphonate and phosphinate metabolism	Metabolism	Global and overview maps+++Lipid metabolism+++Metabolism of other amino acids
100125835	PCYOX1	mRNA	01130///Biosynthesis of antibiotics+++00900///Terpenoid backbone biosynthesis	Metabolism	Global and overview maps+++Metabolism of terpenoids and polyketides
100138545	PML	mRNA	04144///Endocytosis+++04120///Ubiquitin mediated proteolysis	Genetic Information Processing+++Cellular Processes	Transport and catabolism+++Folding, sorting and degradation
100138565	KSR1	mRNA	04625///C-type lectin receptor signaling pathway+++04014///Ras signaling pathway	Organismal Systems+++Environmental Information Processing	Immune system+++Signal transduction
100139818	EFNB2	mRNA	04360///Axon guidance	Organismal Systems	Development
100139857	RYR1	mRNA	04020///Calcium signaling pathway+++04921///Oxytocin signaling pathway+++04713///Circadian entrainment+++04730///Long-term depression+++04371///Apelin signaling pathway	Organismal Systems+++Environmental Information Processing	Nervous system+++Endocrine system+++Signal transduction+++Environmental adaptation
100140488	CCL17	mRNA	04625///C-type lectin receptor signaling pathway+++04657///IL-17 signaling pathway+++04060///Cytokine-cytokine receptor interaction+++04062///Chemokine signaling pathway	Organismal Systems+++Environmental Information Processing	Signaling molecules and interaction+++Immune system
100140873	LOC100140873	mRNA	04650///Natural killer cell mediated cytotoxicity+++04514///Cell adhesion molecules (CAMs)	Organismal Systems+++Environmental Information Processing	Signaling molecules and interaction+++Immune system
100295210	XCL2	mRNA	04060///Cytokine-cytokine receptor interaction+++04062///Chemokine signaling pathway	Organismal Systems+++Environmental Information Processing	Signaling molecules and interaction+++Immune system
100295476	EREG	mRNA	04012///ErbB signaling pathway+++04010///MAPK signaling pathway+++04151///PI3K-Akt signaling pathway	Environmental Information Processing	Signal transduction
100295930	TRPM4	mRNA	04911///Insulin secretion	Organismal Systems	Endocrine system
100296226	PMAIP1	mRNA	04215///Apoptosis - multiple species+++04115///p53 signaling pathway+++04210///Apoptosis	Cellular Processes	Cell growth and death
100297538	SLC4A5	mRNA	04976///Bile secretion	Organismal Systems	Digestive system
100297981	EGR2	mRNA	04625///C-type lectin receptor signaling pathway	Organismal Systems	Immune system
100299041	SEMA3G	mRNA	04360///Axon guidance	Organismal Systems	Development
100299558	UAP1L1	mRNA	01100///Metabolic pathways+++01130///Biosynthesis of antibiotics+++00520///Amino sugar and nucleotide sugar metabolism	Metabolism	Global and overview maps+++Carbohydrate metabolism
100299600		mRNA	02010///ABC transporters+++04142///Lysosome	Cellular Processes+++Environmental Information Processing	Transport and catabolism+++Membrane transport
100299651	ABCA2	mRNA	02010///ABC transporters+++04142///Lysosome	Cellular Processes+++Environmental Information Processing	Transport and catabolism+++Membrane transport
100336421	MGAM	mRNA	01100///Metabolic pathways+++00500///Starch and sucrose metabolism+++04973///Carbohydrate digestion and absorption+++00052///Galactose metabolism	Organismal Systems+++Metabolism	Global and overview maps+++Digestive system+++Carbohydrate metabolism
100336669	LOC100336669	mRNA	04621///NOD-like receptor signaling pathway	Organismal Systems	Immune system
100337204	CACNA1S	mRNA	04723///Retrograde endocannabinoid signaling+++04020///Calcium signaling pathway+++04921///Oxytocin signaling pathway+++04261///Adrenergic signaling in cardiomyocytes+++04925///Aldosterone synthesis and secretion+++04010///MAPK signaling pathway+++04727///GABAergic synapse+++04725///Cholinergic synapse+++04924///Renin secretion+++04911///Insulin secretion+++04260///Cardiac muscle contraction+++04…	Organismal Systems+++Environmental Information Processing	Nervous system+++Endocrine system+++Circulatory system+++Signal transduction
100337338	PPP1R12B	mRNA	04921///Oxytocin signaling pathway+++04510///Focal adhesion+++04810///Regulation of actin cytoskeleton+++04270///Vascular smooth muscle contraction	Cellular Processes+++Organismal Systems	Cellular community - eukaryotes+++Endocrine system+++Circulatory system+++Cell motility
100337457	LOC100337457	mRNA	01100///Metabolic pathways+++00512///Mucin type O-glycan biosynthesis	Metabolism	Global and overview maps+++Glycan biosynthesis and metabolism
100848875	LOC100848875	mRNA	01100///Metabolic pathways+++00601///Glycosphingolipid biosynthesis - lacto and neolacto series	Metabolism	Global and overview maps+++Glycan biosynthesis and metabolism
100848920	RGS2	mRNA	04921///Oxytocin signaling pathway+++04740///Olfactory transduction+++04022///cGMP-PKG signaling pathway	Organismal Systems+++Environmental Information Processing	Sensory system+++Endocrine system+++Signal transduction
101905478		mRNA	04921///Oxytocin signaling pathway+++04510///Focal adhesion+++04810///Regulation of actin cytoskeleton+++04270///Vascular smooth muscle contraction	Cellular Processes+++Organismal Systems	Cellular community - eukaryotes+++Endocrine system+++Circulatory system+++Cell motility
101906012	LOC101906012	mRNA	03013///RNA transport	Genetic Information Processing	Translation
101906662	DEFB3	mRNA	04657///IL-17 signaling pathway	Organismal Systems	Immune system
101907065		mRNA	02010///ABC transporters+++04976///Bile secretion+++04024///cAMP signaling pathway	Organismal Systems+++Environmental Information Processing	Digestive system+++Signal transduction+++Membrane transport
101909319		mRNA	02010///ABC transporters+++04976///Bile secretion+++04024///cAMP signaling pathway	Organismal Systems+++Environmental Information Processing	Digestive system+++Signal transduction+++Membrane transport
104968494		mRNA	04650///Natural killer cell mediated cytotoxicity+++04514///Cell adhesion molecules (CAMs)	Organismal Systems+++Environmental Information Processing	Signaling molecules and interaction+++Immune system
104968594		mRNA	04330///Notch signaling pathway	Environmental Information Processing	Signal transduction
104973826	LOC104973826	mRNA	04380///Osteoclast differentiation	Organismal Systems	Development
107131170		mRNA	04138///Autophagy - yeast+++04136///Autophagy - other+++04140///Autophagy - animal	Cellular Processes	Transport and catabolism
107131174	LOC107131174	mRNA	00531///Glycosaminoglycan degradation+++01100///Metabolic pathways	Metabolism	Global and overview maps+++Glycan biosynthesis and metabolism
107131204	LOC107131204	mRNA	04657///IL-17 signaling pathway+++04926///Relaxin signaling pathway+++03320///PPAR signaling pathway	Organismal Systems	Endocrine system+++Immune system
107131209	LOC107131209	mRNA	04610///Complement and coagulation cascades	Organismal Systems	Immune system
107131284		mRNA	02010///ABC transporters+++04976///Bile secretion+++04024///cAMP signaling pathway	Organismal Systems+++Environmental Information Processing	Digestive system+++Signal transduction+++Membrane transport
107131286		mRNA	04926///Relaxin signaling pathway+++04370///VEGF signaling pathway+++04510///Focal adhesion+++04010///MAPK signaling pathway+++04015///Rap1 signaling pathway+++04066///HIF-1 signaling pathway+++04014///Ras signaling pathway+++04151///PI3K-Akt signaling pathway	Organismal Systems+++Cellular Processes+++Environmental Information Processing	Cellular community - eukaryotes+++Endocrine system+++Signal transduction
107131375		mRNA	04810///Regulation of actin cytoskeleton+++04610///Complement and coagulation cascades	Cellular Processes+++Organismal Systems	Cell motility+++Immune system
280677	C3	mRNA	04145///Phagosome+++04610///Complement and coagulation cascades	Organismal Systems+++Cellular Processes	Transport and catabolism+++Immune system
280687	F5	mRNA	04610///Complement and coagulation cascades	Organismal Systems	Immune system
280701	PPA1	mRNA	00190///Oxidative phosphorylation	Metabolism	Energy metabolism
280707	TH	mRNA	01110///Biosynthesis of secondary metabolites+++04917///Prolactin signaling pathway+++01100///Metabolic pathways+++00790///Folate biosynthesis+++04728///Dopaminergic synapse+++00950///Isoquinoline alkaloid biosynthesis+++00350///Tyrosine metabolism	Organismal Systems+++Metabolism	Global and overview maps+++Metabolism of cofactors and vitamins+++Nervous system+++Amino acid metabolism+++Endocrine system+++Biosynthesis of other secondary metabolites
280741	CA4	mRNA	04964///Proximal tubule bicarbonate reclamation+++00910///Nitrogen metabolism	Organismal Systems+++Metabolism	Excretory system+++Energy metabolism
280746	CD9	mRNA	04640///Hematopoietic cell lineage	Organismal Systems	Immune system
280781	ELN	mRNA	04974///Protein digestion and absorption	Organismal Systems	Digestive system
280794	FN1	mRNA	04510///Focal adhesion+++04810///Regulation of actin cytoskeleton+++04512///ECM-receptor interaction+++04151///PI3K-Akt signaling pathway	Cellular Processes+++Environmental Information Processing	Cellular community - eukaryotes+++Signaling molecules and interaction+++Cell motility+++Signal transduction
280822	IL2	mRNA	04660///T cell receptor signaling pathway+++04625///C-type lectin receptor signaling pathway+++04672///Intestinal immune network for IgA production+++04630///Jak-STAT signaling pathway+++04060///Cytokine-cytokine receptor interaction+++04659///Th17 cell differentiation+++04658///Th1 and Th2 cell differentiation+++04151///PI3K-Akt signaling pathway	Organismal Systems+++Environmental Information Processing	Signaling molecules and interaction+++Immune system+++Signal transduction
280827	IL7	mRNA	04640///Hematopoietic cell lineage+++04630///Jak-STAT signaling pathway+++04060///Cytokine-cytokine receptor interaction+++04151///PI3K-Akt signaling pathway	Organismal Systems+++Environmental Information Processing	Signaling molecules and interaction+++Immune system+++Signal transduction
280840	LIF	mRNA	04668///TNF signaling pathway+++04630///Jak-STAT signaling pathway+++04550///Signaling pathways regulating pluripotency of stem cells+++04060///Cytokine-cytokine receptor interaction	Cellular Processes+++Environmental Information Processing	Cellular community - eukaryotes+++Signaling molecules and interaction+++Signal transduction
280843	LPL	mRNA	00561///Glycerolipid metabolism+++03320///PPAR signaling pathway+++04979///Cholesterol metabolism	Organismal Systems+++Metabolism	Digestive system+++Endocrine system+++Lipid metabolism
280849	LYZ2	mRNA	04970///Salivary secretion	Organismal Systems	Digestive system
280855	MET	mRNA	04510///Focal adhesion+++04360///Axon guidance+++04010///MAPK signaling pathway+++04015///Rap1 signaling pathway+++04014///Ras signaling pathway+++04520///Adherens junction+++04151///PI3K-Akt signaling pathway	Cellular Processes+++Organismal Systems+++Environmental Information Processing	Cellular community - eukaryotes+++Signal transduction+++Development
280877	NF1	mRNA	04010///MAPK signaling pathway+++04014///Ras signaling pathway	Environmental Information Processing	Signal transduction
280943	TNF	mRNA	04217///Necroptosis+++04660///T cell receptor signaling pathway+++04625///C-type lectin receptor signaling pathway+++04621///NOD-like receptor signaling pathway+++04650///Natural killer cell mediated cytotoxicity+++04640///Hematopoietic cell lineage+++04150///mTOR signaling pathway+++04657///IL-17 signaling pathway+++04622///RIG-I-like receptor signaling pathway+++04668///TNF signaling pathway+++…	Organismal Systems+++Cellular Processes+++Environmental Information Processing	Cell growth and death+++Signaling molecules and interaction+++Endocrine system+++Immune system+++Signal transduction+++Development
280958	VWF	mRNA	04510///Focal adhesion+++04512///ECM-receptor interaction+++04611///Platelet activation+++04610///Complement and coagulation cascades+++04151///PI3K-Akt signaling pathway	Organismal Systems+++Cellular Processes+++Environmental Information Processing	Cellular community - eukaryotes+++Signaling molecules and interaction+++Immune system+++Signal transduction
281004	APOE	mRNA	04979///Cholesterol metabolism	Organismal Systems	Digestive system
281035	SERPING1	mRNA	04610///Complement and coagulation cascades	Organismal Systems	Immune system
281043	CCL2	mRNA	04621///NOD-like receptor signaling pathway+++04657///IL-17 signaling pathway+++04668///TNF signaling pathway+++04060///Cytokine-cytokine receptor interaction+++04062///Chemokine signaling pathway	Organismal Systems+++Environmental Information Processing	Signaling molecules and interaction+++Signal transduction+++Immune system
281048	CD14	mRNA	04640///Hematopoietic cell lineage+++04145///Phagosome+++04064///NF-kappa B signaling pathway+++04010///MAPK signaling pathway+++04620///Toll-like receptor signaling pathway	Organismal Systems+++Cellular Processes+++Environmental Information Processing	Transport and catabolism+++Immune system+++Signal transduction
281052	CD36	mRNA	04640///Hematopoietic cell lineage+++04145///Phagosome+++04512///ECM-receptor interaction+++04920///Adipocytokine signaling pathway+++04975///Fat digestion and absorption+++03320///PPAR signaling pathway+++04152///AMPK signaling pathway+++04979///Cholesterol metabolism	Cellular Processes+++Organismal Systems+++Environmental Information Processing	Transport and catabolism+++Digestive system+++Signaling molecules and interaction+++Endocrine system+++Immune system+++Signal transduction
281069	CHAD	mRNA	04510///Focal adhesion+++04512///ECM-receptor interaction+++04151///PI3K-Akt signaling pathway	Cellular Processes+++Environmental Information Processing	Cellular community - eukaryotes+++Signaling molecules and interaction+++Signal transduction
281094	CSF1	mRNA	04640///Hematopoietic cell lineage+++04668///TNF signaling pathway+++04010///MAPK signaling pathway+++04015///Rap1 signaling pathway+++04014///Ras signaling pathway+++04060///Cytokine-cytokine receptor interaction+++04151///PI3K-Akt signaling pathway+++04380///Osteoclast differentiation	Organismal Systems+++Environmental Information Processing	Signaling molecules and interaction+++Immune system+++Signal transduction+++Development
281096	CSF3	mRNA	04640///Hematopoietic cell lineage+++04657///IL-17 signaling pathway+++04630///Jak-STAT signaling pathway+++04060///Cytokine-cytokine receptor interaction+++04151///PI3K-Akt signaling pathway	Organismal Systems+++Environmental Information Processing	Signaling molecules and interaction+++Immune system+++Signal transduction
281103	CTGF	mRNA	04390///Hippo signaling pathway+++04371///Apelin signaling pathway	Environmental Information Processing	Signal transduction
281160	FGF1	mRNA	04810///Regulation of actin cytoskeleton+++04010///MAPK signaling pathway+++04015///Rap1 signaling pathway+++04014///Ras signaling pathway+++04390///Hippo signaling pathway+++04151///PI3K-Akt signaling pathway	Cellular Processes+++Environmental Information Processing	Cell motility+++Signal transduction
281237	IFNG	mRNA	04217///Necroptosis+++04660///T cell receptor signaling pathway+++04650///Natural killer cell mediated cytotoxicity+++04657///IL-17 signaling pathway+++03050///Proteasome+++04630///Jak-STAT signaling pathway+++04066///HIF-1 signaling pathway+++04350///TGF-beta signaling pathway+++04060///Cytokine-cytokine receptor interaction+++04659///Th17 cell differentiation+++04658///Th1 and Th2 cell differen…	Genetic Information Processing+++Organismal Systems+++Cellular Processes+++Environmental Information Processing	Cell growth and death+++Signaling molecules and interaction+++Immune system+++Signal transduction+++Development+++Folding, sorting and degradation
281246	IL10	mRNA	04660///T cell receptor signaling pathway+++04625///C-type lectin receptor signaling pathway+++04672///Intestinal immune network for IgA production+++04630///Jak-STAT signaling pathway+++04060///Cytokine-cytokine receptor interaction+++04068///FoxO signaling pathway	Organismal Systems+++Environmental Information Processing	Signaling molecules and interaction+++Immune system+++Signal transduction
281248	IL15	mRNA	04668///TNF signaling pathway+++04672///Intestinal immune network for IgA production+++04630///Jak-STAT signaling pathway+++04060///Cytokine-cytokine receptor interaction	Organismal Systems+++Environmental Information Processing	Signaling molecules and interaction+++Immune system+++Signal transduction
281250	IL1A	mRNA	04217///Necroptosis+++04640///Hematopoietic cell lineage+++04218///Cellular senescence+++04010///MAPK signaling pathway+++04060///Cytokine-cytokine receptor interaction+++04380///Osteoclast differentiation	Organismal Systems+++Cellular Processes+++Environmental Information Processing	Cell growth and death+++Signaling molecules and interaction+++Immune system+++Signal transduction+++Development
281293	MAOA	mRNA	00380///Tryptophan metabolism+++01110///Biosynthesis of secondary metabolites+++00982///Drug metabolism - cytochrome P450+++00950///Isoquinoline alkaloid biosynthesis+++00350///Tyrosine metabolism+++01100///Metabolic pathways+++00260///Glycine, serine and threonine metabolism+++04726///Serotonergic synapse+++00340///Histidine metabolism+++04728///Dopaminergic synapse+++00360///Phenylalanine metab…	Organismal Systems+++Metabolism	Global and overview maps+++Nervous system+++Amino acid metabolism+++Xenobiotics biodegradation and metabolism+++Biosynthesis of other secondary metabolites
281308	MMP1	mRNA	04657///IL-17 signaling pathway+++04926///Relaxin signaling pathway+++03320///PPAR signaling pathway	Organismal Systems	Endocrine system+++Immune system
281311	MSR1	mRNA	04145///Phagosome	Cellular Processes	Transport and catabolism
281368	OLR1	mRNA	04145///Phagosome+++03320///PPAR signaling pathway	Cellular Processes+++Organismal Systems	Transport and catabolism+++Endocrine system
281375	SERPINE1	mRNA	04218///Cellular senescence+++04066///HIF-1 signaling pathway+++04115///p53 signaling pathway+++04610///Complement and coagulation cascades+++04390///Hippo signaling pathway+++04371///Apelin signaling pathway	Organismal Systems+++Cellular Processes+++Environmental Information Processing	Cell growth and death+++Immune system+++Signal transduction
281376	LOC281376	mRNA	04610///Complement and coagulation cascades	Organismal Systems	Immune system
281407	PLAT	mRNA	04610///Complement and coagulation cascades+++04371///Apelin signaling pathway	Organismal Systems+++Environmental Information Processing	Immune system+++Signal transduction
281408	PLAU	mRNA	04064///NF-kappa B signaling pathway+++04610///Complement and coagulation cascades	Organismal Systems+++Environmental Information Processing	Immune system+++Signal transduction
281499	SPP1	mRNA	04510///Focal adhesion+++04512///ECM-receptor interaction+++04620///Toll-like receptor signaling pathway+++04151///PI3K-Akt signaling pathway+++04371///Apelin signaling pathway	Organismal Systems+++Cellular Processes+++Environmental Information Processing	Cellular community - eukaryotes+++Signaling molecules and interaction+++Immune system+++Signal transduction
281572	VEGFA	mRNA	04926///Relaxin signaling pathway+++04370///VEGF signaling pathway+++04510///Focal adhesion+++04010///MAPK signaling pathway+++04015///Rap1 signaling pathway+++04066///HIF-1 signaling pathway+++04014///Ras signaling pathway+++04151///PI3K-Akt signaling pathway	Organismal Systems+++Cellular Processes+++Environmental Information Processing	Cellular community - eukaryotes+++Endocrine system+++Signal transduction
281576	WARS	mRNA	00970///Aminoacyl-tRNA biosynthesis	Genetic Information Processing	Translation
281581	YARS	mRNA	00970///Aminoacyl-tRNA biosynthesis	Genetic Information Processing	Translation
281586	TAP2	mRNA	04145///Phagosome+++02010///ABC transporters+++04612///Antigen processing and presentation	Organismal Systems+++Cellular Processes+++Environmental Information Processing	Transport and catabolism+++Immune system+++Membrane transport
281598	ACVR2A	mRNA	04350///TGF-beta signaling pathway+++04550///Signaling pathways regulating pluripotency of stem cells+++04060///Cytokine-cytokine receptor interaction	Cellular Processes+++Environmental Information Processing	Cellular community - eukaryotes+++Signaling molecules and interaction+++Signal transduction
281605	ADRB2	mRNA	04020///Calcium signaling pathway+++04080///Neuroactive ligand-receptor interaction+++04923///Regulation of lipolysis in adipocytes+++04261///Adrenergic signaling in cardiomyocytes+++04970///Salivary secretion+++04924///Renin secretion+++04022///cGMP-PKG signaling pathway+++04024///cAMP signaling pathway	Organismal Systems+++Environmental Information Processing	Digestive system+++Signaling molecules and interaction+++Endocrine system+++Circulatory system+++Signal transduction
281660	CALD1	mRNA	04270///Vascular smooth muscle contraction	Organismal Systems	Circulatory system
281666	CCL20	mRNA	04657///IL-17 signaling pathway+++04668///TNF signaling pathway+++04060///Cytokine-cytokine receptor interaction+++04062///Chemokine signaling pathway	Organismal Systems+++Environmental Information Processing	Signaling molecules and interaction+++Signal transduction+++Immune system
281750	EDNRB	mRNA	04020///Calcium signaling pathway+++04926///Relaxin signaling pathway+++04080///Neuroactive ligand-receptor interaction+++04916///Melanogenesis+++04022///cGMP-PKG signaling pathway	Organismal Systems+++Environmental Information Processing	Signaling molecules and interaction+++Endocrine system+++Signal transduction
281760	FABP5	mRNA	03320///PPAR signaling pathway	Organismal Systems	Endocrine system
281766	FCGR3A	mRNA	04650///Natural killer cell mediated cytotoxicity+++04145///Phagosome+++04380///Osteoclast differentiation	Organismal Systems+++Cellular Processes	Transport and catabolism+++Immune system+++Development
281848	IGF1R	mRNA	04213///Longevity regulating pathway - multiple species+++04150///mTOR signaling pathway+++04914///Progesterone-mediated oocyte maturation+++04913///Ovarian steroidogenesis+++04144///Endocytosis+++04510///Focal adhesion+++04114///Oocyte meiosis+++04140///Autophagy - animal+++04730///Long-term depression+++04010///MAPK signaling pathway+++04015///Rap1 signaling pathway+++04066///HIF-1 signaling pa…	Organismal Systems+++Cellular Processes+++Environmental Information Processing	Nervous system+++Cell growth and death+++Transport and catabolism+++Cellular community - eukaryotes+++Aging+++Endocrine system+++Signal transduction
281856	IL12A	mRNA	04625///C-type lectin receptor signaling pathway+++04622///RIG-I-like receptor signaling pathway+++04630///Jak-STAT signaling pathway+++04060///Cytokine-cytokine receptor interaction+++04658///Th1 and Th2 cell differentiation+++04620///Toll-like receptor signaling pathway	Organismal Systems+++Environmental Information Processing	Signaling molecules and interaction+++Signal transduction+++Immune system
281857	IL12B	mRNA	04625///C-type lectin receptor signaling pathway+++04622///RIG-I-like receptor signaling pathway+++04630///Jak-STAT signaling pathway+++04060///Cytokine-cytokine receptor interaction+++04658///Th1 and Th2 cell differentiation+++04620///Toll-like receptor signaling pathway	Organismal Systems+++Environmental Information Processing	Signaling molecules and interaction+++Signal transduction+++Immune system
281861	IL2RA	mRNA	04630///Jak-STAT signaling pathway+++04640///Hematopoietic cell lineage+++04060///Cytokine-cytokine receptor interaction+++04659///Th17 cell differentiation+++04658///Th1 and Th2 cell differentiation+++04144///Endocytosis+++04151///PI3K-Akt signaling pathway	Organismal Systems+++Cellular Processes+++Environmental Information Processing	Transport and catabolism+++Signaling molecules and interaction+++Immune system+++Signal transduction
281871	ISG15	mRNA	04622///RIG-I-like receptor signaling pathway	Organismal Systems	Immune system
281875	ITGAV	mRNA	04514///Cell adhesion molecules (CAMs)+++04145///Phagosome+++04510///Focal adhesion+++04810///Regulation of actin cytoskeleton+++04512///ECM-receptor interaction+++04919///Thyroid hormone signaling pathway+++04151///PI3K-Akt signaling pathway	Organismal Systems+++Cellular Processes+++Environmental Information Processing	Transport and catabolism+++Cellular community - eukaryotes+++Signaling molecules and interaction+++Endocrine system+++Cell motility+++Signal transduction
281889	KRT17	mRNA	04915///Estrogen signaling pathway	Organismal Systems	Endocrine system
281914	MMP13	mRNA	04657///IL-17 signaling pathway+++04926///Relaxin signaling pathway+++04928///Parathyroid hormone synthesis, secretion and action	Organismal Systems	Endocrine system+++Immune system
281935	MYO10	mRNA	04666///Fc gamma R-mediated phagocytosis	Organismal Systems	Immune system
281983	PLAUR	mRNA	04610///Complement and coagulation cascades	Organismal Systems	Immune system
282013	PSMB8	mRNA	03050///Proteasome	Genetic Information Processing	Folding, sorting and degradation
282023	PTGS2	mRNA	04921///Oxytocin signaling pathway+++04913///Ovarian steroidogenesis+++04064///NF-kappa B signaling pathway+++04726///Serotonergic synapse+++04723///Retrograde endocannabinoid signaling+++04668///TNF signaling pathway+++04657///IL-17 signaling pathway+++04370///VEGF signaling pathway+++00590///Arachidonic acid metabolism+++04625///C-type lectin receptor signaling pathway+++01100///Metabolic pathw…	Organismal Systems+++Environmental Information Processing+++Metabolism	Global and overview maps+++Nervous system+++Immune system+++Signal transduction+++Endocrine system+++Lipid metabolism
282092	TIMP1	mRNA	04066///HIF-1 signaling pathway	Environmental Information Processing	Signal transduction
282099	TREX1	mRNA	04623///Cytosolic DNA-sensing pathway	Organismal Systems	Immune system
282122	VEGFC	mRNA	04926///Relaxin signaling pathway+++04510///Focal adhesion+++04010///MAPK signaling pathway+++04015///Rap1 signaling pathway+++04014///Ras signaling pathway+++04151///PI3K-Akt signaling pathway	Organismal Systems+++Cellular Processes+++Environmental Information Processing	Cellular community - eukaryotes+++Endocrine system+++Signal transduction
282146	ATP2B4	mRNA	04020///Calcium signaling pathway+++04261///Adrenergic signaling in cardiomyocytes+++04925///Aldosterone synthesis and secretion+++04970///Salivary secretion+++04972///Pancreatic secretion+++04022///cGMP-PKG signaling pathway+++04024///cAMP signaling pathway	Organismal Systems+++Environmental Information Processing	Digestive system+++Endocrine system+++Circulatory system+++Signal transduction
282227	FCGR1A	mRNA	04640///Hematopoietic cell lineage+++04145///Phagosome+++04666///Fc gamma R-mediated phagocytosis+++04380///Osteoclast differentiation	Organismal Systems+++Cellular Processes	Transport and catabolism+++Immune system+++Development
282229	FCGR2B	mRNA	04145///Phagosome+++04666///Fc gamma R-mediated phagocytosis+++04380///Osteoclast differentiation+++04662///B cell receptor signaling pathway	Organismal Systems+++Cellular Processes	Transport and catabolism+++Immune system+++Development
282233	FLT3LG	mRNA	04640///Hematopoietic cell lineage+++04010///MAPK signaling pathway+++04014///Ras signaling pathway+++04151///PI3K-Akt signaling pathway	Organismal Systems+++Environmental Information Processing	Immune system+++Signal transduction
282248	HCRTR1	mRNA	04080///Neuroactive ligand-receptor interaction	Environmental Information Processing	Signaling molecules and interaction
282261	IGFBP3	mRNA	04218///Cellular senescence+++04115///p53 signaling pathway	Cellular Processes	Cell growth and death
282262	IGFBP4	mRNA	04218///Cellular senescence+++04115///p53 signaling pathway	Cellular Processes	Cell growth and death
282328	PSMB10	mRNA	03050///Proteasome	Genetic Information Processing	Folding, sorting and degradation
282351	ST3GAL1	mRNA	00603///Glycosphingolipid biosynthesis - globo and isoglobo series+++00533///Glycosaminoglycan biosynthesis - keratan sulfate+++01100///Metabolic pathways+++00604///Glycosphingolipid biosynthesis - ganglio series+++00512///Mucin type O-glycan biosynthesis	Metabolism	Global and overview maps+++Glycan biosynthesis and metabolism
282378	STXBP1	mRNA	04721///Synaptic vesicle cycle	Organismal Systems	Nervous system
282382	TGFBR1	mRNA	04926///Relaxin signaling pathway+++04144///Endocytosis+++04218///Cellular senescence+++04010///MAPK signaling pathway+++04350///TGF-beta signaling pathway+++04060///Cytokine-cytokine receptor interaction+++04520///Adherens junction+++04659///Th17 cell differentiation+++04390///Hippo signaling pathway+++04068///FoxO signaling pathway+++04380///Osteoclast differentiation+++04371///Apelin signaling…	Organismal Systems+++Cellular Processes+++Environmental Information Processing	Cell growth and death+++Transport and catabolism+++Cellular community - eukaryotes+++Signaling molecules and interaction+++Endocrine system+++Immune system+++Signal transduction+++Development
282390	TYROBP	mRNA	04380///Osteoclast differentiation+++04650///Natural killer cell mediated cytotoxicity	Organismal Systems	Immune system+++Development
282452	IL12RB2	mRNA	04630///Jak-STAT signaling pathway+++04060///Cytokine-cytokine receptor interaction+++04658///Th1 and Th2 cell differentiation	Organismal Systems+++Environmental Information Processing	Signaling molecules and interaction+++Immune system+++Signal transduction
282459	PPP1R1B	mRNA	04728///Dopaminergic synapse+++04024///cAMP signaling pathway	Organismal Systems+++Environmental Information Processing	Nervous system+++Signal transduction
282488	FAS	mRNA	04217///Necroptosis+++04650///Natural killer cell mediated cytotoxicity+++04668///TNF signaling pathway+++04010///MAPK signaling pathway+++04115///p53 signaling pathway+++04060///Cytokine-cytokine receptor interaction+++04210///Apoptosis	Organismal Systems+++Cellular Processes+++Environmental Information Processing	Cell growth and death+++Signaling molecules and interaction+++Immune system+++Signal transduction
282564	ITGB5	mRNA	04145///Phagosome+++04510///Focal adhesion+++04810///Regulation of actin cytoskeleton+++04512///ECM-receptor interaction+++04151///PI3K-Akt signaling pathway	Cellular Processes+++Environmental Information Processing	Transport and catabolism+++Cellular community - eukaryotes+++Signaling molecules and interaction+++Cell motility+++Signal transduction
282589	HSD11B1	mRNA	01100///Metabolic pathways+++00980///Metabolism of xenobiotics by cytochrome P450+++00140///Steroid hormone biosynthesis	Metabolism	Global and overview maps+++Lipid metabolism+++Xenobiotics biodegradation and metabolism
282642	ITGB3	mRNA	04640///Hematopoietic cell lineage+++04145///Phagosome+++04510///Focal adhesion+++04810///Regulation of actin cytoskeleton+++04512///ECM-receptor interaction+++04611///Platelet activation+++04015///Rap1 signaling pathway+++04919///Thyroid hormone signaling pathway+++04151///PI3K-Akt signaling pathway+++04380///Osteoclast differentiation	Organismal Systems+++Cellular Processes+++Environmental Information Processing	Transport and catabolism+++Cellular community - eukaryotes+++Signaling molecules and interaction+++Endocrine system+++Cell motility+++Immune system+++Signal transduction+++Development
282654	TNXB	mRNA	04510///Focal adhesion+++04512///ECM-receptor interaction+++04151///PI3K-Akt signaling pathway	Cellular Processes+++Environmental Information Processing	Cellular community - eukaryotes+++Signaling molecules and interaction+++Signal transduction
282662	VCAN	mRNA	04514///Cell adhesion molecules (CAMs)	Environmental Information Processing	Signaling molecules and interaction
282855	PCK1	mRNA	04922///Glucagon signaling pathway+++01110///Biosynthesis of secondary metabolites+++04964///Proximal tubule bicarbonate reclamation+++01100///Metabolic pathways+++00620///Pyruvate metabolism+++01120///Microbial metabolism in diverse environments+++04920///Adipocytokine signaling pathway+++00020///Citrate cycle (TCA cycle)+++03320///PPAR signaling pathway+++04068///FoxO signaling pathway+++04910/…	Organismal Systems+++Environmental Information Processing+++Metabolism	Global and overview maps+++Excretory system+++Endocrine system+++Signal transduction+++Carbohydrate metabolism
282863	IL17A	mRNA	04657///IL-17 signaling pathway+++04060///Cytokine-cytokine receptor interaction+++04659///Th17 cell differentiation	Organismal Systems+++Environmental Information Processing	Signaling molecules and interaction+++Immune system
282870	CYP1A1	mRNA	04913///Ovarian steroidogenesis+++00980///Metabolism of xenobiotics by cytochrome P450+++00380///Tryptophan metabolism+++00830///Retinol metabolism+++00140///Steroid hormone biosynthesis+++01100///Metabolic pathways	Organismal Systems+++Metabolism	Global and overview maps+++Metabolism of cofactors and vitamins+++Amino acid metabolism+++Endocrine system+++Lipid metabolism+++Xenobiotics biodegradation and metabolism
282871	MMP9	mRNA	04657///IL-17 signaling pathway+++04926///Relaxin signaling pathway+++04915///Estrogen signaling pathway+++04668///TNF signaling pathway+++04670///Leukocyte transendothelial migration	Organismal Systems+++Environmental Information Processing	Endocrine system+++Signal transduction+++Immune system
282876	NOS2	mRNA	00220///Arginine biosynthesis+++01110///Biosynthesis of secondary metabolites+++04066///HIF-1 signaling pathway+++04020///Calcium signaling pathway+++01100///Metabolic pathways+++04926///Relaxin signaling pathway+++04146///Peroxisome+++00330///Arginine and proline metabolism+++04371///Apelin signaling pathway	Organismal Systems+++Cellular Processes+++Environmental Information Processing+++Metabolism	Global and overview maps+++Amino acid metabolism+++Transport and catabolism+++Endocrine system+++Signal transduction
286794	MMP7	mRNA	04310///Wnt signaling pathway	Environmental Information Processing	Signal transduction
286836	DEFB4A	mRNA	04657///IL-17 signaling pathway	Organismal Systems	Immune system
317659	DNAJC6	mRNA	04144///Endocytosis	Cellular Processes	Transport and catabolism
319086	OSM	mRNA	04630///Jak-STAT signaling pathway+++04060///Cytokine-cytokine receptor interaction+++04151///PI3K-Akt signaling pathway	Environmental Information Processing	Signaling molecules and interaction+++Signal transduction
319095	ADCYAP1R1	mRNA	04713///Circadian entrainment+++04080///Neuroactive ligand-receptor interaction+++04924///Renin secretion+++04911///Insulin secretion+++04024///cAMP signaling pathway	Organismal Systems+++Environmental Information Processing	Signaling molecules and interaction+++Endocrine system+++Signal transduction+++Environmental adaptation
319096	XCL1	mRNA	04060///Cytokine-cytokine receptor interaction+++04062///Chemokine signaling pathway	Organismal Systems+++Environmental Information Processing	Signaling molecules and interaction+++Immune system
327677	CD38	mRNA	04970///Salivary secretion+++04640///Hematopoietic cell lineage+++04020///Calcium signaling pathway+++04921///Oxytocin signaling pathway+++01100///Metabolic pathways+++04972///Pancreatic secretion+++00760///Nicotinate and nicotinamide metabolism	Organismal Systems+++Environmental Information Processing+++Metabolism	Global and overview maps+++Metabolism of cofactors and vitamins+++Digestive system+++Endocrine system+++Immune system+++Signal transduction
327712	CCL5	mRNA	04621///NOD-like receptor signaling pathway+++04623///Cytosolic DNA-sensing pathway+++04668///TNF signaling pathway+++04060///Cytokine-cytokine receptor interaction+++04620///Toll-like receptor signaling pathway+++04062///Chemokine signaling pathway	Organismal Systems+++Environmental Information Processing	Signaling molecules and interaction+++Signal transduction+++Immune system
338031	FLT4	mRNA	04510///Focal adhesion+++04010///MAPK signaling pathway+++04015///Rap1 signaling pathway+++04014///Ras signaling pathway+++04151///PI3K-Akt signaling pathway	Cellular Processes+++Environmental Information Processing	Cellular community - eukaryotes+++Signal transduction
338036	P2RX4	mRNA	04020///Calcium signaling pathway+++04080///Neuroactive ligand-receptor interaction	Environmental Information Processing	Signaling molecules and interaction+++Signal transduction
338086	COX7A1	mRNA	04714///Thermogenesis+++04260///Cardiac muscle contraction+++00190///Oxidative phosphorylation	Organismal Systems+++Metabolism	Circulatory system+++Environmental adaptation+++Energy metabolism
338472	GABARAPL1	mRNA	04139///Mitophagy - yeast+++04138///Autophagy - yeast+++04621///NOD-like receptor signaling pathway+++04212///Longevity regulating pathway - worm+++04140///Autophagy - animal+++04727///GABAergic synapse+++04136///Autophagy - other+++04068///FoxO signaling pathway+++04137///Mitophagy - animal+++04371///Apelin signaling pathway	Organismal Systems+++Cellular Processes+++Environmental Information Processing	Nervous system+++Transport and catabolism+++Aging+++Immune system+++Signal transduction
347699	OAS1X	mRNA	04621///NOD-like receptor signaling pathway	Organismal Systems	Immune system
347700	EIF2AK2	mRNA	04217///Necroptosis+++04141///Protein processing in endoplasmic reticulum	Genetic Information Processing+++Cellular Processes	Cell growth and death+++Folding, sorting and degradation
353354	DNMT3B	mRNA	00270///Cysteine and methionine metabolism+++01100///Metabolic pathways	Metabolism	Global and overview maps+++Amino acid metabolism
353510	IFITM1	mRNA	04662///B cell receptor signaling pathway	Organismal Systems	Immune system
360197	PEMT	mRNA	01110///Biosynthesis of secondary metabolites+++00564///Glycerophospholipid metabolism+++01100///Metabolic pathways	Metabolism	Global and overview maps+++Lipid metabolism
404070	MT2A	mRNA	04978///Mineral absorption+++04212///Longevity regulating pathway - worm	Organismal Systems	Digestive system+++Aging
404071	MT1A	mRNA	04978///Mineral absorption+++04212///Longevity regulating pathway - worm	Organismal Systems	Digestive system+++Aging
407101	TJP2	mRNA	04530///Tight junction	Cellular Processes	Cellular community - eukaryotes
407118	SLC6A1	mRNA	04727///GABAergic synapse	Organismal Systems	Nervous system
407124	ITGAM	mRNA	04640///Hematopoietic cell lineage+++04514///Cell adhesion molecules (CAMs)+++04145///Phagosome+++04810///Regulation of actin cytoskeleton+++04015///Rap1 signaling pathway+++04610///Complement and coagulation cascades+++04670///Leukocyte transendothelial migration	Organismal Systems+++Cellular Processes+++Environmental Information Processing	Transport and catabolism+++Signaling molecules and interaction+++Cell motility+++Immune system+++Signal transduction
407219	MITF	mRNA	04916///Melanogenesis+++04380///Osteoclast differentiation+++04137///Mitophagy - animal	Organismal Systems+++Cellular Processes	Transport and catabolism+++Endocrine system+++Development
407770	PLXNA2	mRNA	04360///Axon guidance	Organismal Systems	Development
408008	KCNN1	mRNA	04911///Insulin secretion	Organismal Systems	Endocrine system
408013	CACNA1D	mRNA	04723///Retrograde endocannabinoid signaling+++04020///Calcium signaling pathway+++04921///Oxytocin signaling pathway+++04713///Circadian entrainment+++04261///Adrenergic signaling in cardiomyocytes+++04728///Dopaminergic synapse+++04925///Aldosterone synthesis and secretion+++04218///Cellular senescence+++04010///MAPK signaling pathway+++04727///GABAergic synapse+++04973///Carbohydrate digestion…	Organismal Systems+++Cellular Processes+++Environmental Information Processing	Nervous system+++Cell growth and death+++Digestive system+++Cellular community - eukaryotes+++Endocrine system+++Circulatory system+++Signal transduction+++Environmental adaptation
414922	CLDN1	mRNA	04514///Cell adhesion molecules (CAMs)+++04530///Tight junction+++04670///Leukocyte transendothelial migration	Organismal Systems+++Cellular Processes+++Environmental Information Processing	Cellular community - eukaryotes+++Signaling molecules and interaction+++Immune system
493645	C5AR1	mRNA	04080///Neuroactive ligand-receptor interaction+++04610///Complement and coagulation cascades	Organismal Systems+++Environmental Information Processing	Signaling molecules and interaction+++Immune system
493686	TLR7	mRNA	04620///Toll-like receptor signaling pathway	Organismal Systems	Immune system
493716	IL18RAP	mRNA	04060///Cytokine-cytokine receptor interaction	Environmental Information Processing	Signaling molecules and interaction
493738	KLK1	mRNA	04614///Renin-angiotensin system+++04961///Endocrine and other factor-regulated calcium reabsorption	Organismal Systems	Excretory system+++Endocrine system
497021	CXCR5	mRNA	04060///Cytokine-cytokine receptor interaction+++04062///Chemokine signaling pathway	Organismal Systems+++Environmental Information Processing	Signaling molecules and interaction+++Immune system
497204	UBA7	mRNA	04120///Ubiquitin mediated proteolysis	Genetic Information Processing	Folding, sorting and degradation
504230	RAMP2	mRNA	04270///Vascular smooth muscle contraction	Organismal Systems	Circulatory system
504335	TAPBP	mRNA	04612///Antigen processing and presentation	Organismal Systems	Immune system
504336	DAXX	mRNA	04010///MAPK signaling pathway+++04210///Apoptosis	Cellular Processes+++Environmental Information Processing	Cell growth and death+++Signal transduction
504512	ETV6	mRNA	04320///Dorso-ventral axis formation+++04013///MAPK signaling pathway - fly	Organismal Systems+++Environmental Information Processing	Signal transduction+++Development
504524	GM2A	mRNA	04142///Lysosome	Cellular Processes	Transport and catabolism
504760	DDX58	mRNA	04064///NF-kappa B signaling pathway+++04622///RIG-I-like receptor signaling pathway+++04623///Cytosolic DNA-sensing pathway	Organismal Systems+++Environmental Information Processing	Immune system+++Signal transduction
504939	GADD45G	mRNA	04218///Cellular senescence+++04010///MAPK signaling pathway+++04115///p53 signaling pathway+++04210///Apoptosis+++04068///FoxO signaling pathway+++04110///Cell cycle	Cellular Processes+++Environmental Information Processing	Cell growth and death+++Signal transduction
505134	ADAR	mRNA	04623///Cytosolic DNA-sensing pathway	Organismal Systems	Immune system
505206	EHD4	mRNA	04144///Endocytosis	Cellular Processes	Transport and catabolism
505463	GADD45A	mRNA	04218///Cellular senescence+++04010///MAPK signaling pathway+++04115///p53 signaling pathway+++04210///Apoptosis+++04068///FoxO signaling pathway+++04110///Cell cycle	Cellular Processes+++Environmental Information Processing	Cell growth and death+++Signal transduction
505632	MARCO	mRNA	04145///Phagosome	Cellular Processes	Transport and catabolism
505647	CFD	mRNA	04610///Complement and coagulation cascades	Organismal Systems	Immune system
505709	ERBB2	mRNA	04012///ErbB signaling pathway+++04020///Calcium signaling pathway+++04510///Focal adhesion+++04010///MAPK signaling pathway+++04066///HIF-1 signaling pathway+++04520///Adherens junction+++04530///Tight junction+++04151///PI3K-Akt signaling pathway	Cellular Processes+++Environmental Information Processing	Cellular community - eukaryotes+++Signal transduction
505743	MRAP	mRNA	04927///Cortisol synthesis and secretion	Organismal Systems	Endocrine system
505847	CDC25B	mRNA	04914///Progesterone-mediated oocyte maturation+++04010///MAPK signaling pathway+++04110///Cell cycle	Organismal Systems+++Cellular Processes+++Environmental Information Processing	Cell growth and death+++Endocrine system+++Signal transduction
505908	PDGFA	mRNA	04510///Focal adhesion+++04810///Regulation of actin cytoskeleton+++04540///Gap junction+++04630///Jak-STAT signaling pathway+++04010///MAPK signaling pathway+++04015///Rap1 signaling pathway+++04014///Ras signaling pathway+++04151///PI3K-Akt signaling pathway+++04072///Phospholipase D signaling pathway	Cellular Processes+++Environmental Information Processing	Cellular community - eukaryotes+++Cell motility+++Signal transduction
505991	CHAC1	mRNA	01100///Metabolic pathways+++00480///Glutathione metabolism	Metabolism	Global and overview maps+++Metabolism of other amino acids
506030	IL17F	mRNA	04657///IL-17 signaling pathway+++04060///Cytokine-cytokine receptor interaction+++04659///Th17 cell differentiation	Organismal Systems+++Environmental Information Processing	Signaling molecules and interaction+++Immune system
506061	PDE10A	mRNA	00230///Purine metabolism	Metabolism	Nucleotide metabolism
506088		mRNA	04650///Natural killer cell mediated cytotoxicity+++04514///Cell adhesion molecules (CAMs)	Organismal Systems+++Environmental Information Processing	Signaling molecules and interaction+++Immune system
506132	CH25H	mRNA	00120///Primary bile acid biosynthesis	Metabolism	Lipid metabolism
506281	IDO1	mRNA	00380///Tryptophan metabolism+++01100///Metabolic pathways	Metabolism	Global and overview maps+++Amino acid metabolism
506486	LOC506486	mRNA	04740///Olfactory transduction	Organismal Systems	Sensory system
506758	CHST3	mRNA	00532///Glycosaminoglycan biosynthesis - chondroitin sulfate / dermatan sulfate	Metabolism	Glycan biosynthesis and metabolism
506759	IFI16	mRNA	04621///NOD-like receptor signaling pathway	Organismal Systems	Immune system
506783	FCER1A	mRNA	04071///Sphingolipid signaling pathway+++04664///Fc epsilon RI signaling pathway+++04072///Phospholipase D signaling pathway	Organismal Systems+++Environmental Information Processing	Immune system+++Signal transduction
506939	CTTN	mRNA	04530///Tight junction	Cellular Processes	Cellular community - eukaryotes
506945	BHLHE40	mRNA	04710///Circadian rhythm	Organismal Systems	Environmental adaptation
507041	PRKCE	mRNA	04750///Inflammatory mediator regulation of TRP channels+++04925///Aldosterone synthesis and secretion+++04071///Sphingolipid signaling pathway+++04530///Tight junction+++04666///Fc gamma R-mediated phagocytosis+++04022///cGMP-PKG signaling pathway+++04270///Vascular smooth muscle contraction+++04371///Apelin signaling pathway	Cellular Processes+++Organismal Systems+++Environmental Information Processing	Sensory system+++Cellular community - eukaryotes+++Endocrine system+++Circulatory system+++Immune system+++Signal transduction
507055	LOC507055	mRNA	04621///NOD-like receptor signaling pathway	Organismal Systems	Immune system
507061	DUSP5	mRNA	04010///MAPK signaling pathway	Environmental Information Processing	Signal transduction
507133	COL7A1	mRNA	04974///Protein digestion and absorption	Organismal Systems	Digestive system
507215	TNFSF10	mRNA	04217///Necroptosis+++04060///Cytokine-cytokine receptor interaction+++04650///Natural killer cell mediated cytotoxicity+++04210///Apoptosis+++04068///FoxO signaling pathway	Organismal Systems+++Cellular Processes+++Environmental Information Processing	Cell growth and death+++Signaling molecules and interaction+++Immune system+++Signal transduction
507304	FES	mRNA	04360///Axon guidance	Organismal Systems	Development
507426	PARP3	mRNA	04217///Necroptosis+++04212///Longevity regulating pathway - worm+++03410///Base excision repair+++04214///Apoptosis - fly+++04210///Apoptosis	Genetic Information Processing+++Organismal Systems+++Cellular Processes	Cell growth and death+++Replication and repair+++Aging
507672	FOLR2	mRNA	04144///Endocytosis	Cellular Processes	Transport and catabolism
507778	IL22	mRNA	04630///Jak-STAT signaling pathway+++04060///Cytokine-cytokine receptor interaction+++04659///Th17 cell differentiation	Organismal Systems+++Environmental Information Processing	Signaling molecules and interaction+++Immune system+++Signal transduction
508076	COL18A1	mRNA	04974///Protein digestion and absorption	Organismal Systems	Digestive system
508124	HOMER3	mRNA	04068///FoxO signaling pathway+++04724///Glutamatergic synapse	Organismal Systems+++Environmental Information Processing	Nervous system+++Signal transduction
508327	ATP6V1C2	mRNA	04150///mTOR signaling pathway+++01100///Metabolic pathways+++04145///Phagosome+++04966///Collecting duct acid secretion+++04721///Synaptic vesicle cycle+++00190///Oxidative phosphorylation	Organismal Systems+++Cellular Processes+++Environmental Information Processing+++Metabolism	Global and overview maps+++Nervous system+++Excretory system+++Transport and catabolism+++Signal transduction+++Energy metabolism
508333	ZBP1	mRNA	04217///Necroptosis+++04623///Cytosolic DNA-sensing pathway	Organismal Systems+++Cellular Processes	Cell growth and death+++Immune system
508347	IFI44L	mRNA	04742///Taste transduction	Organismal Systems	Sensory system
508378	DHX58	mRNA	04622///RIG-I-like receptor signaling pathway	Organismal Systems	Immune system
508386	CD48	mRNA	04650///Natural killer cell mediated cytotoxicity	Organismal Systems	Immune system
508666	LOC508666	mRNA	04060///Cytokine-cytokine receptor interaction+++04062///Chemokine signaling pathway	Organismal Systems+++Environmental Information Processing	Signaling molecules and interaction+++Immune system
508877	PNPT1	mRNA	00240///Pyrimidine metabolism+++03018///RNA degradation+++00230///Purine metabolism	Genetic Information Processing+++Metabolism	Nucleotide metabolism+++Folding, sorting and degradation
509056	FHL1	mRNA	04630///Jak-STAT signaling pathway	Environmental Information Processing	Signal transduction
509135	REL	mRNA	04014///Ras signaling pathway+++04624///Toll and Imd signaling pathway	Organismal Systems+++Environmental Information Processing	Immune system+++Signal transduction
509221	DAB2	mRNA	04144///Endocytosis	Cellular Processes	Transport and catabolism
509416	WC1-12	mRNA	04970///Salivary secretion	Organismal Systems	Digestive system
509418	CSF1R	mRNA	04640///Hematopoietic cell lineage+++04010///MAPK signaling pathway+++04015///Rap1 signaling pathway+++04014///Ras signaling pathway+++04060///Cytokine-cytokine receptor interaction+++04151///PI3K-Akt signaling pathway+++04380///Osteoclast differentiation	Organismal Systems+++Environmental Information Processing	Signaling molecules and interaction+++Immune system+++Signal transduction+++Development
509471	UBE2L6	mRNA	04120///Ubiquitin mediated proteolysis	Genetic Information Processing	Folding, sorting and degradation
509484	ACE	mRNA	04614///Renin-angiotensin system+++04924///Renin secretion	Organismal Systems	Endocrine system
509855	IRF9	mRNA	04217///Necroptosis+++04625///C-type lectin receptor signaling pathway+++04621///NOD-like receptor signaling pathway+++04630///Jak-STAT signaling pathway+++04380///Osteoclast differentiation	Organismal Systems+++Cellular Processes+++Environmental Information Processing	Cell growth and death+++Signal transduction+++Immune system+++Development
509857	PSME2	mRNA	03050///Proteasome+++04612///Antigen processing and presentation	Genetic Information Processing+++Organismal Systems	Immune system+++Folding, sorting and degradation
509863	SESN2	mRNA	04115///p53 signaling pathway+++04150///mTOR signaling pathway+++04211///Longevity regulating pathway	Organismal Systems+++Cellular Processes+++Environmental Information Processing	Cell growth and death+++Aging+++Signal transduction
509968	C1QC	mRNA	04610///Complement and coagulation cascades	Organismal Systems	Immune system
510041	PSME1	mRNA	03050///Proteasome+++04612///Antigen processing and presentation	Genetic Information Processing+++Organismal Systems	Immune system+++Folding, sorting and degradation
510075	TARS	mRNA	00970///Aminoacyl-tRNA biosynthesis	Genetic Information Processing	Translation
510185	LOC510185	mRNA	04144///Endocytosis+++04630///Jak-STAT signaling pathway+++04060///Cytokine-cytokine receptor interaction+++04659///Th17 cell differentiation+++04658///Th1 and Th2 cell differentiation+++04151///PI3K-Akt signaling pathway	Organismal Systems+++Cellular Processes+++Environmental Information Processing	Transport and catabolism+++Signaling molecules and interaction+++Immune system+++Signal transduction
510382	LOC510382	pseudo	04621///NOD-like receptor signaling pathway	Organismal Systems	Immune system
510593	PSMB9	mRNA	03050///Proteasome	Genetic Information Processing	Folding, sorting and degradation
510814	STAT1	mRNA	04217///Necroptosis+++04630///Jak-STAT signaling pathway+++04625///C-type lectin receptor signaling pathway+++04621///NOD-like receptor signaling pathway+++04917///Prolactin signaling pathway+++04919///Thyroid hormone signaling pathway+++04659///Th17 cell differentiation+++04658///Th1 and Th2 cell differentiation+++04620///Toll-like receptor signaling pathway+++04380///Osteoclast differentiation+…	Cellular Processes+++Organismal Systems+++Environmental Information Processing	Cell growth and death+++Endocrine system+++Signal transduction+++Immune system+++Development
510832	CD1E	mRNA	04640///Hematopoietic cell lineage+++04530///Tight junction	Organismal Systems+++Cellular Processes	Cellular community - eukaryotes+++Immune system
510923	TRIM25	mRNA	04064///NF-kappa B signaling pathway+++04622///RIG-I-like receptor signaling pathway	Organismal Systems+++Environmental Information Processing	Immune system+++Signal transduction
510972	CDKN1C	mRNA	04110///Cell cycle	Cellular Processes	Cell growth and death
511023	STAT2	mRNA	04217///Necroptosis+++04625///C-type lectin receptor signaling pathway+++04621///NOD-like receptor signaling pathway+++04630///Jak-STAT signaling pathway+++04380///Osteoclast differentiation+++04062///Chemokine signaling pathway	Cellular Processes+++Organismal Systems+++Environmental Information Processing	Cell growth and death+++Signal transduction+++Immune system+++Development
511220	ARHGEF11	mRNA	04928///Parathyroid hormone synthesis, secretion and action+++04270///Vascular smooth muscle contraction	Organismal Systems	Endocrine system+++Circulatory system
511470	CYP1B1	mRNA	00380///Tryptophan metabolism+++04913///Ovarian steroidogenesis+++00980///Metabolism of xenobiotics by cytochrome P450+++00140///Steroid hormone biosynthesis	Organismal Systems+++Metabolism	Amino acid metabolism+++Endocrine system+++Lipid metabolism+++Xenobiotics biodegradation and metabolism
511531	LOC511531	mRNA	04621///NOD-like receptor signaling pathway	Organismal Systems	Immune system
511581	C1R	mRNA	04610///Complement and coagulation cascades+++04145///Phagosome	Organismal Systems+++Cellular Processes	Transport and catabolism+++Immune system
511591	SORT1	mRNA	04142///Lysosome+++04722///Neurotrophin signaling pathway+++04979///Cholesterol metabolism	Organismal Systems+++Cellular Processes	Nervous system+++Transport and catabolism+++Digestive system
511674	CXCL13	mRNA	04060///Cytokine-cytokine receptor interaction+++04062///Chemokine signaling pathway	Organismal Systems+++Environmental Information Processing	Signaling molecules and interaction+++Immune system
511845	ABL2	mRNA	04012///ErbB signaling pathway+++04014///Ras signaling pathway	Environmental Information Processing	Signal transduction
511858	NT5C3A	mRNA	00240///Pyrimidine metabolism+++01110///Biosynthesis of secondary metabolites+++00230///Purine metabolism+++00760///Nicotinate and nicotinamide metabolism+++01100///Metabolic pathways	Metabolism	Global and overview maps+++Metabolism of cofactors and vitamins+++Nucleotide metabolism
511999	SHPK	mRNA	00710///Carbon fixation in photosynthetic organisms	Metabolism	Energy metabolism
512428	SHANK3	mRNA	04724///Glutamatergic synapse	Organismal Systems	Nervous system
512486	LOC512486	mRNA	04621///NOD-like receptor signaling pathway	Organismal Systems	Immune system
512660	SEMA3C	mRNA	04360///Axon guidance	Organismal Systems	Development
513010	CREB3L3	mRNA	04714///Thermogenesis+++04922///Glucagon signaling pathway+++04918///Thyroid hormone synthesis+++04725///Cholinergic synapse+++04962///Vasopressin-regulated water reabsorption+++04911///Insulin secretion+++04928///Parathyroid hormone synthesis, secretion and action+++04926///Relaxin signaling pathway+++04915///Estrogen signaling pathway+++04211///Longevity regulating pathway+++04916///Melanogenes…	Organismal Systems+++Environmental Information Processing	Nervous system+++Excretory system+++Aging+++Endocrine system+++Circulatory system+++Signal transduction+++Environmental adaptation
513055	RGS2	mRNA	04921///Oxytocin signaling pathway+++04740///Olfactory transduction+++04022///cGMP-PKG signaling pathway	Organismal Systems+++Environmental Information Processing	Sensory system+++Endocrine system+++Signal transduction
513308	ULBP21	mRNA	04650///Natural killer cell mediated cytotoxicity	Organismal Systems	Immune system
513468	CD244	mRNA	04650///Natural killer cell mediated cytotoxicity	Organismal Systems	Immune system
513483	FBP1	mRNA	00030///Pentose phosphate pathway+++00051///Fructose and mannose metabolism+++01110///Biosynthesis of secondary metabolites+++00710///Carbon fixation in photosynthetic organisms+++04910///Insulin signaling pathway+++04152///AMPK signaling pathway+++01130///Biosynthesis of antibiotics+++01200///Carbon metabolism+++01100///Metabolic pathways+++00010///Glycolysis / Gluconeogenesis+++01120///Microbia…	Organismal Systems+++Environmental Information Processing+++Metabolism	Global and overview maps+++Endocrine system+++Signal transduction+++Energy metabolism+++Carbohydrate metabolism
513548		mRNA	04650///Natural killer cell mediated cytotoxicity	Organismal Systems	Immune system
513668	COL27A1	mRNA	04974///Protein digestion and absorption	Organismal Systems	Digestive system
513706	LOC513706	mRNA	04622///RIG-I-like receptor signaling pathway+++04630///Jak-STAT signaling pathway+++04060///Cytokine-cytokine receptor interaction	Organismal Systems+++Environmental Information Processing	Signaling molecules and interaction+++Signal transduction+++Immune system
513804	COL17A1	mRNA	04974///Protein digestion and absorption	Organismal Systems	Digestive system
513856	A2M	mRNA	04610///Complement and coagulation cascades	Organismal Systems	Immune system
513990	CXCL9	mRNA	04060///Cytokine-cytokine receptor interaction+++04620///Toll-like receptor signaling pathway+++04062///Chemokine signaling pathway	Organismal Systems+++Environmental Information Processing	Signaling molecules and interaction+++Immune system
514056	ITGAD	mRNA	04810///Regulation of actin cytoskeleton	Cellular Processes	Cell motility
514076	CFB	mRNA	04610///Complement and coagulation cascades	Organismal Systems	Immune system
514143	GBP2	mRNA	04621///NOD-like receptor signaling pathway	Organismal Systems	Immune system
514159	ACSL5	mRNA	04714///Thermogenesis+++01100///Metabolic pathways+++00071///Fatty acid degradation+++04216///Ferroptosis+++04920///Adipocytokine signaling pathway+++01212///Fatty acid metabolism+++00061///Fatty acid biosynthesis+++03320///PPAR signaling pathway+++04146///Peroxisome+++02024///Quorum sensing	Organismal Systems+++Cellular Processes+++Metabolism	Global and overview maps+++Cell growth and death+++Transport and catabolism+++Endocrine system+++Cellular community - prokaryotes+++Lipid metabolism+++Environmental adaptation
514209	ASNS	mRNA	01110///Biosynthesis of secondary metabolites+++01100///Metabolic pathways+++00250///Alanine, aspartate and glutamate metabolism	Metabolism	Global and overview maps+++Amino acid metabolism
514239	TNFSF15	mRNA	04060///Cytokine-cytokine receptor interaction	Environmental Information Processing	Signaling molecules and interaction
514448	LPIN2	mRNA	01110///Biosynthesis of secondary metabolites+++00564///Glycerophospholipid metabolism+++01100///Metabolic pathways+++00561///Glycerolipid metabolism	Metabolism	Global and overview maps+++Lipid metabolism
514494	CA5B	mRNA	00910///Nitrogen metabolism	Metabolism	Energy metabolism
514509	AGMAT	mRNA	01100///Metabolic pathways+++00330///Arginine and proline metabolism	Metabolism	Global and overview maps+++Amino acid metabolism
514525	CBS	mRNA	00270///Cysteine and methionine metabolism+++01100///Metabolic pathways+++00260///Glycine, serine and threonine metabolism+++01230///Biosynthesis of amino acids+++01130///Biosynthesis of antibiotics	Metabolism	Global and overview maps+++Amino acid metabolism
514646	LPCAT2	mRNA	00564///Glycerophospholipid metabolism+++01100///Metabolic pathways+++00565///Ether lipid metabolism	Metabolism	Global and overview maps+++Lipid metabolism
514797	CLEC4E	mRNA	04625///C-type lectin receptor signaling pathway	Organismal Systems	Immune system
514971	CYP2S1	mRNA	01100///Metabolic pathways+++00980///Metabolism of xenobiotics by cytochrome P450+++00830///Retinol metabolism	Metabolism	Global and overview maps+++Metabolism of cofactors and vitamins+++Xenobiotics biodegradation and metabolism
515051	DTX3L	mRNA	04330///Notch signaling pathway	Environmental Information Processing	Signal transduction
515440	C2	mRNA	04610///Complement and coagulation cascades	Organismal Systems	Immune system
515610	ACTA2	mRNA	04926///Relaxin signaling pathway+++04270///Vascular smooth muscle contraction+++04371///Apelin signaling pathway	Organismal Systems+++Environmental Information Processing	Endocrine system+++Circulatory system+++Signal transduction
515676	LOC515676	mRNA	04060///Cytokine-cytokine receptor interaction+++04620///Toll-like receptor signaling pathway+++04062///Chemokine signaling pathway	Organismal Systems+++Environmental Information Processing	Signaling molecules and interaction+++Immune system
515700	IL1R2	mRNA	04640///Hematopoietic cell lineage+++04060///Cytokine-cytokine receptor interaction	Organismal Systems+++Environmental Information Processing	Signaling molecules and interaction+++Immune system
515715	CARS	mRNA	00970///Aminoacyl-tRNA biosynthesis	Genetic Information Processing	Translation
515918	CA8	mRNA	00910///Nitrogen metabolism	Metabolism	Energy metabolism
516017	L1CAM	mRNA	04514///Cell adhesion molecules (CAMs)+++04360///Axon guidance	Organismal Systems+++Environmental Information Processing	Signaling molecules and interaction+++Development
516019	SEMA6A	mRNA	04360///Axon guidance	Organismal Systems	Development
516210	CKB	mRNA	01100///Metabolic pathways+++00330///Arginine and proline metabolism	Metabolism	Global and overview maps+++Amino acid metabolism
516256	TNFRSF18	mRNA	04060///Cytokine-cytokine receptor interaction	Environmental Information Processing	Signaling molecules and interaction
516291	REC8	mRNA	04114///Oocyte meiosis	Cellular Processes	Cell growth and death
516762	AQP9	mRNA	04976///Bile secretion	Organismal Systems	Digestive system
516783	SDSL	mRNA	01110///Biosynthesis of secondary metabolites+++01200///Carbon metabolism+++00270///Cysteine and methionine metabolism+++01100///Metabolic pathways+++00260///Glycine, serine and threonine metabolism+++00290///Valine, leucine and isoleucine biosynthesis+++01230///Biosynthesis of amino acids+++01130///Biosynthesis of antibiotics	Metabolism	Global and overview maps+++Amino acid metabolism
516949	GBP5	mRNA	04621///NOD-like receptor signaling pathway	Organismal Systems	Immune system
517311	IQSEC2	mRNA	04144///Endocytosis	Cellular Processes	Transport and catabolism
517539	MTHFD2	mRNA	01100///Metabolic pathways+++00670///One carbon pool by folate	Metabolism	Global and overview maps+++Metabolism of cofactors and vitamins
517953	RPS6KA2	mRNA	04714///Thermogenesis+++04150///mTOR signaling pathway+++04914///Progesterone-mediated oocyte maturation+++04114///Oocyte meiosis+++04720///Long-term potentiation+++04010///MAPK signaling pathway+++04722///Neurotrophin signaling pathway	Organismal Systems+++Cellular Processes+++Environmental Information Processing	Nervous system+++Cell growth and death+++Endocrine system+++Signal transduction+++Environmental adaptation
518168	PLXNC1	mRNA	04360///Axon guidance	Organismal Systems	Development
518258	FUNDC1	mRNA	04137///Mitophagy - animal	Cellular Processes	Transport and catabolism
518283	PTAFR	mRNA	04020///Calcium signaling pathway+++04080///Neuroactive ligand-receptor interaction	Environmental Information Processing	Signaling molecules and interaction+++Signal transduction
518435	SYNJ2	mRNA	01100///Metabolic pathways+++00562///Inositol phosphate metabolism+++04070///Phosphatidylinositol signaling system	Environmental Information Processing+++Metabolism	Global and overview maps+++Signal transduction+++Carbohydrate metabolism
518746	DLL4	mRNA	04658///Th1 and Th2 cell differentiation+++04330///Notch signaling pathway	Organismal Systems+++Environmental Information Processing	Immune system+++Signal transduction
518759	SLC36A1	mRNA	04138///Autophagy - yeast	Cellular Processes	Transport and catabolism
518761	SPIRE2	mRNA	04320///Dorso-ventral axis formation	Organismal Systems	Development
518795	SOCS1	mRNA	04917///Prolactin signaling pathway+++04630///Jak-STAT signaling pathway+++04120///Ubiquitin mediated proteolysis+++04910///Insulin signaling pathway+++04380///Osteoclast differentiation	Genetic Information Processing+++Organismal Systems+++Environmental Information Processing	Endocrine system+++Signal transduction+++Development+++Folding, sorting and degradation
519030	SPIRE1	mRNA	04320///Dorso-ventral axis formation	Organismal Systems	Development
519541	RNF125	mRNA	04622///RIG-I-like receptor signaling pathway	Organismal Systems	Immune system
519922	OAS1Z	mRNA	04621///NOD-like receptor signaling pathway	Organismal Systems	Immune system
520101	RASSF6	mRNA	04392///Hippo signaling pathway - multiple species+++04390///Hippo signaling pathway	Environmental Information Processing	Signal transduction
520327	KYNU	mRNA	00380///Tryptophan metabolism+++01100///Metabolic pathways	Metabolism	Global and overview maps+++Amino acid metabolism
520341	TNFRSF9	mRNA	04060///Cytokine-cytokine receptor interaction	Environmental Information Processing	Signaling molecules and interaction
520388	PRMT1	mRNA	04922///Glucagon signaling pathway+++04068///FoxO signaling pathway	Organismal Systems+++Environmental Information Processing	Endocrine system+++Signal transduction
520472	NAMPT	mRNA	04621///NOD-like receptor signaling pathway+++01100///Metabolic pathways+++00760///Nicotinate and nicotinamide metabolism	Organismal Systems+++Metabolism	Global and overview maps+++Metabolism of cofactors and vitamins+++Immune system
520709	IL1RL1	mRNA	04060///Cytokine-cytokine receptor interaction	Environmental Information Processing	Signaling molecules and interaction
520842	KLF4	mRNA	04550///Signaling pathways regulating pluripotency of stem cells	Cellular Processes	Cellular community - eukaryotes
520954	SGMS2	mRNA	00600///Sphingolipid metabolism+++01100///Metabolic pathways+++04071///Sphingolipid signaling pathway	Environmental Information Processing+++Metabolism	Global and overview maps+++Lipid metabolism+++Signal transduction
520994	PTCH1	mRNA	04340///Hedgehog signaling pathway+++04360///Axon guidance+++04341///Hedgehog signaling pathway - fly+++04024///cAMP signaling pathway	Organismal Systems+++Environmental Information Processing	Signal transduction+++Development
521254	BPNT1	mRNA	01100///Metabolic pathways+++01120///Microbial metabolism in diverse environments+++01130///Biosynthesis of antibiotics+++00920///Sulfur metabolism	Metabolism	Global and overview maps+++Energy metabolism
521257	HRH2	mRNA	04020///Calcium signaling pathway+++04971///Gastric acid secretion+++04080///Neuroactive ligand-receptor interaction	Organismal Systems+++Environmental Information Processing	Digestive system+++Signaling molecules and interaction+++Signal transduction
521633	LNPEP	mRNA	04614///Renin-angiotensin system	Organismal Systems	Endocrine system
521637	LPIN3	mRNA	01110///Biosynthesis of secondary metabolites+++00564///Glycerophospholipid metabolism+++01100///Metabolic pathways+++00561///Glycerolipid metabolism	Metabolism	Global and overview maps+++Lipid metabolism
521748	TNFSF9	mRNA	04060///Cytokine-cytokine receptor interaction	Environmental Information Processing	Signaling molecules and interaction
521822	FADS2	mRNA	01110///Biosynthesis of secondary metabolites+++00592///alpha-Linolenic acid metabolism+++01212///Fatty acid metabolism+++03320///PPAR signaling pathway+++01040///Biosynthesis of unsaturated fatty acids	Organismal Systems+++Metabolism	Global and overview maps+++Endocrine system+++Lipid metabolism
521987	IFI47	mRNA	04668///TNF signaling pathway	Environmental Information Processing	Signal transduction
522159	PLD2	mRNA	01110///Biosynthesis of secondary metabolites+++04014///Ras signaling pathway+++00564///Glycerophospholipid metabolism+++01100///Metabolic pathways+++00565///Ether lipid metabolism+++04928///Parathyroid hormone synthesis, secretion and action+++04144///Endocytosis+++04666///Fc gamma R-mediated phagocytosis+++04724///Glutamatergic synapse+++04912///GnRH signaling pathway+++04072///Phospholipase D …	Organismal Systems+++Cellular Processes+++Environmental Information Processing+++Metabolism	Global and overview maps+++Nervous system+++Transport and catabolism+++Endocrine system+++Lipid metabolism+++Immune system+++Signal transduction
522265	SLC30A1	mRNA	04978///Mineral absorption	Organismal Systems	Digestive system
522431	FFAR2	mRNA	04024///cAMP signaling pathway	Environmental Information Processing	Signal transduction
522509	PDE7B	mRNA	00230///Purine metabolism	Metabolism	Nucleotide metabolism
522670	RELB	mRNA	04625///C-type lectin receptor signaling pathway+++04064///NF-kappa B signaling pathway+++04010///MAPK signaling pathway+++04380///Osteoclast differentiation	Organismal Systems+++Environmental Information Processing	Immune system+++Signal transduction+++Development
523429	IL36A	mRNA	04060///Cytokine-cytokine receptor interaction	Environmental Information Processing	Signaling molecules and interaction
523484	LOC523484	mRNA	04020///Calcium signaling pathway+++04080///Neuroactive ligand-receptor interaction+++04726///Serotonergic synapse	Organismal Systems+++Environmental Information Processing	Nervous system+++Signaling molecules and interaction+++Signal transduction
523780	HS2ST1	mRNA	00534///Glycosaminoglycan biosynthesis - heparan sulfate / heparin	Metabolism	Glycan biosynthesis and metabolism
523822	TNFRSF11B	mRNA	04060///Cytokine-cytokine receptor interaction+++04380///Osteoclast differentiation	Organismal Systems+++Environmental Information Processing	Signaling molecules and interaction+++Development
524530	CCND1	mRNA	04917///Prolactin signaling pathway+++04921///Oxytocin signaling pathway+++04340///Hedgehog signaling pathway+++04310///Wnt signaling pathway+++04510///Focal adhesion+++04218///Cellular senescence+++04630///Jak-STAT signaling pathway+++04115///p53 signaling pathway+++04919///Thyroid hormone signaling pathway+++04530///Tight junction+++04390///Hippo signaling pathway+++04068///FoxO signaling pathw…	Organismal Systems+++Cellular Processes+++Environmental Information Processing	Cell growth and death+++Cellular community - eukaryotes+++Endocrine system+++Signal transduction
524959	TAP1	mRNA	04145///Phagosome+++02010///ABC transporters+++04612///Antigen processing and presentation	Organismal Systems+++Cellular Processes+++Environmental Information Processing	Transport and catabolism+++Immune system+++Membrane transport
525408	NFKBIB	mRNA	04660///T cell receptor signaling pathway+++04621///NOD-like receptor signaling pathway+++04920///Adipocytokine signaling pathway+++04659///Th17 cell differentiation+++04658///Th1 and Th2 cell differentiation+++04622///RIG-I-like receptor signaling pathway+++04722///Neurotrophin signaling pathway+++04623///Cytosolic DNA-sensing pathway+++04062///Chemokine signaling pathway+++04662///B cell recept…	Organismal Systems	Nervous system+++Endocrine system+++Immune system
525795	AGRN	mRNA	04512///ECM-receptor interaction	Environmental Information Processing	Signaling molecules and interaction
526233	EGR3	mRNA	04625///C-type lectin receptor signaling pathway	Organismal Systems	Immune system
526279	CASP7	mRNA	04214///Apoptosis - fly+++04215///Apoptosis - multiple species+++04668///TNF signaling pathway+++04210///Apoptosis	Cellular Processes+++Environmental Information Processing	Cell growth and death+++Signal transduction
526639	LCN2	mRNA	04657///IL-17 signaling pathway	Organismal Systems	Immune system
527124	CDKN2B	mRNA	04218///Cellular senescence+++04350///TGF-beta signaling pathway+++04068///FoxO signaling pathway+++04110///Cell cycle	Cellular Processes+++Environmental Information Processing	Cell growth and death+++Signal transduction
527634	IL19	mRNA	04630///Jak-STAT signaling pathway+++04060///Cytokine-cytokine receptor interaction	Environmental Information Processing	Signaling molecules and interaction+++Signal transduction
527889	CSNK1G1	mRNA	04340///Hedgehog signaling pathway+++04341///Hedgehog signaling pathway - fly	Environmental Information Processing	Signal transduction
528166	NLRP1	mRNA	04621///NOD-like receptor signaling pathway	Organismal Systems	Immune system
528782	TNFRSF4	mRNA	04060///Cytokine-cytokine receptor interaction	Environmental Information Processing	Signaling molecules and interaction
529049	MRC2	mRNA	04145///Phagosome	Cellular Processes	Transport and catabolism
529660	OAS2	mRNA	04621///NOD-like receptor signaling pathway	Organismal Systems	Immune system
529757	LTB	mRNA	04064///NF-kappa B signaling pathway+++04060///Cytokine-cytokine receptor interaction	Environmental Information Processing	Signaling molecules and interaction+++Signal transduction
529990	SIRPB1	mRNA	04380///Osteoclast differentiation	Organismal Systems	Development
530050	MYH11	mRNA	04530///Tight junction	Cellular Processes	Cellular community - eukaryotes
530657	COL6A3	mRNA	04974///Protein digestion and absorption+++04510///Focal adhesion+++04151///PI3K-Akt signaling pathway+++04512///ECM-receptor interaction	Organismal Systems+++Cellular Processes+++Environmental Information Processing	Digestive system+++Cellular community - eukaryotes+++Signaling molecules and interaction+++Signal transduction
531240	PLXNA1	mRNA	04360///Axon guidance	Organismal Systems	Development
531459	PSD3	mRNA	04144///Endocytosis	Cellular Processes	Transport and catabolism
531552	ACSS3	mRNA	01100///Metabolic pathways+++00640///Propanoate metabolism	Metabolism	Global and overview maps+++Carbohydrate metabolism
532099	HS3ST2	mRNA	00534///Glycosaminoglycan biosynthesis - heparan sulfate / heparin	Metabolism	Glycan biosynthesis and metabolism
532127	ITGA9	mRNA	04514///Cell adhesion molecules (CAMs)+++04510///Focal adhesion+++04810///Regulation of actin cytoskeleton+++04512///ECM-receptor interaction+++04151///PI3K-Akt signaling pathway	Cellular Processes+++Environmental Information Processing	Cellular community - eukaryotes+++Signaling molecules and interaction+++Cell motility+++Signal transduction
532209	MECOM	mRNA	04010///MAPK signaling pathway	Environmental Information Processing	Signal transduction
532262	TLR8	mRNA	04620///Toll-like receptor signaling pathway	Organismal Systems	Immune system
532324	CHML	mRNA	04742///Taste transduction	Organismal Systems	Sensory system
532569	S100A9	mRNA	04657///IL-17 signaling pathway	Organismal Systems	Immune system
532572	LAMC1	mRNA	04510///Focal adhesion+++04151///PI3K-Akt signaling pathway+++04512///ECM-receptor interaction	Cellular Processes+++Environmental Information Processing	Cellular community - eukaryotes+++Signaling molecules and interaction+++Signal transduction
532605	RGS14	mRNA	04015///Rap1 signaling pathway	Environmental Information Processing	Signal transduction
532621	THRA	mRNA	04080///Neuroactive ligand-receptor interaction+++04919///Thyroid hormone signaling pathway	Organismal Systems+++Environmental Information Processing	Signaling molecules and interaction+++Endocrine system
532663	ENPP2	mRNA	00565///Ether lipid metabolism	Metabolism	Lipid metabolism
532839	RAP1GAP	mRNA	04015///Rap1 signaling pathway	Environmental Information Processing	Signal transduction
533044	PSAT1	mRNA	01200///Carbon metabolism+++01100///Metabolic pathways+++00260///Glycine, serine and threonine metabolism+++00750///Vitamin B6 metabolism+++01120///Microbial metabolism in diverse environments+++01230///Biosynthesis of amino acids+++01130///Biosynthesis of antibiotics+++00680///Methane metabolism	Metabolism	Global and overview maps+++Metabolism of cofactors and vitamins+++Amino acid metabolism+++Energy metabolism
533065	SCN9A	mRNA	04742///Taste transduction	Organismal Systems	Sensory system
533151	ABCC3	mRNA	02010///ABC transporters+++04976///Bile secretion	Organismal Systems+++Environmental Information Processing	Digestive system+++Membrane transport
533177	SCARB2	mRNA	04142///Lysosome	Cellular Processes	Transport and catabolism
533492	NECTIN1	mRNA	04520///Adherens junction+++04514///Cell adhesion molecules (CAMs)	Cellular Processes+++Environmental Information Processing	Cellular community - eukaryotes+++Signaling molecules and interaction
533526	CCNE1	mRNA	04114///Oocyte meiosis+++04218///Cellular senescence+++04115///p53 signaling pathway+++04151///PI3K-Akt signaling pathway+++04110///Cell cycle+++04391///Hippo signaling pathway - fly	Cellular Processes+++Environmental Information Processing	Cell growth and death+++Signal transduction
533531	SYNPO	mRNA	04530///Tight junction	Cellular Processes	Cellular community - eukaryotes
533657	GBP6	mRNA	04621///NOD-like receptor signaling pathway	Organismal Systems	Immune system
533746	DPYSL2	mRNA	04360///Axon guidance	Organismal Systems	Development
533834	CD274	mRNA	04514///Cell adhesion molecules (CAMs)	Environmental Information Processing	Signaling molecules and interaction
534129	CREB5	mRNA	04714///Thermogenesis+++04922///Glucagon signaling pathway+++04918///Thyroid hormone synthesis+++04926///Relaxin signaling pathway+++04915///Estrogen signaling pathway+++04261///Adrenergic signaling in cardiomyocytes+++04668///TNF signaling pathway+++04728///Dopaminergic synapse+++04925///Aldosterone synthesis and secretion+++04725///Cholinergic synapse+++04962///Vasopressin-regulated water reabs…	Organismal Systems+++Environmental Information Processing	Nervous system+++Excretory system+++Aging+++Endocrine system+++Circulatory system+++Signal transduction+++Environmental adaptation
534150	OPTN	mRNA	04137///Mitophagy - animal	Cellular Processes	Transport and catabolism
534257	CYBRD1	mRNA	04978///Mineral absorption	Organismal Systems	Digestive system
534450	LRP5	mRNA	04150///mTOR signaling pathway+++04310///Wnt signaling pathway+++04928///Parathyroid hormone synthesis, secretion and action	Organismal Systems+++Environmental Information Processing	Endocrine system+++Signal transduction
534591	KCNN4	mRNA	04974///Protein digestion and absorption+++04970///Salivary secretion+++04911///Insulin secretion	Organismal Systems	Digestive system+++Endocrine system
534661	PAX8	mRNA	04918///Thyroid hormone synthesis	Organismal Systems	Endocrine system
534929	VNN2	mRNA	00770///Pantothenate and CoA biosynthesis	Metabolism	Metabolism of cofactors and vitamins
534961	C1QA	mRNA	04610///Complement and coagulation cascades	Organismal Systems	Immune system
535132	SIPA1L2	mRNA	04015///Rap1 signaling pathway	Environmental Information Processing	Signal transduction
535383	RAPGEF3	mRNA	04261///Adrenergic signaling in cardiomyocytes+++04720///Long-term potentiation+++04015///Rap1 signaling pathway+++04726///Serotonergic synapse+++04670///Leukocyte transendothelial migration+++04072///Phospholipase D signaling pathway+++04024///cAMP signaling pathway	Organismal Systems+++Environmental Information Processing	Nervous system+++Circulatory system+++Immune system+++Signal transduction
535442	SGSH	mRNA	01100///Metabolic pathways+++00531///Glycosaminoglycan degradation+++04142///Lysosome	Cellular Processes+++Metabolism	Global and overview maps+++Transport and catabolism+++Glycan biosynthesis and metabolism
535490	IFIH1	mRNA	04622///RIG-I-like receptor signaling pathway	Organismal Systems	Immune system
535530	FOXO3	mRNA	04213///Longevity regulating pathway - multiple species+++04917///Prolactin signaling pathway+++04212///Longevity regulating pathway - worm+++04218///Cellular senescence+++04722///Neurotrophin signaling pathway+++04211///Longevity regulating pathway+++04068///FoxO signaling pathway+++04152///AMPK signaling pathway+++04151///PI3K-Akt signaling pathway+++04062///Chemokine signaling pathway+++04137/…	Cellular Processes+++Organismal Systems+++Environmental Information Processing	Nervous system+++Cell growth and death+++Transport and catabolism+++Aging+++Endocrine system+++Signal transduction+++Immune system
535982	TBX2	mRNA	04013///MAPK signaling pathway - fly	Environmental Information Processing	Signal transduction
536286	ITGB8	mRNA	04514///Cell adhesion molecules (CAMs)+++04510///Focal adhesion+++04810///Regulation of actin cytoskeleton+++04512///ECM-receptor interaction+++04151///PI3K-Akt signaling pathway	Cellular Processes+++Environmental Information Processing	Cellular community - eukaryotes+++Signaling molecules and interaction+++Cell motility+++Signal transduction
536409	PAPSS2	mRNA	01100///Metabolic pathways+++00230///Purine metabolism+++01120///Microbial metabolism in diverse environments+++00261///Monobactam biosynthesis+++01130///Biosynthesis of antibiotics+++00920///Sulfur metabolism+++00450///Selenocompound metabolism	Metabolism	Global and overview maps+++Nucleotide metabolism+++Energy metabolism+++Metabolism of other amino acids+++Biosynthesis of other secondary metabolites
536654	GNAQ	mRNA	04922///Glucagon signaling pathway+++04918///Thyroid hormone synthesis+++04723///Retrograde endocannabinoid signaling+++04750///Inflammatory mediator regulation of TRP channels+++04020///Calcium signaling pathway+++04921///Oxytocin signaling pathway+++04971///Gastric acid secretion+++04713///Circadian entrainment+++04915///Estrogen signaling pathway+++04261///Adrenergic signaling in cardiomyocyte…	Cellular Processes+++Organismal Systems+++Environmental Information Processing	Nervous system+++Excretory system+++Sensory system+++Digestive system+++Cellular community - eukaryotes+++Endocrine system+++Circulatory system+++Immune system+++Signal transduction+++Environmental adaptation
537167	H2AFY2	mRNA	04217///Necroptosis	Cellular Processes	Cell growth and death
537203	DOCK1	mRNA	04510///Focal adhesion+++04810///Regulation of actin cytoskeleton	Cellular Processes	Cellular community - eukaryotes+++Cell motility
537533	DGKH	mRNA	01110///Biosynthesis of secondary metabolites+++00564///Glycerophospholipid metabolism+++01100///Metabolic pathways+++00561///Glycerolipid metabolism+++04070///Phosphatidylinositol signaling system+++04072///Phospholipase D signaling pathway	Environmental Information Processing+++Metabolism	Global and overview maps+++Lipid metabolism+++Signal transduction
537595	MGAT5	mRNA	00510///N-Glycan biosynthesis+++01100///Metabolic pathways	Metabolism	Global and overview maps+++Glycan biosynthesis and metabolism
537711	ABI2	mRNA	04810///Regulation of actin cytoskeleton	Cellular Processes	Cell motility
538100	SCN4B	mRNA	04261///Adrenergic signaling in cardiomyocytes	Organismal Systems	Circulatory system
538510	HTR7	mRNA	04726///Serotonergic synapse+++04080///Neuroactive ligand-receptor interaction+++04014///Ras signaling pathway+++04020///Calcium signaling pathway	Organismal Systems+++Environmental Information Processing	Nervous system+++Signaling molecules and interaction+++Signal transduction
538512	ZMAT3	mRNA	04115///p53 signaling pathway	Cellular Processes	Cell growth and death
538598	IRS1	mRNA	04213///Longevity regulating pathway - multiple species+++04150///mTOR signaling pathway+++04212///Longevity regulating pathway - worm+++04923///Regulation of lipolysis in adipocytes+++04960///Aldosterone-regulated sodium reabsorption+++04140///Autophagy - animal+++04920///Adipocytokine signaling pathway+++04722///Neurotrophin signaling pathway+++04211///Longevity regulating pathway+++04068///Fox…	Organismal Systems+++Cellular Processes+++Environmental Information Processing	Nervous system+++Excretory system+++Transport and catabolism+++Aging+++Endocrine system+++Signal transduction
538639	NLRP3	mRNA	04217///Necroptosis+++04625///C-type lectin receptor signaling pathway+++04621///NOD-like receptor signaling pathway	Organismal Systems+++Cellular Processes	Cell growth and death+++Immune system
538751	AREG	mRNA	04012///ErbB signaling pathway+++04010///MAPK signaling pathway+++04390///Hippo signaling pathway+++04151///PI3K-Akt signaling pathway	Environmental Information Processing	Signal transduction
538846	JAM2	mRNA	04530///Tight junction+++04514///Cell adhesion molecules (CAMs)+++04670///Leukocyte transendothelial migration	Organismal Systems+++Cellular Processes+++Environmental Information Processing	Cellular community - eukaryotes+++Signaling molecules and interaction+++Immune system
538933	TBX21	mRNA	04659///Th17 cell differentiation+++04658///Th1 and Th2 cell differentiation	Organismal Systems	Immune system
538947	OR2H1	mRNA	04740///Olfactory transduction	Organismal Systems	Sensory system
538957	TGFB3	mRNA	04218///Cellular senescence+++04010///MAPK signaling pathway+++04350///TGF-beta signaling pathway+++04060///Cytokine-cytokine receptor interaction+++04390///Hippo signaling pathway+++04068///FoxO signaling pathway+++04110///Cell cycle	Cellular Processes+++Environmental Information Processing	Cell growth and death+++Signaling molecules and interaction+++Signal transduction
538996	ABCC8	mRNA	02010///ABC transporters+++04911///Insulin secretion	Organismal Systems+++Environmental Information Processing	Endocrine system+++Membrane transport
539093	GZMA	mRNA	04080///Neuroactive ligand-receptor interaction	Environmental Information Processing	Signaling molecules and interaction
539141	PSMA2	mRNA	03050///Proteasome	Genetic Information Processing	Folding, sorting and degradation
539224	PAK6	mRNA	04660///T cell receptor signaling pathway+++04012///ErbB signaling pathway+++04510///Focal adhesion+++04360///Axon guidance+++04810///Regulation of actin cytoskeleton+++04014///Ras signaling pathway	Cellular Processes+++Organismal Systems+++Environmental Information Processing	Cellular community - eukaryotes+++Cell motility+++Immune system+++Signal transduction+++Development
539238	ANK2	mRNA	04624///Toll and Imd signaling pathway	Organismal Systems	Immune system
539369	NRP1	mRNA	04360///Axon guidance	Organismal Systems	Development
539392	PDCD1LG2	mRNA	04514///Cell adhesion molecules (CAMs)	Environmental Information Processing	Signaling molecules and interaction
539449	PLK2	mRNA	04068///FoxO signaling pathway	Environmental Information Processing	Signal transduction
539466	PPP1R3C	mRNA	04910///Insulin signaling pathway	Organismal Systems	Endocrine system
539548	CNTFR	mRNA	04630///Jak-STAT signaling pathway+++04060///Cytokine-cytokine receptor interaction	Environmental Information Processing	Signaling molecules and interaction+++Signal transduction
539586	KCNK9	mRNA	04925///Aldosterone synthesis and secretion	Organismal Systems	Endocrine system
539606	PYCR1	mRNA	01110///Biosynthesis of secondary metabolites+++01100///Metabolic pathways+++01230///Biosynthesis of amino acids+++01130///Biosynthesis of antibiotics+++00330///Arginine and proline metabolism	Metabolism	Global and overview maps+++Amino acid metabolism
539640	RCAN1	mRNA	04921///Oxytocin signaling pathway+++04919///Thyroid hormone signaling pathway	Organismal Systems	Endocrine system
539703	P2RY6	mRNA	04080///Neuroactive ligand-receptor interaction	Environmental Information Processing	Signaling molecules and interaction
539780	NAIP	mRNA	04621///NOD-like receptor signaling pathway	Organismal Systems	Immune system
539960	STX11	mRNA	04130///SNARE interactions in vesicular transport	Genetic Information Processing	Folding, sorting and degradation
540080	CYP24A1	mRNA	01100///Metabolic pathways+++04928///Parathyroid hormone synthesis, secretion and action+++00100///Steroid biosynthesis	Organismal Systems+++Metabolism	Global and overview maps+++Endocrine system+++Lipid metabolism
540106	PDGFB	mRNA	04510///Focal adhesion+++04810///Regulation of actin cytoskeleton+++04540///Gap junction+++04630///Jak-STAT signaling pathway+++04010///MAPK signaling pathway+++04015///Rap1 signaling pathway+++04014///Ras signaling pathway+++04151///PI3K-Akt signaling pathway+++04072///Phospholipase D signaling pathway	Cellular Processes+++Environmental Information Processing	Cellular community - eukaryotes+++Cell motility+++Signal transduction
540310	ARHGAP35	mRNA	04510///Focal adhesion+++04810///Regulation of actin cytoskeleton+++04611///Platelet activation+++04670///Leukocyte transendothelial migration	Organismal Systems+++Cellular Processes	Cellular community - eukaryotes+++Cell motility+++Immune system
540388	TGFA	mRNA	04012///ErbB signaling pathway+++04915///Estrogen signaling pathway+++04010///MAPK signaling pathway+++04014///Ras signaling pathway+++04151///PI3K-Akt signaling pathway	Organismal Systems+++Environmental Information Processing	Endocrine system+++Signal transduction
540513	RHOBTB1	mRNA	04120///Ubiquitin mediated proteolysis	Genetic Information Processing	Folding, sorting and degradation
540586	SOCS7	mRNA	04917///Prolactin signaling pathway+++04630///Jak-STAT signaling pathway	Organismal Systems+++Environmental Information Processing	Endocrine system+++Signal transduction
540588	MAML3	mRNA	04658///Th1 and Th2 cell differentiation+++04330///Notch signaling pathway	Organismal Systems+++Environmental Information Processing	Immune system+++Signal transduction
540605	CREM	mRNA	04261///Adrenergic signaling in cardiomyocytes	Organismal Systems	Circulatory system
540853	SNAP25	mRNA	04721///Synaptic vesicle cycle+++04911///Insulin secretion	Organismal Systems	Nervous system+++Endocrine system
540985	ME1	mRNA	01200///Carbon metabolism+++01100///Metabolic pathways+++00620///Pyruvate metabolism+++01120///Microbial metabolism in diverse environments+++00710///Carbon fixation in photosynthetic organisms	Metabolism	Global and overview maps+++Energy metabolism+++Carbohydrate metabolism
540997	CNTNAP1	mRNA	04514///Cell adhesion molecules (CAMs)	Environmental Information Processing	Signaling molecules and interaction
541119	SLC1A2	mRNA	04724///Glutamatergic synapse	Organismal Systems	Nervous system
613313	GBP4	mRNA	04621///NOD-like receptor signaling pathway	Organismal Systems	Immune system
613358	MT1E	mRNA	04978///Mineral absorption+++04212///Longevity regulating pathway - worm	Organismal Systems	Digestive system+++Aging
613413	HNMT	mRNA	00340///Histidine metabolism	Metabolism	Amino acid metabolism
613723	PPBP	mRNA	04060///Cytokine-cytokine receptor interaction+++04062///Chemokine signaling pathway	Organismal Systems+++Environmental Information Processing	Signaling molecules and interaction+++Immune system
613907	BHLHE41	mRNA	04710///Circadian rhythm	Organismal Systems	Environmental adaptation
614049	NPAS2	mRNA	04710///Circadian rhythm	Organismal Systems	Environmental adaptation
614103	DCTPP1	mRNA	01100///Metabolic pathways+++00240///Pyrimidine metabolism	Metabolism	Global and overview maps+++Nucleotide metabolism
614308	ATP4B	mRNA	04971///Gastric acid secretion+++04966///Collecting duct acid secretion+++00190///Oxidative phosphorylation	Organismal Systems+++Metabolism	Excretory system+++Digestive system+++Energy metabolism
614323	CA12	mRNA	00910///Nitrogen metabolism	Metabolism	Energy metabolism
614688	POLB	mRNA	03410///Base excision repair	Genetic Information Processing	Replication and repair
614786	WWTR1	mRNA	04392///Hippo signaling pathway - multiple species+++04390///Hippo signaling pathway	Environmental Information Processing	Signal transduction
614927	IL27	mRNA	04060///Cytokine-cytokine receptor interaction	Environmental Information Processing	Signaling molecules and interaction
615012	MAN1C1	mRNA	00510///N-Glycan biosynthesis+++01100///Metabolic pathways+++04141///Protein processing in endoplasmic reticulum+++00513///Various types of N-glycan biosynthesis	Genetic Information Processing+++Metabolism	Global and overview maps+++Glycan biosynthesis and metabolism+++Folding, sorting and degradation
615030	IL15RA	mRNA	04672///Intestinal immune network for IgA production+++04630///Jak-STAT signaling pathway+++04060///Cytokine-cytokine receptor interaction	Organismal Systems+++Environmental Information Processing	Signaling molecules and interaction+++Immune system+++Signal transduction
615066	LOC615066	mRNA	04111///Cell cycle - yeast+++04914///Progesterone-mediated oocyte maturation+++04114///Oocyte meiosis+++04113///Meiosis - yeast+++04120///Ubiquitin mediated proteolysis+++04110///Cell cycle	Genetic Information Processing+++Organismal Systems+++Cellular Processes	Cell growth and death+++Endocrine system+++Folding, sorting and degradation
615107	CXCL10	mRNA	04657///IL-17 signaling pathway+++04622///RIG-I-like receptor signaling pathway+++04623///Cytosolic DNA-sensing pathway+++04668///TNF signaling pathway+++04060///Cytokine-cytokine receptor interaction+++04620///Toll-like receptor signaling pathway+++04062///Chemokine signaling pathway	Organismal Systems+++Environmental Information Processing	Signaling molecules and interaction+++Signal transduction+++Immune system
615135	IPMK	mRNA	04138///Autophagy - yeast+++01100///Metabolic pathways+++00562///Inositol phosphate metabolism+++04070///Phosphatidylinositol signaling system	Cellular Processes+++Environmental Information Processing+++Metabolism	Global and overview maps+++Transport and catabolism+++Signal transduction+++Carbohydrate metabolism
615535	ENPP1	mRNA	01100///Metabolic pathways+++00230///Purine metabolism+++00500///Starch and sucrose metabolism+++00240///Pyrimidine metabolism+++00740///Riboflavin metabolism+++00760///Nicotinate and nicotinamide metabolism+++00770///Pantothenate and CoA biosynthesis	Metabolism	Global and overview maps+++Metabolism of cofactors and vitamins+++Nucleotide metabolism+++Carbohydrate metabolism
615553	RMI2	mRNA	03460///Fanconi anemia pathway	Genetic Information Processing	Replication and repair
615833	IFITM2	mRNA	04662///B cell receptor signaling pathway	Organismal Systems	Immune system
616094	LOC616094	mRNA	04742///Taste transduction+++04726///Serotonergic synapse	Organismal Systems	Nervous system+++Sensory system
616254	LOC616254	mRNA	04650///Natural killer cell mediated cytotoxicity+++04514///Cell adhesion molecules (CAMs)	Organismal Systems+++Environmental Information Processing	Signaling molecules and interaction+++Immune system
616364	LOC616364	mRNA	04060///Cytokine-cytokine receptor interaction+++04620///Toll-like receptor signaling pathway+++04062///Chemokine signaling pathway	Organismal Systems+++Environmental Information Processing	Signaling molecules and interaction+++Immune system
616369	CDKN2A	mRNA	04218///Cellular senescence+++04115///p53 signaling pathway+++04110///Cell cycle	Cellular Processes	Cell growth and death
616377	CDA	mRNA	00240///Pyrimidine metabolism+++00983///Drug metabolism - other enzymes+++01100///Metabolic pathways	Metabolism	Global and overview maps+++Nucleotide metabolism+++Xenobiotics biodegradation and metabolism
616646	CLEC4D	mRNA	04625///C-type lectin receptor signaling pathway	Organismal Systems	Immune system
616753	CISH	mRNA	04917///Prolactin signaling pathway+++04630///Jak-STAT signaling pathway	Organismal Systems+++Environmental Information Processing	Endocrine system+++Signal transduction
616757	BST1	mRNA	01100///Metabolic pathways+++04970///Salivary secretion+++04972///Pancreatic secretion+++00760///Nicotinate and nicotinamide metabolism	Organismal Systems+++Metabolism	Global and overview maps+++Metabolism of cofactors and vitamins+++Digestive system
616818	S100A8	mRNA	04657///IL-17 signaling pathway	Organismal Systems	Immune system
616996	CCL22	mRNA	04625///C-type lectin receptor signaling pathway+++04060///Cytokine-cytokine receptor interaction+++04062///Chemokine signaling pathway	Organismal Systems+++Environmental Information Processing	Signaling molecules and interaction+++Immune system
617079	LOC617079	mRNA	02010///ABC transporters+++04976///Bile secretion+++04024///cAMP signaling pathway	Organismal Systems+++Environmental Information Processing	Digestive system+++Signal transduction+++Membrane transport
617258	CCL24	mRNA	04060///Cytokine-cytokine receptor interaction+++04062///Chemokine signaling pathway	Organismal Systems+++Environmental Information Processing	Signaling molecules and interaction+++Immune system
617429	PABPN1L	mRNA	03015///mRNA surveillance pathway	Genetic Information Processing	Translation
617435	C1QB	mRNA	04610///Complement and coagulation cascades	Organismal Systems	Immune system
617525	LIMD1	mRNA	04392///Hippo signaling pathway - multiple species+++04390///Hippo signaling pathway+++04391///Hippo signaling pathway - fly	Environmental Information Processing	Signal transduction
617802	SCNN1G	mRNA	04960///Aldosterone-regulated sodium reabsorption+++04742///Taste transduction	Organismal Systems	Excretory system+++Sensory system
617807	PSMF1	mRNA	03050///Proteasome	Genetic Information Processing	Folding, sorting and degradation
617881	F13A1	mRNA	04610///Complement and coagulation cascades	Organismal Systems	Immune system
618294	IL9R	mRNA	04640///Hematopoietic cell lineage+++04630///Jak-STAT signaling pathway+++04060///Cytokine-cytokine receptor interaction	Organismal Systems+++Environmental Information Processing	Signaling molecules and interaction+++Immune system+++Signal transduction
618367	LOC618367	mRNA	01110///Biosynthesis of secondary metabolites+++04014///Ras signaling pathway+++00564///Glycerophospholipid metabolism+++01100///Metabolic pathways+++00565///Ether lipid metabolism+++00592///alpha-Linolenic acid metabolism+++04923///Regulation of lipolysis in adipocytes+++00591///Linoleic acid metabolism+++00590///Arachidonic acid metabolism	Organismal Systems+++Environmental Information Processing+++Metabolism	Global and overview maps+++Endocrine system+++Lipid metabolism+++Signal transduction
618733	LOC618733	mRNA	04145///Phagosome+++02010///ABC transporters+++04612///Antigen processing and presentation	Organismal Systems+++Cellular Processes+++Environmental Information Processing	Transport and catabolism+++Immune system+++Membrane transport
654488	OAS1Y	mRNA	04621///NOD-like receptor signaling pathway	Organismal Systems	Immune system
767920	CD24	mRNA	04640///Hematopoietic cell lineage	Organismal Systems	Immune system
768054	CARD9	mRNA	04625///C-type lectin receptor signaling pathway+++04621///NOD-like receptor signaling pathway	Organismal Systems	Immune system
768225	NR1D1	mRNA	04710///Circadian rhythm	Organismal Systems	Environmental adaptation
777776	LYZ	mRNA	04970///Salivary secretion	Organismal Systems	Digestive system
781426	NOD1	mRNA	04621///NOD-like receptor signaling pathway	Organismal Systems	Immune system
781568	TRAF4	mRNA	04657///IL-17 signaling pathway+++04214///Apoptosis - fly	Organismal Systems+++Cellular Processes	Cell growth and death+++Immune system
781648	LAP3	mRNA	01100///Metabolic pathways+++00480///Glutathione metabolism+++00330///Arginine and proline metabolism	Metabolism	Global and overview maps+++Amino acid metabolism+++Metabolism of other amino acids
781663	LOC781663	mRNA	04610///Complement and coagulation cascades	Organismal Systems	Immune system
781710	LOC781710	mRNA	04621///NOD-like receptor signaling pathway	Organismal Systems	Immune system
782075	IL26	mRNA	04060///Cytokine-cytokine receptor interaction	Environmental Information Processing	Signaling molecules and interaction
782472	CGAS	mRNA	04623///Cytosolic DNA-sensing pathway	Organismal Systems	Immune system
782652	FCGR2A	mRNA	04145///Phagosome+++04380///Osteoclast differentiation	Organismal Systems+++Cellular Processes	Transport and catabolism+++Development
782774	P2RY13	mRNA	04080///Neuroactive ligand-receptor interaction	Environmental Information Processing	Signaling molecules and interaction
782825	GCNT4	mRNA	01100///Metabolic pathways+++00512///Mucin type O-glycan biosynthesis	Metabolism	Global and overview maps+++Glycan biosynthesis and metabolism
783432	TNFRSF25	mRNA	04060///Cytokine-cytokine receptor interaction	Environmental Information Processing	Signaling molecules and interaction
783604	LOC783604	mRNA	04621///NOD-like receptor signaling pathway	Organismal Systems	Immune system
783645	VCL	mRNA	04510///Focal adhesion+++04810///Regulation of actin cytoskeleton+++04520///Adherens junction+++04670///Leukocyte transendothelial migration	Organismal Systems+++Cellular Processes	Cellular community - eukaryotes+++Cell motility+++Immune system
783725	CD72	mRNA	04662///B cell receptor signaling pathway	Organismal Systems	Immune system
784304	CMPK2	mRNA	01100///Metabolic pathways+++00240///Pyrimidine metabolism	Metabolism	Global and overview maps+++Nucleotide metabolism
785445	LOC785445	mRNA	03040///Spliceosome	Genetic Information Processing	Transcription
785489	MBOAT2	mRNA	01110///Biosynthesis of secondary metabolites+++00564///Glycerophospholipid metabolism+++01100///Metabolic pathways+++00561///Glycerolipid metabolism	Metabolism	Global and overview maps+++Lipid metabolism
785655	ERBB3	mRNA	04012///ErbB signaling pathway+++04020///Calcium signaling pathway+++04010///MAPK signaling pathway+++04151///PI3K-Akt signaling pathway	Environmental Information Processing	Signal transduction
786156	CCL1	mRNA	04060///Cytokine-cytokine receptor interaction+++04062///Chemokine signaling pathway	Organismal Systems+++Environmental Information Processing	Signaling molecules and interaction+++Immune system
786258	LOC786258	mRNA	03008///Ribosome biogenesis in eukaryotes+++03013///RNA transport	Genetic Information Processing	Translation
786717	LOC786717	mRNA	04660///T cell receptor signaling pathway+++04020///Calcium signaling pathway+++04514///Cell adhesion molecules (CAMs)+++04672///Intestinal immune network for IgA production+++04064///NF-kappa B signaling pathway+++04015///Rap1 signaling pathway+++04014///Ras signaling pathway+++04659///Th17 cell differentiation+++04658///Th1 and Th2 cell differentiation+++04612///Antigen processing and presentat…	Organismal Systems+++Environmental Information Processing	Signaling molecules and interaction+++Immune system+++Signal transduction
787326	GGT5	mRNA	01100///Metabolic pathways+++00480///Glutathione metabolism+++00430///Taurine and hypotaurine metabolism+++00590///Arachidonic acid metabolism+++00460///Cyanoamino acid metabolism	Metabolism	Global and overview maps+++Lipid metabolism+++Metabolism of other amino acids
787359	DPF3	mRNA	04714///Thermogenesis	Organismal Systems	Environmental adaptation
787578	MRC1	mRNA	04145///Phagosome	Cellular Processes	Transport and catabolism
789216	IRF1	mRNA	04625///C-type lectin receptor signaling pathway+++04917///Prolactin signaling pathway+++04668///TNF signaling pathway	Organismal Systems+++Environmental Information Processing	Endocrine system+++Signal transduction+++Immune system
789503	LOC789503	mRNA	04657///IL-17 signaling pathway+++04970///Salivary secretion	Organismal Systems	Digestive system+++Immune system
790225	MLKL	mRNA	04217///Necroptosis+++04668///TNF signaling pathway	Cellular Processes+++Environmental Information Processing	Cell growth and death+++Signal transduction
