# Supplementary material for: Th17 cell differentiation induced by cytopathogenic biotype BVDV-2 in bovine PBLCs
Source: BMC Genomics. 2021 Dec 7;22:884. doi: 10.1186/s12864-021-08194-w (PMC8650399; doi:10.1186/s12864-021-08194-w)
Supplement: Supplementary file 4 — Additional file 4: Table S5. KEGG interaction network analysis of differentially expressed mRNAs. [file 12864_2021_8194_MOESM4_ESM.xls]

## Sheet: Sheet1
Table S5 KEGG interaction network analysis of differentially expressed mRNAs
SUID	interaction	name	selected	shared interaction	shared name
306	interacts with	p53 signaling pathway (interacts with) GADD45G	FALSE	interacts with	p53 signaling pathway (interacts with) GADD45G
307	interacts with	p53 signaling pathway (interacts with) SESN2	FALSE	interacts with	p53 signaling pathway (interacts with) SESN2
308	interacts with	p53 signaling pathway (interacts with) ZMAT3	FALSE	interacts with	p53 signaling pathway (interacts with) ZMAT3
309	interacts with	p53 signaling pathway (interacts with) IGFBP3	FALSE	interacts with	p53 signaling pathway (interacts with) IGFBP3
310	interacts with	p53 signaling pathway (interacts with) CCND1	FALSE	interacts with	p53 signaling pathway (interacts with) CCND1
311	interacts with	p53 signaling pathway (interacts with) CDKN2A	FALSE	interacts with	p53 signaling pathway (interacts with) CDKN2A
312	interacts with	p53 signaling pathway (interacts with) PMAIP1	FALSE	interacts with	p53 signaling pathway (interacts with) PMAIP1
313	interacts with	p53 signaling pathway (interacts with) IGFBP4	FALSE	interacts with	p53 signaling pathway (interacts with) IGFBP4
314	interacts with	p53 signaling pathway (interacts with) CCNE1	FALSE	interacts with	p53 signaling pathway (interacts with) CCNE1
315	interacts with	p53 signaling pathway (interacts with) SERPINE1	FALSE	interacts with	p53 signaling pathway (interacts with) SERPINE1
316	interacts with	p53 signaling pathway (interacts with) FAS	FALSE	interacts with	p53 signaling pathway (interacts with) FAS
317	interacts with	p53 signaling pathway (interacts with) GADD45A	FALSE	interacts with	p53 signaling pathway (interacts with) GADD45A
318	interacts with	Phagosome (interacts with) ITGB3	FALSE	interacts with	Phagosome (interacts with) ITGB3
319	interacts with	Phagosome (interacts with) MRC1	FALSE	interacts with	Phagosome (interacts with) MRC1
320	interacts with	Phagosome (interacts with) LOC618733	FALSE	interacts with	Phagosome (interacts with) LOC618733
321	interacts with	Phagosome (interacts with) MSR1	FALSE	interacts with	Phagosome (interacts with) MSR1
322	interacts with	Phagosome (interacts with) ITGAM	FALSE	interacts with	Phagosome (interacts with) ITGAM
323	interacts with	Phagosome (interacts with) C1R	FALSE	interacts with	Phagosome (interacts with) C1R
324	interacts with	Phagosome (interacts with) C3	FALSE	interacts with	Phagosome (interacts with) C3
325	interacts with	Phagosome (interacts with) TAP1	FALSE	interacts with	Phagosome (interacts with) TAP1
326	interacts with	Phagosome (interacts with) TAP2	FALSE	interacts with	Phagosome (interacts with) TAP2
327	interacts with	Phagosome (interacts with) MARCO	FALSE	interacts with	Phagosome (interacts with) MARCO
328	interacts with	Phagosome (interacts with) FCGR3A	FALSE	interacts with	Phagosome (interacts with) FCGR3A
329	interacts with	Phagosome (interacts with) ATP6V1C2	FALSE	interacts with	Phagosome (interacts with) ATP6V1C2
330	interacts with	Phagosome (interacts with) CD36	FALSE	interacts with	Phagosome (interacts with) CD36
331	interacts with	Phagosome (interacts with) FCGR2B	FALSE	interacts with	Phagosome (interacts with) FCGR2B
332	interacts with	Phagosome (interacts with) FCGR1A	FALSE	interacts with	Phagosome (interacts with) FCGR1A
333	interacts with	Phagosome (interacts with) ITGB5	FALSE	interacts with	Phagosome (interacts with) ITGB5
334	interacts with	Phagosome (interacts with) ITGAV	FALSE	interacts with	Phagosome (interacts with) ITGAV
335	interacts with	Phagosome (interacts with) FCGR2A	FALSE	interacts with	Phagosome (interacts with) FCGR2A
336	interacts with	Phagosome (interacts with) MRC2	FALSE	interacts with	Phagosome (interacts with) MRC2
337	interacts with	Phagosome (interacts with) CD14	FALSE	interacts with	Phagosome (interacts with) CD14
338	interacts with	Phagosome (interacts with) OLR1	FALSE	interacts with	Phagosome (interacts with) OLR1
339	interacts with	Chemokine signaling pathway (interacts with) FOXO3	FALSE	interacts with	Chemokine signaling pathway (interacts with) FOXO3
340	interacts with	Chemokine signaling pathway (interacts with) CCL24	FALSE	interacts with	Chemokine signaling pathway (interacts with) CCL24
341	interacts with	Chemokine signaling pathway (interacts with) CCL1	FALSE	interacts with	Chemokine signaling pathway (interacts with) CCL1
342	interacts with	Chemokine signaling pathway (interacts with) CCL17	FALSE	interacts with	Chemokine signaling pathway (interacts with) CCL17
343	interacts with	Chemokine signaling pathway (interacts with) STAT1	FALSE	interacts with	Chemokine signaling pathway (interacts with) STAT1
344	interacts with	Chemokine signaling pathway (interacts with) XCL1	FALSE	interacts with	Chemokine signaling pathway (interacts with) XCL1
345	interacts with	Chemokine signaling pathway (interacts with) CCL20	FALSE	interacts with	Chemokine signaling pathway (interacts with) CCL20
346	interacts with	Chemokine signaling pathway (interacts with) LOC508666	FALSE	interacts with	Chemokine signaling pathway (interacts with) LOC508666
347	interacts with	Chemokine signaling pathway (interacts with) CXCL13	FALSE	interacts with	Chemokine signaling pathway (interacts with) CXCL13
348	interacts with	Chemokine signaling pathway (interacts with) CXCL10	FALSE	interacts with	Chemokine signaling pathway (interacts with) CXCL10
349	interacts with	Chemokine signaling pathway (interacts with) CXCR5	FALSE	interacts with	Chemokine signaling pathway (interacts with) CXCR5
350	interacts with	Chemokine signaling pathway (interacts with) STAT2	FALSE	interacts with	Chemokine signaling pathway (interacts with) STAT2
351	interacts with	Chemokine signaling pathway (interacts with) PPBP	FALSE	interacts with	Chemokine signaling pathway (interacts with) PPBP
352	interacts with	Chemokine signaling pathway (interacts with) CCL22	FALSE	interacts with	Chemokine signaling pathway (interacts with) CCL22
353	interacts with	Chemokine signaling pathway (interacts with) CCL5	FALSE	interacts with	Chemokine signaling pathway (interacts with) CCL5
354	interacts with	Chemokine signaling pathway (interacts with) CCL2	FALSE	interacts with	Chemokine signaling pathway (interacts with) CCL2
355	interacts with	Chemokine signaling pathway (interacts with) CXCL9	FALSE	interacts with	Chemokine signaling pathway (interacts with) CXCL9
356	interacts with	Chemokine signaling pathway (interacts with) NFKBIB	FALSE	interacts with	Chemokine signaling pathway (interacts with) NFKBIB
357	interacts with	Chemokine signaling pathway (interacts with) GNG4	FALSE	interacts with	Chemokine signaling pathway (interacts with) GNG4
358	interacts with	Chemokine signaling pathway (interacts with) LOC515676	FALSE	interacts with	Chemokine signaling pathway (interacts with) LOC515676
359	interacts with	Chemokine signaling pathway (interacts with) LOC616364	FALSE	interacts with	Chemokine signaling pathway (interacts with) LOC616364
360	interacts with	Chemokine signaling pathway (interacts with) XCL2	FALSE	interacts with	Chemokine signaling pathway (interacts with) XCL2
361	interacts with	TNF signaling pathway (interacts with) CCL20	FALSE	interacts with	TNF signaling pathway (interacts with) CCL20
362	interacts with	TNF signaling pathway (interacts with) IFI47	FALSE	interacts with	TNF signaling pathway (interacts with) IFI47
363	interacts with	TNF signaling pathway (interacts with) CXCL10	FALSE	interacts with	TNF signaling pathway (interacts with) CXCL10
364	interacts with	TNF signaling pathway (interacts with) TNF	FALSE	interacts with	TNF signaling pathway (interacts with) TNF
365	interacts with	TNF signaling pathway (interacts with) CASP7	FALSE	interacts with	TNF signaling pathway (interacts with) CASP7
366	interacts with	TNF signaling pathway (interacts with) LIF	FALSE	interacts with	TNF signaling pathway (interacts with) LIF
367	interacts with	TNF signaling pathway (interacts with) CCL5	FALSE	interacts with	TNF signaling pathway (interacts with) CCL5
368	interacts with	TNF signaling pathway (interacts with) PTGS2	FALSE	interacts with	TNF signaling pathway (interacts with) PTGS2
369	interacts with	TNF signaling pathway (interacts with) CCL2	FALSE	interacts with	TNF signaling pathway (interacts with) CCL2
370	interacts with	TNF signaling pathway (interacts with) IL15	FALSE	interacts with	TNF signaling pathway (interacts with) IL15
371	interacts with	TNF signaling pathway (interacts with) MLKL	FALSE	interacts with	TNF signaling pathway (interacts with) MLKL
372	interacts with	TNF signaling pathway (interacts with) IRF1	FALSE	interacts with	TNF signaling pathway (interacts with) IRF1
373	interacts with	TNF signaling pathway (interacts with) CSF1	FALSE	interacts with	TNF signaling pathway (interacts with) CSF1
374	interacts with	TNF signaling pathway (interacts with) CREB3L3	FALSE	interacts with	TNF signaling pathway (interacts with) CREB3L3
375	interacts with	TNF signaling pathway (interacts with) FAS	FALSE	interacts with	TNF signaling pathway (interacts with) FAS
376	interacts with	TNF signaling pathway (interacts with) CREB5	FALSE	interacts with	TNF signaling pathway (interacts with) CREB5
377	interacts with	TNF signaling pathway (interacts with) MMP9	FALSE	interacts with	TNF signaling pathway (interacts with) MMP9
378	interacts with	ECM-receptor interaction (interacts with) AGRN	FALSE	interacts with	ECM-receptor interaction (interacts with) AGRN
379	interacts with	ECM-receptor interaction (interacts with) ITGB3	FALSE	interacts with	ECM-receptor interaction (interacts with) ITGB3
380	interacts with	ECM-receptor interaction (interacts with) LAMC1	FALSE	interacts with	ECM-receptor interaction (interacts with) LAMC1
381	interacts with	ECM-receptor interaction (interacts with) ITGB8	FALSE	interacts with	ECM-receptor interaction (interacts with) ITGB8
382	interacts with	ECM-receptor interaction (interacts with) SPP1	FALSE	interacts with	ECM-receptor interaction (interacts with) SPP1
383	interacts with	ECM-receptor interaction (interacts with) FN1	FALSE	interacts with	ECM-receptor interaction (interacts with) FN1
384	interacts with	ECM-receptor interaction (interacts with) ITGA9	FALSE	interacts with	ECM-receptor interaction (interacts with) ITGA9
385	interacts with	ECM-receptor interaction (interacts with) CD36	FALSE	interacts with	ECM-receptor interaction (interacts with) CD36
386	interacts with	ECM-receptor interaction (interacts with) CHAD	FALSE	interacts with	ECM-receptor interaction (interacts with) CHAD
387	interacts with	ECM-receptor interaction (interacts with) ITGB5	FALSE	interacts with	ECM-receptor interaction (interacts with) ITGB5
388	interacts with	ECM-receptor interaction (interacts with) ITGAV	FALSE	interacts with	ECM-receptor interaction (interacts with) ITGAV
389	interacts with	ECM-receptor interaction (interacts with) COL6A3	FALSE	interacts with	ECM-receptor interaction (interacts with) COL6A3
390	interacts with	ECM-receptor interaction (interacts with) TNXB	FALSE	interacts with	ECM-receptor interaction (interacts with) TNXB
391	interacts with	ECM-receptor interaction (interacts with) VWF	FALSE	interacts with	ECM-receptor interaction (interacts with) VWF
392	interacts with	MAPK signaling pathway (interacts with) 107131286	FALSE	interacts with	MAPK signaling pathway (interacts with) 107131286
393	interacts with	MAPK signaling pathway (interacts with) EREG	FALSE	interacts with	MAPK signaling pathway (interacts with) EREG
394	interacts with	MAPK signaling pathway (interacts with) GADD45G	FALSE	interacts with	MAPK signaling pathway (interacts with) GADD45G
395	interacts with	MAPK signaling pathway (interacts with) FLT3LG	FALSE	interacts with	MAPK signaling pathway (interacts with) FLT3LG
396	interacts with	MAPK signaling pathway (interacts with) NF1	FALSE	interacts with	MAPK signaling pathway (interacts with) NF1
397	interacts with	MAPK signaling pathway (interacts with) DUSP5	FALSE	interacts with	MAPK signaling pathway (interacts with) DUSP5
398	interacts with	MAPK signaling pathway (interacts with) CACNA1S	FALSE	interacts with	MAPK signaling pathway (interacts with) CACNA1S
399	interacts with	MAPK signaling pathway (interacts with) TNF	FALSE	interacts with	MAPK signaling pathway (interacts with) TNF
400	interacts with	MAPK signaling pathway (interacts with) AREG	FALSE	interacts with	MAPK signaling pathway (interacts with) AREG
401	interacts with	MAPK signaling pathway (interacts with) VEGFC	FALSE	interacts with	MAPK signaling pathway (interacts with) VEGFC
402	interacts with	MAPK signaling pathway (interacts with) ERBB3	FALSE	interacts with	MAPK signaling pathway (interacts with) ERBB3
403	interacts with	MAPK signaling pathway (interacts with) CDC25B	FALSE	interacts with	MAPK signaling pathway (interacts with) CDC25B
404	interacts with	MAPK signaling pathway (interacts with) TGFB3	FALSE	interacts with	MAPK signaling pathway (interacts with) TGFB3
405	interacts with	MAPK signaling pathway (interacts with) TGFBR1	FALSE	interacts with	MAPK signaling pathway (interacts with) TGFBR1
406	interacts with	MAPK signaling pathway (interacts with) FLT4	FALSE	interacts with	MAPK signaling pathway (interacts with) FLT4
407	interacts with	MAPK signaling pathway (interacts with) RPS6KA2	FALSE	interacts with	MAPK signaling pathway (interacts with) RPS6KA2
408	interacts with	MAPK signaling pathway (interacts with) ERBB2	FALSE	interacts with	MAPK signaling pathway (interacts with) ERBB2
409	interacts with	MAPK signaling pathway (interacts with) PDGFA	FALSE	interacts with	MAPK signaling pathway (interacts with) PDGFA
410	interacts with	MAPK signaling pathway (interacts with) IGF1R	FALSE	interacts with	MAPK signaling pathway (interacts with) IGF1R
411	interacts with	MAPK signaling pathway (interacts with) IL1A	FALSE	interacts with	MAPK signaling pathway (interacts with) IL1A
412	interacts with	MAPK signaling pathway (interacts with) MECOM	FALSE	interacts with	MAPK signaling pathway (interacts with) MECOM
413	interacts with	MAPK signaling pathway (interacts with) DAXX	FALSE	interacts with	MAPK signaling pathway (interacts with) DAXX
414	interacts with	MAPK signaling pathway (interacts with) RELB	FALSE	interacts with	MAPK signaling pathway (interacts with) RELB
415	interacts with	MAPK signaling pathway (interacts with) TGFA	FALSE	interacts with	MAPK signaling pathway (interacts with) TGFA
416	interacts with	MAPK signaling pathway (interacts with) CSF1	FALSE	interacts with	MAPK signaling pathway (interacts with) CSF1
417	interacts with	MAPK signaling pathway (interacts with) CSF1R	FALSE	interacts with	MAPK signaling pathway (interacts with) CSF1R
418	interacts with	MAPK signaling pathway (interacts with) FGF1	FALSE	interacts with	MAPK signaling pathway (interacts with) FGF1
419	interacts with	MAPK signaling pathway (interacts with) FAS	FALSE	interacts with	MAPK signaling pathway (interacts with) FAS
420	interacts with	MAPK signaling pathway (interacts with) MET	FALSE	interacts with	MAPK signaling pathway (interacts with) MET
421	interacts with	MAPK signaling pathway (interacts with) PDGFB	FALSE	interacts with	MAPK signaling pathway (interacts with) PDGFB
422	interacts with	MAPK signaling pathway (interacts with) VEGFA	FALSE	interacts with	MAPK signaling pathway (interacts with) VEGFA
423	interacts with	MAPK signaling pathway (interacts with) CD14	FALSE	interacts with	MAPK signaling pathway (interacts with) CD14
424	interacts with	MAPK signaling pathway (interacts with) GADD45A	FALSE	interacts with	MAPK signaling pathway (interacts with) GADD45A
425	interacts with	MAPK signaling pathway (interacts with) CACNA1D	FALSE	interacts with	MAPK signaling pathway (interacts with) CACNA1D
426	interacts with	Osteoclast differentiation (interacts with) ITGB3	FALSE	interacts with	Osteoclast differentiation (interacts with) ITGB3
427	interacts with	Osteoclast differentiation (interacts with) STAT1	FALSE	interacts with	Osteoclast differentiation (interacts with) STAT1
428	interacts with	Osteoclast differentiation (interacts with) MITF	FALSE	interacts with	Osteoclast differentiation (interacts with) MITF
429	interacts with	Osteoclast differentiation (interacts with) SIRPB1	FALSE	interacts with	Osteoclast differentiation (interacts with) SIRPB1
430	interacts with	Osteoclast differentiation (interacts with) TNF	FALSE	interacts with	Osteoclast differentiation (interacts with) TNF
431	interacts with	Osteoclast differentiation (interacts with) IFNG	FALSE	interacts with	Osteoclast differentiation (interacts with) IFNG
432	interacts with	Osteoclast differentiation (interacts with) FCGR3A	FALSE	interacts with	Osteoclast differentiation (interacts with) FCGR3A
433	interacts with	Osteoclast differentiation (interacts with) STAT2	FALSE	interacts with	Osteoclast differentiation (interacts with) STAT2
434	interacts with	Osteoclast differentiation (interacts with) TNFRSF11B	FALSE	interacts with	Osteoclast differentiation (interacts with) TNFRSF11B
435	interacts with	Osteoclast differentiation (interacts with) SOCS1	FALSE	interacts with	Osteoclast differentiation (interacts with) SOCS1
436	interacts with	Osteoclast differentiation (interacts with) IRF9	FALSE	interacts with	Osteoclast differentiation (interacts with) IRF9
437	interacts with	Osteoclast differentiation (interacts with) TGFBR1	FALSE	interacts with	Osteoclast differentiation (interacts with) TGFBR1
438	interacts with	Osteoclast differentiation (interacts with) FCGR2B	FALSE	interacts with	Osteoclast differentiation (interacts with) FCGR2B
439	interacts with	Osteoclast differentiation (interacts with) FCGR1A	FALSE	interacts with	Osteoclast differentiation (interacts with) FCGR1A
440	interacts with	Osteoclast differentiation (interacts with) IL1A	FALSE	interacts with	Osteoclast differentiation (interacts with) IL1A
441	interacts with	Osteoclast differentiation (interacts with) TYROBP	FALSE	interacts with	Osteoclast differentiation (interacts with) TYROBP
442	interacts with	Osteoclast differentiation (interacts with) LOC104973826	FALSE	interacts with	Osteoclast differentiation (interacts with) LOC104973826
443	interacts with	Osteoclast differentiation (interacts with) RELB	FALSE	interacts with	Osteoclast differentiation (interacts with) RELB
444	interacts with	Osteoclast differentiation (interacts with) FCGR2A	FALSE	interacts with	Osteoclast differentiation (interacts with) FCGR2A
445	interacts with	Osteoclast differentiation (interacts with) CSF1	FALSE	interacts with	Osteoclast differentiation (interacts with) CSF1
446	interacts with	Osteoclast differentiation (interacts with) CSF1R	FALSE	interacts with	Osteoclast differentiation (interacts with) CSF1R
447	interacts with	PI3K-Akt signaling pathway (interacts with) FOXO3	FALSE	interacts with	PI3K-Akt signaling pathway (interacts with) FOXO3
448	interacts with	PI3K-Akt signaling pathway (interacts with) IRS1	FALSE	interacts with	PI3K-Akt signaling pathway (interacts with) IRS1
449	interacts with	PI3K-Akt signaling pathway (interacts with) 107131286	FALSE	interacts with	PI3K-Akt signaling pathway (interacts with) 107131286
450	interacts with	PI3K-Akt signaling pathway (interacts with) ITGB3	FALSE	interacts with	PI3K-Akt signaling pathway (interacts with) ITGB3
451	interacts with	PI3K-Akt signaling pathway (interacts with) EREG	FALSE	interacts with	PI3K-Akt signaling pathway (interacts with) EREG
452	interacts with	PI3K-Akt signaling pathway (interacts with) CSF3	FALSE	interacts with	PI3K-Akt signaling pathway (interacts with) CSF3
453	interacts with	PI3K-Akt signaling pathway (interacts with) LAMC1	FALSE	interacts with	PI3K-Akt signaling pathway (interacts with) LAMC1
454	interacts with	PI3K-Akt signaling pathway (interacts with) FLT3LG	FALSE	interacts with	PI3K-Akt signaling pathway (interacts with) FLT3LG
455	interacts with	PI3K-Akt signaling pathway (interacts with) ITGB8	FALSE	interacts with	PI3K-Akt signaling pathway (interacts with) ITGB8
456	interacts with	PI3K-Akt signaling pathway (interacts with) SPP1	FALSE	interacts with	PI3K-Akt signaling pathway (interacts with) SPP1
457	interacts with	PI3K-Akt signaling pathway (interacts with) IL7	FALSE	interacts with	PI3K-Akt signaling pathway (interacts with) IL7
458	interacts with	PI3K-Akt signaling pathway (interacts with) FN1	FALSE	interacts with	PI3K-Akt signaling pathway (interacts with) FN1
459	interacts with	PI3K-Akt signaling pathway (interacts with) ITGA9	FALSE	interacts with	PI3K-Akt signaling pathway (interacts with) ITGA9
460	interacts with	PI3K-Akt signaling pathway (interacts with) AREG	FALSE	interacts with	PI3K-Akt signaling pathway (interacts with) AREG
461	interacts with	PI3K-Akt signaling pathway (interacts with) VEGFC	FALSE	interacts with	PI3K-Akt signaling pathway (interacts with) VEGFC
462	interacts with	PI3K-Akt signaling pathway (interacts with) PCK1	FALSE	interacts with	PI3K-Akt signaling pathway (interacts with) PCK1
463	interacts with	PI3K-Akt signaling pathway (interacts with) ERBB3	FALSE	interacts with	PI3K-Akt signaling pathway (interacts with) ERBB3
464	interacts with	PI3K-Akt signaling pathway (interacts with) CHAD	FALSE	interacts with	PI3K-Akt signaling pathway (interacts with) CHAD
465	interacts with	PI3K-Akt signaling pathway (interacts with) FLT4	FALSE	interacts with	PI3K-Akt signaling pathway (interacts with) FLT4
466	interacts with	PI3K-Akt signaling pathway (interacts with) ITGB5	FALSE	interacts with	PI3K-Akt signaling pathway (interacts with) ITGB5
467	interacts with	PI3K-Akt signaling pathway (interacts with) ERBB2	FALSE	interacts with	PI3K-Akt signaling pathway (interacts with) ERBB2
468	interacts with	PI3K-Akt signaling pathway (interacts with) PDGFA	FALSE	interacts with	PI3K-Akt signaling pathway (interacts with) PDGFA
469	interacts with	PI3K-Akt signaling pathway (interacts with) IGF1R	FALSE	interacts with	PI3K-Akt signaling pathway (interacts with) IGF1R
470	interacts with	PI3K-Akt signaling pathway (interacts with) ITGAV	FALSE	interacts with	PI3K-Akt signaling pathway (interacts with) ITGAV
471	interacts with	PI3K-Akt signaling pathway (interacts with) CCND1	FALSE	interacts with	PI3K-Akt signaling pathway (interacts with) CCND1
472	interacts with	PI3K-Akt signaling pathway (interacts with) COL6A3	FALSE	interacts with	PI3K-Akt signaling pathway (interacts with) COL6A3
473	interacts with	PI3K-Akt signaling pathway (interacts with) IL2	FALSE	interacts with	PI3K-Akt signaling pathway (interacts with) IL2
474	interacts with	PI3K-Akt signaling pathway (interacts with) TNXB	FALSE	interacts with	PI3K-Akt signaling pathway (interacts with) TNXB
475	interacts with	PI3K-Akt signaling pathway (interacts with) TGFA	FALSE	interacts with	PI3K-Akt signaling pathway (interacts with) TGFA
476	interacts with	PI3K-Akt signaling pathway (interacts with) CSF1	FALSE	interacts with	PI3K-Akt signaling pathway (interacts with) CSF1
477	interacts with	PI3K-Akt signaling pathway (interacts with) IL2RA	FALSE	interacts with	PI3K-Akt signaling pathway (interacts with) IL2RA
478	interacts with	PI3K-Akt signaling pathway (interacts with) GNG4	FALSE	interacts with	PI3K-Akt signaling pathway (interacts with) GNG4
479	interacts with	PI3K-Akt signaling pathway (interacts with) CSF1R	FALSE	interacts with	PI3K-Akt signaling pathway (interacts with) CSF1R
480	interacts with	PI3K-Akt signaling pathway (interacts with) FGF1	FALSE	interacts with	PI3K-Akt signaling pathway (interacts with) FGF1
481	interacts with	PI3K-Akt signaling pathway (interacts with) CREB3L3	FALSE	interacts with	PI3K-Akt signaling pathway (interacts with) CREB3L3
482	interacts with	PI3K-Akt signaling pathway (interacts with) OSM	FALSE	interacts with	PI3K-Akt signaling pathway (interacts with) OSM
483	interacts with	PI3K-Akt signaling pathway (interacts with) CCNE1	FALSE	interacts with	PI3K-Akt signaling pathway (interacts with) CCNE1
484	interacts with	PI3K-Akt signaling pathway (interacts with) VWF	FALSE	interacts with	PI3K-Akt signaling pathway (interacts with) VWF
485	interacts with	PI3K-Akt signaling pathway (interacts with) MET	FALSE	interacts with	PI3K-Akt signaling pathway (interacts with) MET
486	interacts with	PI3K-Akt signaling pathway (interacts with) PDGFB	FALSE	interacts with	PI3K-Akt signaling pathway (interacts with) PDGFB
487	interacts with	PI3K-Akt signaling pathway (interacts with) LOC510185	FALSE	interacts with	PI3K-Akt signaling pathway (interacts with) LOC510185
488	interacts with	PI3K-Akt signaling pathway (interacts with) CREB5	FALSE	interacts with	PI3K-Akt signaling pathway (interacts with) CREB5
489	interacts with	PI3K-Akt signaling pathway (interacts with) VEGFA	FALSE	interacts with	PI3K-Akt signaling pathway (interacts with) VEGFA
490	interacts with	Hematopoietic cell lineage (interacts with) ITGB3	FALSE	interacts with	Hematopoietic cell lineage (interacts with) ITGB3
491	interacts with	Hematopoietic cell lineage (interacts with) CD1E	FALSE	interacts with	Hematopoietic cell lineage (interacts with) CD1E
492	interacts with	Hematopoietic cell lineage (interacts with) IL1R2	FALSE	interacts with	Hematopoietic cell lineage (interacts with) IL1R2
493	interacts with	Hematopoietic cell lineage (interacts with) CSF3	FALSE	interacts with	Hematopoietic cell lineage (interacts with) CSF3
494	interacts with	Hematopoietic cell lineage (interacts with) ITGAM	FALSE	interacts with	Hematopoietic cell lineage (interacts with) ITGAM
495	interacts with	Hematopoietic cell lineage (interacts with) CD38	FALSE	interacts with	Hematopoietic cell lineage (interacts with) CD38
496	interacts with	Hematopoietic cell lineage (interacts with) FLT3LG	FALSE	interacts with	Hematopoietic cell lineage (interacts with) FLT3LG
497	interacts with	Hematopoietic cell lineage (interacts with) CD9	FALSE	interacts with	Hematopoietic cell lineage (interacts with) CD9
498	interacts with	Hematopoietic cell lineage (interacts with) IL7	FALSE	interacts with	Hematopoietic cell lineage (interacts with) IL7
499	interacts with	Hematopoietic cell lineage (interacts with) TNF	FALSE	interacts with	Hematopoietic cell lineage (interacts with) TNF
500	interacts with	Hematopoietic cell lineage (interacts with) CD36	FALSE	interacts with	Hematopoietic cell lineage (interacts with) CD36
501	interacts with	Hematopoietic cell lineage (interacts with) FCGR1A	FALSE	interacts with	Hematopoietic cell lineage (interacts with) FCGR1A
502	interacts with	Hematopoietic cell lineage (interacts with) IL1A	FALSE	interacts with	Hematopoietic cell lineage (interacts with) IL1A
503	interacts with	Hematopoietic cell lineage (interacts with) CSF1	FALSE	interacts with	Hematopoietic cell lineage (interacts with) CSF1
504	interacts with	Hematopoietic cell lineage (interacts with) IL2RA	FALSE	interacts with	Hematopoietic cell lineage (interacts with) IL2RA
505	interacts with	Hematopoietic cell lineage (interacts with) CSF1R	FALSE	interacts with	Hematopoietic cell lineage (interacts with) CSF1R
506	interacts with	Hematopoietic cell lineage (interacts with) CD24	FALSE	interacts with	Hematopoietic cell lineage (interacts with) CD24
507	interacts with	Hematopoietic cell lineage (interacts with) IL9R	FALSE	interacts with	Hematopoietic cell lineage (interacts with) IL9R
508	interacts with	Hematopoietic cell lineage (interacts with) CD14	FALSE	interacts with	Hematopoietic cell lineage (interacts with) CD14
509	interacts with	Focal adhesion (interacts with) 107131286	FALSE	interacts with	Focal adhesion (interacts with) 107131286
510	interacts with	Focal adhesion (interacts with) ARHGAP35	FALSE	interacts with	Focal adhesion (interacts with) ARHGAP35
511	interacts with	Focal adhesion (interacts with) ITGB3	FALSE	interacts with	Focal adhesion (interacts with) ITGB3
512	interacts with	Focal adhesion (interacts with) PAK6	FALSE	interacts with	Focal adhesion (interacts with) PAK6
513	interacts with	Focal adhesion (interacts with) LAMC1	FALSE	interacts with	Focal adhesion (interacts with) LAMC1
514	interacts with	Focal adhesion (interacts with) ITGB8	FALSE	interacts with	Focal adhesion (interacts with) ITGB8
515	interacts with	Focal adhesion (interacts with) SPP1	FALSE	interacts with	Focal adhesion (interacts with) SPP1
516	interacts with	Focal adhesion (interacts with) FN1	FALSE	interacts with	Focal adhesion (interacts with) FN1
517	interacts with	Focal adhesion (interacts with) PPP1R12B	FALSE	interacts with	Focal adhesion (interacts with) PPP1R12B
518	interacts with	Focal adhesion (interacts with) ITGA9	FALSE	interacts with	Focal adhesion (interacts with) ITGA9
519	interacts with	Focal adhesion (interacts with) VEGFC	FALSE	interacts with	Focal adhesion (interacts with) VEGFC
520	interacts with	Focal adhesion (interacts with) 101905478	FALSE	interacts with	Focal adhesion (interacts with) 101905478
521	interacts with	Focal adhesion (interacts with) CHAD	FALSE	interacts with	Focal adhesion (interacts with) CHAD
522	interacts with	Focal adhesion (interacts with) VCL	FALSE	interacts with	Focal adhesion (interacts with) VCL
523	interacts with	Focal adhesion (interacts with) FLT4	FALSE	interacts with	Focal adhesion (interacts with) FLT4
524	interacts with	Focal adhesion (interacts with) ITGB5	FALSE	interacts with	Focal adhesion (interacts with) ITGB5
525	interacts with	Focal adhesion (interacts with) ERBB2	FALSE	interacts with	Focal adhesion (interacts with) ERBB2
526	interacts with	Focal adhesion (interacts with) PDGFA	FALSE	interacts with	Focal adhesion (interacts with) PDGFA
527	interacts with	Focal adhesion (interacts with) IGF1R	FALSE	interacts with	Focal adhesion (interacts with) IGF1R
528	interacts with	Focal adhesion (interacts with) ITGAV	FALSE	interacts with	Focal adhesion (interacts with) ITGAV
529	interacts with	Focal adhesion (interacts with) CCND1	FALSE	interacts with	Focal adhesion (interacts with) CCND1
530	interacts with	Focal adhesion (interacts with) COL6A3	FALSE	interacts with	Focal adhesion (interacts with) COL6A3
531	interacts with	Focal adhesion (interacts with) TNXB	FALSE	interacts with	Focal adhesion (interacts with) TNXB
532	interacts with	Focal adhesion (interacts with) VWF	FALSE	interacts with	Focal adhesion (interacts with) VWF
533	interacts with	Focal adhesion (interacts with) MET	FALSE	interacts with	Focal adhesion (interacts with) MET
534	interacts with	Focal adhesion (interacts with) PDGFB	FALSE	interacts with	Focal adhesion (interacts with) PDGFB
535	interacts with	Focal adhesion (interacts with) VEGFA	FALSE	interacts with	Focal adhesion (interacts with) VEGFA
536	interacts with	Focal adhesion (interacts with) DOCK1	FALSE	interacts with	Focal adhesion (interacts with) DOCK1
537	interacts with	Jak-STAT signaling pathway (interacts with) SOCS7	FALSE	interacts with	Jak-STAT signaling pathway (interacts with) SOCS7
538	interacts with	Jak-STAT signaling pathway (interacts with) CNTFR	FALSE	interacts with	Jak-STAT signaling pathway (interacts with) CNTFR
539	interacts with	Jak-STAT signaling pathway (interacts with) CSF3	FALSE	interacts with	Jak-STAT signaling pathway (interacts with) CSF3
540	interacts with	Jak-STAT signaling pathway (interacts with) STAT1	FALSE	interacts with	Jak-STAT signaling pathway (interacts with) STAT1
541	interacts with	Jak-STAT signaling pathway (interacts with) IL15RA	FALSE	interacts with	Jak-STAT signaling pathway (interacts with) IL15RA
542	interacts with	Jak-STAT signaling pathway (interacts with) CISH	FALSE	interacts with	Jak-STAT signaling pathway (interacts with) CISH
543	interacts with	Jak-STAT signaling pathway (interacts with) IL7	FALSE	interacts with	Jak-STAT signaling pathway (interacts with) IL7
544	interacts with	Jak-STAT signaling pathway (interacts with) IFNG	FALSE	interacts with	Jak-STAT signaling pathway (interacts with) IFNG
545	interacts with	Jak-STAT signaling pathway (interacts with) IL22	FALSE	interacts with	Jak-STAT signaling pathway (interacts with) IL22
546	interacts with	Jak-STAT signaling pathway (interacts with) STAT2	FALSE	interacts with	Jak-STAT signaling pathway (interacts with) STAT2
547	interacts with	Jak-STAT signaling pathway (interacts with) SOCS1	FALSE	interacts with	Jak-STAT signaling pathway (interacts with) SOCS1
548	interacts with	Jak-STAT signaling pathway (interacts with) IRF9	FALSE	interacts with	Jak-STAT signaling pathway (interacts with) IRF9
549	interacts with	Jak-STAT signaling pathway (interacts with) LIF	FALSE	interacts with	Jak-STAT signaling pathway (interacts with) LIF
550	interacts with	Jak-STAT signaling pathway (interacts with) IL19	FALSE	interacts with	Jak-STAT signaling pathway (interacts with) IL19
551	interacts with	Jak-STAT signaling pathway (interacts with) PDGFA	FALSE	interacts with	Jak-STAT signaling pathway (interacts with) PDGFA
552	interacts with	Jak-STAT signaling pathway (interacts with) IL12RB2	FALSE	interacts with	Jak-STAT signaling pathway (interacts with) IL12RB2
553	interacts with	Jak-STAT signaling pathway (interacts with) CCND1	FALSE	interacts with	Jak-STAT signaling pathway (interacts with) CCND1
554	interacts with	Jak-STAT signaling pathway (interacts with) IL12B	FALSE	interacts with	Jak-STAT signaling pathway (interacts with) IL12B
555	interacts with	Jak-STAT signaling pathway (interacts with) IL15	FALSE	interacts with	Jak-STAT signaling pathway (interacts with) IL15
556	interacts with	Jak-STAT signaling pathway (interacts with) IL2	FALSE	interacts with	Jak-STAT signaling pathway (interacts with) IL2
557	interacts with	Jak-STAT signaling pathway (interacts with) IL10	FALSE	interacts with	Jak-STAT signaling pathway (interacts with) IL10
558	interacts with	Jak-STAT signaling pathway (interacts with) IL2RA	FALSE	interacts with	Jak-STAT signaling pathway (interacts with) IL2RA
559	interacts with	Jak-STAT signaling pathway (interacts with) LOC513706	FALSE	interacts with	Jak-STAT signaling pathway (interacts with) LOC513706
560	interacts with	Jak-STAT signaling pathway (interacts with) OSM	FALSE	interacts with	Jak-STAT signaling pathway (interacts with) OSM
561	interacts with	Jak-STAT signaling pathway (interacts with) IL9R	FALSE	interacts with	Jak-STAT signaling pathway (interacts with) IL9R
562	interacts with	Jak-STAT signaling pathway (interacts with) FHL1	FALSE	interacts with	Jak-STAT signaling pathway (interacts with) FHL1
563	interacts with	Jak-STAT signaling pathway (interacts with) PDGFB	FALSE	interacts with	Jak-STAT signaling pathway (interacts with) PDGFB
564	interacts with	Jak-STAT signaling pathway (interacts with) IL12A	FALSE	interacts with	Jak-STAT signaling pathway (interacts with) IL12A
565	interacts with	Jak-STAT signaling pathway (interacts with) LOC510185	FALSE	interacts with	Jak-STAT signaling pathway (interacts with) LOC510185
566	interacts with	C-type lectin receptor signaling pathway (interacts with) CLEC4D	FALSE	interacts with	C-type lectin receptor signaling pathway (interacts with) CLEC4D
567	interacts with	C-type lectin receptor signaling pathway (interacts with) CCL17	FALSE	interacts with	C-type lectin receptor signaling pathway (interacts with) CCL17
568	interacts with	C-type lectin receptor signaling pathway (interacts with) CLEC4E	FALSE	interacts with	C-type lectin receptor signaling pathway (interacts with) CLEC4E
569	interacts with	C-type lectin receptor signaling pathway (interacts with) STAT1	FALSE	interacts with	C-type lectin receptor signaling pathway (interacts with) STAT1
570	interacts with	C-type lectin receptor signaling pathway (interacts with) TNF	FALSE	interacts with	C-type lectin receptor signaling pathway (interacts with) TNF
571	interacts with	C-type lectin receptor signaling pathway (interacts with) STAT2	FALSE	interacts with	C-type lectin receptor signaling pathway (interacts with) STAT2
572	interacts with	C-type lectin receptor signaling pathway (interacts with) CCL22	FALSE	interacts with	C-type lectin receptor signaling pathway (interacts with) CCL22
573	interacts with	C-type lectin receptor signaling pathway (interacts with) IRF9	FALSE	interacts with	C-type lectin receptor signaling pathway (interacts with) IRF9
574	interacts with	C-type lectin receptor signaling pathway (interacts with) NLRP3	FALSE	interacts with	C-type lectin receptor signaling pathway (interacts with) NLRP3
575	interacts with	C-type lectin receptor signaling pathway (interacts with) PTGS2	FALSE	interacts with	C-type lectin receptor signaling pathway (interacts with) PTGS2
576	interacts with	C-type lectin receptor signaling pathway (interacts with) EGR2	FALSE	interacts with	C-type lectin receptor signaling pathway (interacts with) EGR2
577	interacts with	C-type lectin receptor signaling pathway (interacts with) IL12B	FALSE	interacts with	C-type lectin receptor signaling pathway (interacts with) IL12B
578	interacts with	C-type lectin receptor signaling pathway (interacts with) IL2	FALSE	interacts with	C-type lectin receptor signaling pathway (interacts with) IL2
579	interacts with	C-type lectin receptor signaling pathway (interacts with) RELB	FALSE	interacts with	C-type lectin receptor signaling pathway (interacts with) RELB
580	interacts with	C-type lectin receptor signaling pathway (interacts with) CARD9	FALSE	interacts with	C-type lectin receptor signaling pathway (interacts with) CARD9
581	interacts with	C-type lectin receptor signaling pathway (interacts with) IRF1	FALSE	interacts with	C-type lectin receptor signaling pathway (interacts with) IRF1
582	interacts with	C-type lectin receptor signaling pathway (interacts with) IL10	FALSE	interacts with	C-type lectin receptor signaling pathway (interacts with) IL10
583	interacts with	C-type lectin receptor signaling pathway (interacts with) EGR3	FALSE	interacts with	C-type lectin receptor signaling pathway (interacts with) EGR3
584	interacts with	C-type lectin receptor signaling pathway (interacts with) IL12A	FALSE	interacts with	C-type lectin receptor signaling pathway (interacts with) IL12A
585	interacts with	C-type lectin receptor signaling pathway (interacts with) KSR1	FALSE	interacts with	C-type lectin receptor signaling pathway (interacts with) KSR1
586	interacts with	IL-17 signaling pathway (interacts with) LOC789503	FALSE	interacts with	IL-17 signaling pathway (interacts with) LOC789503
587	interacts with	IL-17 signaling pathway (interacts with) MMP13	FALSE	interacts with	IL-17 signaling pathway (interacts with) MMP13
588	interacts with	IL-17 signaling pathway (interacts with) CSF3	FALSE	interacts with	IL-17 signaling pathway (interacts with) CSF3
589	interacts with	IL-17 signaling pathway (interacts with) CCL17	FALSE	interacts with	IL-17 signaling pathway (interacts with) CCL17
590	interacts with	IL-17 signaling pathway (interacts with) CCL20	FALSE	interacts with	IL-17 signaling pathway (interacts with) CCL20
591	interacts with	IL-17 signaling pathway (interacts with) IL17A	FALSE	interacts with	IL-17 signaling pathway (interacts with) IL17A
592	interacts with	IL-17 signaling pathway (interacts with) CXCL10	FALSE	interacts with	IL-17 signaling pathway (interacts with) CXCL10
593	interacts with	IL-17 signaling pathway (interacts with) TNF	FALSE	interacts with	IL-17 signaling pathway (interacts with) TNF
594	interacts with	IL-17 signaling pathway (interacts with) S100A8	FALSE	interacts with	IL-17 signaling pathway (interacts with) S100A8
595	interacts with	IL-17 signaling pathway (interacts with) IFNG	FALSE	interacts with	IL-17 signaling pathway (interacts with) IFNG
596	interacts with	IL-17 signaling pathway (interacts with) LOC107131204	FALSE	interacts with	IL-17 signaling pathway (interacts with) LOC107131204
597	interacts with	IL-17 signaling pathway (interacts with) DEFB4A	FALSE	interacts with	IL-17 signaling pathway (interacts with) DEFB4A
598	interacts with	IL-17 signaling pathway (interacts with) PTGS2	FALSE	interacts with	IL-17 signaling pathway (interacts with) PTGS2
599	interacts with	IL-17 signaling pathway (interacts with) S100A9	FALSE	interacts with	IL-17 signaling pathway (interacts with) S100A9
600	interacts with	IL-17 signaling pathway (interacts with) TRAF4	FALSE	interacts with	IL-17 signaling pathway (interacts with) TRAF4
601	interacts with	IL-17 signaling pathway (interacts with) IL17F	FALSE	interacts with	IL-17 signaling pathway (interacts with) IL17F
602	interacts with	IL-17 signaling pathway (interacts with) CCL2	FALSE	interacts with	IL-17 signaling pathway (interacts with) CCL2
603	interacts with	IL-17 signaling pathway (interacts with) DEFB3	FALSE	interacts with	IL-17 signaling pathway (interacts with) DEFB3
604	interacts with	IL-17 signaling pathway (interacts with) MMP1	FALSE	interacts with	IL-17 signaling pathway (interacts with) MMP1
605	interacts with	IL-17 signaling pathway (interacts with) LCN2	FALSE	interacts with	IL-17 signaling pathway (interacts with) LCN2
606	interacts with	IL-17 signaling pathway (interacts with) MMP9	FALSE	interacts with	IL-17 signaling pathway (interacts with) MMP9
607	interacts with	NOD-like receptor signaling pathway (interacts with) STAT1	FALSE	interacts with	NOD-like receptor signaling pathway (interacts with) STAT1
608	interacts with	NOD-like receptor signaling pathway (interacts with) LOC100336669	FALSE	interacts with	NOD-like receptor signaling pathway (interacts with) LOC100336669
609	interacts with	NOD-like receptor signaling pathway (interacts with) GBP4	FALSE	interacts with	NOD-like receptor signaling pathway (interacts with) GBP4
610	interacts with	NOD-like receptor signaling pathway (interacts with) OAS1Y	FALSE	interacts with	NOD-like receptor signaling pathway (interacts with) OAS1Y
611	interacts with	NOD-like receptor signaling pathway (interacts with) LOC512486	FALSE	interacts with	NOD-like receptor signaling pathway (interacts with) LOC512486
612	interacts with	NOD-like receptor signaling pathway (interacts with) NOD1	FALSE	interacts with	NOD-like receptor signaling pathway (interacts with) NOD1
613	interacts with	NOD-like receptor signaling pathway (interacts with) NLRP1	FALSE	interacts with	NOD-like receptor signaling pathway (interacts with) NLRP1
614	interacts with	NOD-like receptor signaling pathway (interacts with) TNF	FALSE	interacts with	NOD-like receptor signaling pathway (interacts with) TNF
615	interacts with	NOD-like receptor signaling pathway (interacts with) STAT2	FALSE	interacts with	NOD-like receptor signaling pathway (interacts with) STAT2
616	interacts with	NOD-like receptor signaling pathway (interacts with) LOC783604	FALSE	interacts with	NOD-like receptor signaling pathway (interacts with) LOC783604
617	interacts with	NOD-like receptor signaling pathway (interacts with) NAIP	FALSE	interacts with	NOD-like receptor signaling pathway (interacts with) NAIP
618	interacts with	NOD-like receptor signaling pathway (interacts with) IRF9	FALSE	interacts with	NOD-like receptor signaling pathway (interacts with) IRF9
619	interacts with	NOD-like receptor signaling pathway (interacts with) LOC510382	FALSE	interacts with	NOD-like receptor signaling pathway (interacts with) LOC510382
620	interacts with	NOD-like receptor signaling pathway (interacts with) NLRP3	FALSE	interacts with	NOD-like receptor signaling pathway (interacts with) NLRP3
621	interacts with	NOD-like receptor signaling pathway (interacts with) GBP5	FALSE	interacts with	NOD-like receptor signaling pathway (interacts with) GBP5
622	interacts with	NOD-like receptor signaling pathway (interacts with) CCL5	FALSE	interacts with	NOD-like receptor signaling pathway (interacts with) CCL5
623	interacts with	NOD-like receptor signaling pathway (interacts with) IFI16	FALSE	interacts with	NOD-like receptor signaling pathway (interacts with) IFI16
624	interacts with	NOD-like receptor signaling pathway (interacts with) LOC511531	FALSE	interacts with	NOD-like receptor signaling pathway (interacts with) LOC511531
625	interacts with	NOD-like receptor signaling pathway (interacts with) GBP2	FALSE	interacts with	NOD-like receptor signaling pathway (interacts with) GBP2
626	interacts with	NOD-like receptor signaling pathway (interacts with) OAS1Z	FALSE	interacts with	NOD-like receptor signaling pathway (interacts with) OAS1Z
627	interacts with	NOD-like receptor signaling pathway (interacts with) CCL2	FALSE	interacts with	NOD-like receptor signaling pathway (interacts with) CCL2
628	interacts with	NOD-like receptor signaling pathway (interacts with) NAMPT	FALSE	interacts with	NOD-like receptor signaling pathway (interacts with) NAMPT
629	interacts with	NOD-like receptor signaling pathway (interacts with) GABARAPL1	FALSE	interacts with	NOD-like receptor signaling pathway (interacts with) GABARAPL1
630	interacts with	NOD-like receptor signaling pathway (interacts with) OAS2	FALSE	interacts with	NOD-like receptor signaling pathway (interacts with) OAS2
631	interacts with	NOD-like receptor signaling pathway (interacts with) LOC507055	FALSE	interacts with	NOD-like receptor signaling pathway (interacts with) LOC507055
632	interacts with	NOD-like receptor signaling pathway (interacts with) CARD9	FALSE	interacts with	NOD-like receptor signaling pathway (interacts with) CARD9
633	interacts with	NOD-like receptor signaling pathway (interacts with) NFKBIB	FALSE	interacts with	NOD-like receptor signaling pathway (interacts with) NFKBIB
634	interacts with	NOD-like receptor signaling pathway (interacts with) IRF7	FALSE	interacts with	NOD-like receptor signaling pathway (interacts with) IRF7
635	interacts with	NOD-like receptor signaling pathway (interacts with) OAS1X	FALSE	interacts with	NOD-like receptor signaling pathway (interacts with) OAS1X
636	interacts with	NOD-like receptor signaling pathway (interacts with) LOC781710	FALSE	interacts with	NOD-like receptor signaling pathway (interacts with) LOC781710
637	interacts with	NOD-like receptor signaling pathway (interacts with) GBP6	FALSE	interacts with	NOD-like receptor signaling pathway (interacts with) GBP6
638	interacts with	Complement and coagulation cascades (interacts with) 107131375	FALSE	interacts with	Complement and coagulation cascades (interacts with) 107131375
639	interacts with	Complement and coagulation cascades (interacts with) ITGAM	FALSE	interacts with	Complement and coagulation cascades (interacts with) ITGAM
640	interacts with	Complement and coagulation cascades (interacts with) C1R	FALSE	interacts with	Complement and coagulation cascades (interacts with) C1R
641	interacts with	Complement and coagulation cascades (interacts with) LOC281376	FALSE	interacts with	Complement and coagulation cascades (interacts with) LOC281376
642	interacts with	Complement and coagulation cascades (interacts with) C3	FALSE	interacts with	Complement and coagulation cascades (interacts with) C3
643	interacts with	Complement and coagulation cascades (interacts with) SERPING1	FALSE	interacts with	Complement and coagulation cascades (interacts with) SERPING1
644	interacts with	Complement and coagulation cascades (interacts with) F5	FALSE	interacts with	Complement and coagulation cascades (interacts with) F5
645	interacts with	Complement and coagulation cascades (interacts with) LOC107131209	FALSE	interacts with	Complement and coagulation cascades (interacts with) LOC107131209
646	interacts with	Complement and coagulation cascades (interacts with) CFB	FALSE	interacts with	Complement and coagulation cascades (interacts with) CFB
647	interacts with	Complement and coagulation cascades (interacts with) CFD	FALSE	interacts with	Complement and coagulation cascades (interacts with) CFD
648	interacts with	Complement and coagulation cascades (interacts with) PLAU	FALSE	interacts with	Complement and coagulation cascades (interacts with) PLAU
649	interacts with	Complement and coagulation cascades (interacts with) C2	FALSE	interacts with	Complement and coagulation cascades (interacts with) C2
650	interacts with	Complement and coagulation cascades (interacts with) F13A1	FALSE	interacts with	Complement and coagulation cascades (interacts with) F13A1
651	interacts with	Complement and coagulation cascades (interacts with) A2M	FALSE	interacts with	Complement and coagulation cascades (interacts with) A2M
652	interacts with	Complement and coagulation cascades (interacts with) C1QB	FALSE	interacts with	Complement and coagulation cascades (interacts with) C1QB
653	interacts with	Complement and coagulation cascades (interacts with) PLAT	FALSE	interacts with	Complement and coagulation cascades (interacts with) PLAT
654	interacts with	Complement and coagulation cascades (interacts with) LOC781663	FALSE	interacts with	Complement and coagulation cascades (interacts with) LOC781663
655	interacts with	Complement and coagulation cascades (interacts with) PLAUR	FALSE	interacts with	Complement and coagulation cascades (interacts with) PLAUR
656	interacts with	Complement and coagulation cascades (interacts with) VWF	FALSE	interacts with	Complement and coagulation cascades (interacts with) VWF
657	interacts with	Complement and coagulation cascades (interacts with) C1QC	FALSE	interacts with	Complement and coagulation cascades (interacts with) C1QC
658	interacts with	Complement and coagulation cascades (interacts with) SERPINE1	FALSE	interacts with	Complement and coagulation cascades (interacts with) SERPINE1
659	interacts with	Complement and coagulation cascades (interacts with) C5AR1	FALSE	interacts with	Complement and coagulation cascades (interacts with) C5AR1
660	interacts with	Complement and coagulation cascades (interacts with) C1QA	FALSE	interacts with	Complement and coagulation cascades (interacts with) C1QA
661	interacts with	Cytokine-cytokine receptor interaction (interacts with) CCL24	FALSE	interacts with	Cytokine-cytokine receptor interaction (interacts with) CCL24
662	interacts with	Cytokine-cytokine receptor interaction (interacts with) CNTFR	FALSE	interacts with	Cytokine-cytokine receptor interaction (interacts with) CNTFR
663	interacts with	Cytokine-cytokine receptor interaction (interacts with) CCL1	FALSE	interacts with	Cytokine-cytokine receptor interaction (interacts with) CCL1
664	interacts with	Cytokine-cytokine receptor interaction (interacts with) IL1R2	FALSE	interacts with	Cytokine-cytokine receptor interaction (interacts with) IL1R2
665	interacts with	Cytokine-cytokine receptor interaction (interacts with) CSF3	FALSE	interacts with	Cytokine-cytokine receptor interaction (interacts with) CSF3
666	interacts with	Cytokine-cytokine receptor interaction (interacts with) CCL17	FALSE	interacts with	Cytokine-cytokine receptor interaction (interacts with) CCL17
667	interacts with	Cytokine-cytokine receptor interaction (interacts with) XCL1	FALSE	interacts with	Cytokine-cytokine receptor interaction (interacts with) XCL1
668	interacts with	Cytokine-cytokine receptor interaction (interacts with) CCL20	FALSE	interacts with	Cytokine-cytokine receptor interaction (interacts with) CCL20
669	interacts with	Cytokine-cytokine receptor interaction (interacts with) LOC508666	FALSE	interacts with	Cytokine-cytokine receptor interaction (interacts with) LOC508666
670	interacts with	Cytokine-cytokine receptor interaction (interacts with) IL17A	FALSE	interacts with	Cytokine-cytokine receptor interaction (interacts with) IL17A
671	interacts with	Cytokine-cytokine receptor interaction (interacts with) CXCL13	FALSE	interacts with	Cytokine-cytokine receptor interaction (interacts with) CXCL13
672	interacts with	Cytokine-cytokine receptor interaction (interacts with) IL15RA	FALSE	interacts with	Cytokine-cytokine receptor interaction (interacts with) IL15RA
673	interacts with	Cytokine-cytokine receptor interaction (interacts with) LTB	FALSE	interacts with	Cytokine-cytokine receptor interaction (interacts with) LTB
674	interacts with	Cytokine-cytokine receptor interaction (interacts with) CXCL10	FALSE	interacts with	Cytokine-cytokine receptor interaction (interacts with) CXCL10
675	interacts with	Cytokine-cytokine receptor interaction (interacts with) CXCR5	FALSE	interacts with	Cytokine-cytokine receptor interaction (interacts with) CXCR5
676	interacts with	Cytokine-cytokine receptor interaction (interacts with) IL7	FALSE	interacts with	Cytokine-cytokine receptor interaction (interacts with) IL7
677	interacts with	Cytokine-cytokine receptor interaction (interacts with) IL27	FALSE	interacts with	Cytokine-cytokine receptor interaction (interacts with) IL27
678	interacts with	Cytokine-cytokine receptor interaction (interacts with) IL26	FALSE	interacts with	Cytokine-cytokine receptor interaction (interacts with) IL26
679	interacts with	Cytokine-cytokine receptor interaction (interacts with) TNF	FALSE	interacts with	Cytokine-cytokine receptor interaction (interacts with) TNF
680	interacts with	Cytokine-cytokine receptor interaction (interacts with) IL18RAP	FALSE	interacts with	Cytokine-cytokine receptor interaction (interacts with) IL18RAP
681	interacts with	Cytokine-cytokine receptor interaction (interacts with) IFNG	FALSE	interacts with	Cytokine-cytokine receptor interaction (interacts with) IFNG
682	interacts with	Cytokine-cytokine receptor interaction (interacts with) IL1RL1	FALSE	interacts with	Cytokine-cytokine receptor interaction (interacts with) IL1RL1
683	interacts with	Cytokine-cytokine receptor interaction (interacts with) TNFSF15	FALSE	interacts with	Cytokine-cytokine receptor interaction (interacts with) TNFSF15
684	interacts with	Cytokine-cytokine receptor interaction (interacts with) TNFRSF18	FALSE	interacts with	Cytokine-cytokine receptor interaction (interacts with) TNFRSF18
685	interacts with	Cytokine-cytokine receptor interaction (interacts with) IL22	FALSE	interacts with	Cytokine-cytokine receptor interaction (interacts with) IL22
686	interacts with	Cytokine-cytokine receptor interaction (interacts with) TNFSF10	FALSE	interacts with	Cytokine-cytokine receptor interaction (interacts with) TNFSF10
687	interacts with	Cytokine-cytokine receptor interaction (interacts with) TGFB3	FALSE	interacts with	Cytokine-cytokine receptor interaction (interacts with) TGFB3
688	interacts with	Cytokine-cytokine receptor interaction (interacts with) PPBP	FALSE	interacts with	Cytokine-cytokine receptor interaction (interacts with) PPBP
689	interacts with	Cytokine-cytokine receptor interaction (interacts with) TNFRSF11B	FALSE	interacts with	Cytokine-cytokine receptor interaction (interacts with) TNFRSF11B
690	interacts with	Cytokine-cytokine receptor interaction (interacts with) CCL22	FALSE	interacts with	Cytokine-cytokine receptor interaction (interacts with) CCL22
691	interacts with	Cytokine-cytokine receptor interaction (interacts with) ACVR2A	FALSE	interacts with	Cytokine-cytokine receptor interaction (interacts with) ACVR2A
692	interacts with	Cytokine-cytokine receptor interaction (interacts with) LIF	FALSE	interacts with	Cytokine-cytokine receptor interaction (interacts with) LIF
693	interacts with	Cytokine-cytokine receptor interaction (interacts with) IL19	FALSE	interacts with	Cytokine-cytokine receptor interaction (interacts with) IL19
694	interacts with	Cytokine-cytokine receptor interaction (interacts with) TGFBR1	FALSE	interacts with	Cytokine-cytokine receptor interaction (interacts with) TGFBR1
695	interacts with	Cytokine-cytokine receptor interaction (interacts with) CCL5	FALSE	interacts with	Cytokine-cytokine receptor interaction (interacts with) CCL5
696	interacts with	Cytokine-cytokine receptor interaction (interacts with) IL12RB2	FALSE	interacts with	Cytokine-cytokine receptor interaction (interacts with) IL12RB2
697	interacts with	Cytokine-cytokine receptor interaction (interacts with) TNFRSF4	FALSE	interacts with	Cytokine-cytokine receptor interaction (interacts with) TNFRSF4
698	interacts with	Cytokine-cytokine receptor interaction (interacts with) IL17F	FALSE	interacts with	Cytokine-cytokine receptor interaction (interacts with) IL17F
699	interacts with	Cytokine-cytokine receptor interaction (interacts with) CCL2	FALSE	interacts with	Cytokine-cytokine receptor interaction (interacts with) CCL2
700	interacts with	Cytokine-cytokine receptor interaction (interacts with) CXCL9	FALSE	interacts with	Cytokine-cytokine receptor interaction (interacts with) CXCL9
701	interacts with	Cytokine-cytokine receptor interaction (interacts with) IL1A	FALSE	interacts with	Cytokine-cytokine receptor interaction (interacts with) IL1A
702	interacts with	Cytokine-cytokine receptor interaction (interacts with) IL12B	FALSE	interacts with	Cytokine-cytokine receptor interaction (interacts with) IL12B
703	interacts with	Cytokine-cytokine receptor interaction (interacts with) IL15	FALSE	interacts with	Cytokine-cytokine receptor interaction (interacts with) IL15
704	interacts with	Cytokine-cytokine receptor interaction (interacts with) IL2	FALSE	interacts with	Cytokine-cytokine receptor interaction (interacts with) IL2
705	interacts with	Cytokine-cytokine receptor interaction (interacts with) IL10	FALSE	interacts with	Cytokine-cytokine receptor interaction (interacts with) IL10
706	interacts with	Cytokine-cytokine receptor interaction (interacts with) TNFSF9	FALSE	interacts with	Cytokine-cytokine receptor interaction (interacts with) TNFSF9
707	interacts with	Cytokine-cytokine receptor interaction (interacts with) CSF1	FALSE	interacts with	Cytokine-cytokine receptor interaction (interacts with) CSF1
708	interacts with	Cytokine-cytokine receptor interaction (interacts with) IL2RA	FALSE	interacts with	Cytokine-cytokine receptor interaction (interacts with) IL2RA
709	interacts with	Cytokine-cytokine receptor interaction (interacts with) LOC513706	FALSE	interacts with	Cytokine-cytokine receptor interaction (interacts with) LOC513706
710	interacts with	Cytokine-cytokine receptor interaction (interacts with) CSF1R	FALSE	interacts with	Cytokine-cytokine receptor interaction (interacts with) CSF1R
711	interacts with	Cytokine-cytokine receptor interaction (interacts with) OSM	FALSE	interacts with	Cytokine-cytokine receptor interaction (interacts with) OSM
712	interacts with	Cytokine-cytokine receptor interaction (interacts with) IL9R	FALSE	interacts with	Cytokine-cytokine receptor interaction (interacts with) IL9R
713	interacts with	Cytokine-cytokine receptor interaction (interacts with) IL36A	FALSE	interacts with	Cytokine-cytokine receptor interaction (interacts with) IL36A
714	interacts with	Cytokine-cytokine receptor interaction (interacts with) LOC515676	FALSE	interacts with	Cytokine-cytokine receptor interaction (interacts with) LOC515676
715	interacts with	Cytokine-cytokine receptor interaction (interacts with) TNFRSF9	FALSE	interacts with	Cytokine-cytokine receptor interaction (interacts with) TNFRSF9
716	interacts with	Cytokine-cytokine receptor interaction (interacts with) FAS	FALSE	interacts with	Cytokine-cytokine receptor interaction (interacts with) FAS
717	interacts with	Cytokine-cytokine receptor interaction (interacts with) LOC616364	FALSE	interacts with	Cytokine-cytokine receptor interaction (interacts with) LOC616364
718	interacts with	Cytokine-cytokine receptor interaction (interacts with) XCL2	FALSE	interacts with	Cytokine-cytokine receptor interaction (interacts with) XCL2
719	interacts with	Cytokine-cytokine receptor interaction (interacts with) TNFRSF25	FALSE	interacts with	Cytokine-cytokine receptor interaction (interacts with) TNFRSF25
720	interacts with	Cytokine-cytokine receptor interaction (interacts with) IL12A	FALSE	interacts with	Cytokine-cytokine receptor interaction (interacts with) IL12A
721	interacts with	Cytokine-cytokine receptor interaction (interacts with) LOC510185	FALSE	interacts with	Cytokine-cytokine receptor interaction (interacts with) LOC510185
