# Supplementary material for: Th17 cell differentiation induced by cytopathogenic biotype BVDV-2 in bovine PBLCs
Source: BMC Genomics. 2021 Dec 7;22:884. doi: 10.1186/s12864-021-08194-w (PMC8650399; doi:10.1186/s12864-021-08194-w)
Supplement: Supplementary file 5 — Additional file 5: Table S6. Protein-protein interaction network analysis of differentially expressed mRNAs. [file 12864_2021_8194_MOESM5_ESM.xls]

## Sheet: Sheet1
Table S6 Protein-protein interaction network analysis of differentially expressed mRNAs
#node1	node2	node1_string_internal_id	node2_string_internal_id	node1_external_id	node2_external_id	neighborhood_on_chromosome	gene_fusion	phylogenetic_cooccurrence	homology	coexpression	experimentally_determined_interaction	database_annotated	automated_textmining	combined_score
FLT4	VEGFC	4853017	4847297	9913.ENSBTAP00000039997	9913.ENSBTAP00000019613	0	0	0	0	0	0.796	0.9	0.97	0.999
ITGAV	ITGB3	4850228	4844696	9913.ENSBTAP00000026553	9913.ENSBTAP00000013173	0	0	0	0	0	0.949	0.9	0.86	0.999
CSF1R	CSF1	4846188	4839308	9913.ENSBTAP00000016977	9913.ENSBTAP00000000353	0	0	0	0	0	0.824	0.9	0.923	0.998
IRF9	STAT2	4854161	4841631	9913.ENSBTAP00000044267	9913.ENSBTAP00000005749	0	0	0	0	0	0.805	0.9	0.948	0.998
PLAUR	PLAU	4846401	4842493	9913.ENSBTAP00000017446	9913.ENSBTAP00000007806	0	0	0	0	0	0.716	0.9	0.952	0.998
SERPINE1	PLAT	4847131	4839871	9913.ENSBTAP00000019232	9913.ENSBTAP00000001642	0	0	0	0	0	0.779	0.9	0.926	0.998
USP18	ISG15	4848383	4847277	9913.ENSBTAP00000022157	9913.ENSBTAP00000019573	0	0	0	0	0	0.816	0.9	0.892	0.997
IGF1R	IRS1	4851092	4850976	9913.ENSBTAP00000028690	9913.ENSBTAP00000028392	0	0	0	0	0	0.682	0.9	0.919	0.997
SERPINE1	PLAU	4847131	4842493	9913.ENSBTAP00000019232	9913.ENSBTAP00000007806	0	0	0	0	0	0.779	0.9	0.908	0.997
IL2RA	IL2	4850750	4850747	9913.ENSBTAP00000027834	9913.ENSBTAP00000027819	0	0	0	0	0	0.779	0.9	0.901	0.997
TNFSF9	TNFRSF9	4857931	4841029	9913.ENSBTAP00000055117	9913.ENSBTAP00000004288	0	0	0	0	0	0.796	0.9	0.829	0.996
IL15	IL2RB	4849228	4848221	9913.ENSBTAP00000024226	9913.ENSBTAP00000021747	0	0	0	0	0	0.779	0.9	0.837	0.996
MMP9	TIMP1	4850650	4842010	9913.ENSBTAP00000027556	9913.ENSBTAP00000006653	0	0	0	0	0	0.225	0.9	0.944	0.995
IL15	IL15RA	4849228	4842576	9913.ENSBTAP00000024226	9913.ENSBTAP00000007987	0	0	0	0	0	0.829	0.9	0.746	0.995
IL12A	IL12B	4847549	4841828	9913.ENSBTAP00000020153	9913.ENSBTAP00000006222	0	0	0	0	0	0.779	0.9	0.79	0.994
DDX58	TRIM25	4856700	4844665	9913.ENSBTAP00000053514	9913.ENSBTAP00000013121	0	0	0	0	0	0.395	0.9	0.913	0.994
IL2	IL2RB	4850747	4848221	9913.ENSBTAP00000027819	9913.ENSBTAP00000021747	0	0	0	0	0	0.779	0.9	0.775	0.994
IL2RA	IL2RB	4850750	4848221	9913.ENSBTAP00000027834	9913.ENSBTAP00000021747	0	0	0	0	0	0.779	0.9	0.742	0.993
DDX58	ISG15	4856700	4847277	9913.ENSBTAP00000053514	9913.ENSBTAP00000019573	0	0	0	0	0	0.264	0.9	0.909	0.992
PSMB9	PSMA2	4844137	4839716	9913.ENSBTAP00000011789	9913.ENSBTAP00000001309	0	0	0	0	0	0.842	0.9	0.536	0.992
STAT1	IRF9	4856614	4854161	9913.ENSBTAP00000053390	9913.ENSBTAP00000044267	0	0	0	0	0	0.366	0.9	0.889	0.992
PSMB10	PSMA2	4849145	4839716	9913.ENSBTAP00000024015	9913.ENSBTAP00000001309	0	0	0	0	0	0.829	0.9	0.554	0.991
CXCR5	CXCL13	4859106	4843875	9913.ENSBTAP00000056601	9913.ENSBTAP00000011164	0	0	0	0	0	0.187	0.9	0.901	0.991
RHOC	ARHGEF11	4847038	4845972	9913.ENSBTAP00000018998	9913.ENSBTAP00000016407	0	0	0	0	0	0.789	0.9	0.612	0.991
MMP9	TIMP2	4850650	4845187	9913.ENSBTAP00000027556	9913.ENSBTAP00000014476	0	0	0	0	0	0.225	0.9	0.902	0.991
CXCL10	CCL5	4852920	4843172	9913.ENSBTAP00000039324	9913.ENSBTAP00000009463	0	0	0	0	0	0.155	0.9	0.904	0.991
NRP1	PLXNA2	4850189	4839834	9913.ENSBTAP00000026471	9913.ENSBTAP00000001558	0	0	0	0	0	0.812	0.9	0.544	0.99
MX1	ISG15	4853353	4847277	9913.ENSBTAP00000041289	9913.ENSBTAP00000019573	0	0	0	0	0	0.116	0.9	0.897	0.99
ITGAV	ITGB8	4850228	4841261	9913.ENSBTAP00000026553	9913.ENSBTAP00000004833	0	0	0	0	0	0.779	0.9	0.621	0.99
IL2RB	IL15RA	4848221	4842576	9913.ENSBTAP00000021747	9913.ENSBTAP00000007987	0	0	0	0	0	0.779	0.9	0.589	0.99
STXBP1	SNAP25	4855683	4843791	9913.ENSBTAP00000050665	9913.ENSBTAP00000010961	0	0	0	0	0	0.953	0	0.774	0.989
REL	NFKBIB	4847692	4840166	9913.ENSBTAP00000020447	9913.ENSBTAP00000002330	0	0	0	0	0	0.798	0.9	0.529	0.989
ITGB3	FN1	4844696	4843780	9913.ENSBTAP00000013173	9913.ENSBTAP00000010925	0	0	0	0	0	0.779	0.9	0.55	0.989
SPTB	ANK1	4841823	4841005	9913.ENSBTAP00000006213	9913.ENSBTAP00000004242	0	0	0	0	0	0.819	0.9	0.462	0.989
PLXNA1	NRP1	4851573	4850189	9913.ENSBTAP00000030566	9913.ENSBTAP00000026471	0	0	0	0	0	0.533	0.9	0.767	0.988
ISG15	UBA7	4847277	4845959	9913.ENSBTAP00000019573	9913.ENSBTAP00000016365	0	0	0	0	0	0.409	0.9	0.82	0.988
TGFBR1	TGFB3	4849142	4845783	9913.ENSBTAP00000024010	9913.ENSBTAP00000015925	0	0	0	0	0	0.85	0.8	0.641	0.988
ARHGAP35	RHOC	4847766	4847038	9913.ENSBTAP00000020651	9913.ENSBTAP00000018998	0	0	0	0	0	0.814	0.9	0.425	0.988
RAMP2	ADM	4852212	4850838	9913.ENSBTAP00000034674	9913.ENSBTAP00000028036	0	0	0	0	0	0.084	0.9	0.888	0.988
CDKN2A	CCND1	4855914	4848851	9913.ENSBTAP00000051503	9913.ENSBTAP00000023277	0	0	0	0	0	0.156	0.9	0.865	0.987
HERC5	UBA7	4856400	4845959	9913.ENSBTAP00000052996	9913.ENSBTAP00000016365	0	0	0	0	0	0.078	0.9	0.878	0.987
HERC5	UBE2L6	4856400	4846314	9913.ENSBTAP00000052996	9913.ENSBTAP00000017267	0	0	0	0	0	0.55	0.9	0.737	0.987
STAT1	MX1	4856614	4853353	9913.ENSBTAP00000053390	9913.ENSBTAP00000041289	0	0	0	0	0	0	0.9	0.881	0.987
IRF7	TLR7	4859075	4851452	9913.ENSBTAP00000056564	9913.ENSBTAP00000029890	0	0	0	0	0	0	0.9	0.884	0.987
TAPBP	TAP2	4848483	4840869	9913.ENSBTAP00000022386	9913.ENSBTAP00000003953	0	0	0	0	0	0.357	0.9	0.815	0.987
PSMB10	PSMB9	4849145	4844137	9913.ENSBTAP00000024015	9913.ENSBTAP00000011789	0	0	0	0.743	0	0.829	0.9	0.871	0.986
STAT1	IFNG	4856614	4846050	9913.ENSBTAP00000053390	9913.ENSBTAP00000016634	0	0	0	0	0	0.103	0.9	0.86	0.986
CSF3	CSF3R	4851051	4846523	9913.ENSBTAP00000028610	9913.ENSBTAP00000017732	0	0	0	0	0	0.187	0.9	0.852	0.986
VCL	FN1	4856781	4843780	9913.ENSBTAP00000053644	9913.ENSBTAP00000010925	0	0	0	0	0	0.043	0.9	0.868	0.986
PSMB8	PSMA2	4840870	4839716	9913.ENSBTAP00000003955	9913.ENSBTAP00000001309	0	0	0	0.61	0	0.843	0.9	0.369	0.985
SERPINE1	PLAUR	4847131	4846401	9913.ENSBTAP00000019232	9913.ENSBTAP00000017446	0	0	0	0	0	0	0.9	0.856	0.985
CCL5	CXCL9	4843172	4840127	9913.ENSBTAP00000009463	9913.ENSBTAP00000002257	0	0	0	0	0	0.155	0.9	0.844	0.985
ERBB2	EREG	4851241	4844841	9913.ENSBTAP00000029056	9913.ENSBTAP00000013571	0	0	0	0	0	0.618	0.9	0.633	0.984
ISG15	UBE2L6	4847277	4846314	9913.ENSBTAP00000019573	9913.ENSBTAP00000017267	0	0	0	0	0	0.446	0.9	0.741	0.984
ISG15	MX2	4847277	4843872	9913.ENSBTAP00000019573	9913.ENSBTAP00000011146	0	0	0	0	0	0.116	0.9	0.834	0.984
CDKN1C	CCND1	4853462	4848851	9913.ENSBTAP00000041672	9913.ENSBTAP00000023277	0	0	0	0	0	0.68	0.9	0.544	0.984
PSMB9	PSMB8	4844137	4840870	9913.ENSBTAP00000011789	9913.ENSBTAP00000003955	0	0	0	0.756	0	0.804	0.9	0.947	0.984
HERC5	ISG15	4856400	4847277	9913.ENSBTAP00000052996	9913.ENSBTAP00000019573	0	0	0	0	0	0.201	0.9	0.819	0.984
PSMB10	PSMB8	4849145	4840870	9913.ENSBTAP00000024015	9913.ENSBTAP00000003955	0	0	0	0.663	0	0.778	0.9	0.873	0.983
UBE2L6	UBA7	4846314	4845959	9913.ENSBTAP00000017267	9913.ENSBTAP00000016365	0	0	0	0	0	0.213	0.9	0.801	0.982
C3	CFB	4848735	4843317	9913.ENSBTAP00000022979	9913.ENSBTAP00000009800	0	0	0	0	0	0.637	0.9	0.558	0.982
HERC6	UBE2L6	4850560	4846314	9913.ENSBTAP00000027362	9913.ENSBTAP00000017267	0	0	0	0	0	0.55	0.9	0.613	0.981
TYROBP	CD300E	4843249	4841799	9913.ENSBTAP00000009652	9913.ENSBTAP00000006156	0	0	0	0	0	0.187	0.9	0.787	0.981
STAT1	ISG15	4856614	4847277	9913.ENSBTAP00000053390	9913.ENSBTAP00000019573	0	0	0	0	0	0.084	0.9	0.817	0.981
CLEC5A	TYROBP	4850520	4843249	9913.ENSBTAP00000027255	9913.ENSBTAP00000009652	0	0	0	0	0	0.295	0.9	0.76	0.981
VWF	FN1	4845927	4843780	9913.ENSBTAP00000016273	9913.ENSBTAP00000010925	0	0	0	0	0	0	0.9	0.823	0.981
PSME2	PSMB10	4854155	4849145	9913.ENSBTAP00000044257	9913.ENSBTAP00000024015	0	0	0	0	0	0.424	0.9	0.686	0.98
PSME2	PSMB8	4854155	4840870	9913.ENSBTAP00000044257	9913.ENSBTAP00000003955	0	0	0	0	0	0.446	0.9	0.668	0.98
S100A8	S100A9	4846106	4842807	9913.ENSBTAP00000016774	9913.ENSBTAP00000008523	0	0	0	0.882	0	0.796	0.9	0.868	0.98
SPP1	FN1	4854291	4843780	9913.ENSBTAP00000044782	9913.ENSBTAP00000010925	0	0	0	0	0	0	0.9	0.813	0.98
VEGFA	MMP9	4858625	4850650	9913.ENSBTAP00000056005	9913.ENSBTAP00000027556	0	0	0	0	0	0.062	0.8	0.897	0.979
TNFSF15	TNFRSF25	4852466	4842815	9913.ENSBTAP00000036310	9913.ENSBTAP00000008557	0	0	0	0	0	0.323	0.9	0.721	0.979
CFD	CFB	4858467	4843317	9913.ENSBTAP00000055802	9913.ENSBTAP00000009800	0	0	0	0	0	0.416	0.9	0.676	0.979
IL27	EBI3	4849129	4846222	9913.ENSBTAP00000023979	9913.ENSBTAP00000017046	0	0	0	0	0	0.187	0.9	0.764	0.979
IL12A	EBI3	4847549	4846222	9913.ENSBTAP00000020153	9913.ENSBTAP00000017046	0	0	0	0	0	0.395	0.9	0.677	0.978
PLEC	COL17A1	4845743	4844734	9913.ENSBTAP00000015828	9913.ENSBTAP00000013271	0	0	0	0	0	0.187	0.9	0.761	0.978
DDX58	STAT1	4856700	4856614	9913.ENSBTAP00000053514	9913.ENSBTAP00000053390	0	0	0	0	0	0.187	0.9	0.756	0.978
ERBB3	EREG	4844942	4844841	9913.ENSBTAP00000013790	9913.ENSBTAP00000013571	0	0	0	0	0	0.414	0.9	0.669	0.978
ITGAV	ITGB5	4850228	4846753	9913.ENSBTAP00000026553	9913.ENSBTAP00000018278	0	0	0	0	0	0.304	0.9	0.714	0.978
TAP1	TAPBP	4854503	4848483	9913.ENSBTAP00000045934	9913.ENSBTAP00000022386	0	0	0	0	0	0.41	0.9	0.651	0.977
PSME2	PSMB9	4854155	4844137	9913.ENSBTAP00000044257	9913.ENSBTAP00000011789	0	0	0	0	0	0.409	0.9	0.649	0.977
ITSN1	RHOBTB1	4851366	4849768	9913.ENSBTAP00000029333	9913.ENSBTAP00000025506	0	0	0	0	0	0.752	0.9	0.174	0.977
C1QB	C1QC	4845345	4845343	9913.ENSBTAP00000014871	9913.ENSBTAP00000014865	0	0	0	0.907	0	0.767	0.9	0.858	0.977
PSME1	PSMB10	4851013	4849145	9913.ENSBTAP00000028520	9913.ENSBTAP00000024015	0	0	0	0	0	0.366	0.9	0.671	0.977
PSME2	PSMA2	4854155	4839716	9913.ENSBTAP00000044257	9913.ENSBTAP00000001309	0	0	0	0	0	0.683	0.9	0.319	0.976
PSME2	PSME1	4854155	4851013	9913.ENSBTAP00000044257	9913.ENSBTAP00000028520	0	0	0	0.933	0	0.764	0.9	0.847	0.976
ITSN1	RHOC	4851366	4847038	9913.ENSBTAP00000029333	9913.ENSBTAP00000018998	0	0	0	0	0	0.752	0.9	0.122	0.976
PSMF1	PSMB9	4849359	4844137	9913.ENSBTAP00000024505	9913.ENSBTAP00000011789	0	0	0	0	0	0.67	0.9	0.333	0.976
CCL20	CCL5	4850982	4843172	9913.ENSBTAP00000028430	9913.ENSBTAP00000009463	0	0	0	0	0	0.084	0.9	0.762	0.976
DDX58	MX1	4856700	4853353	9913.ENSBTAP00000053514	9913.ENSBTAP00000041289	0	0	0	0	0	0	0.9	0.758	0.974
PSME1	PSMB8	4851013	4840870	9913.ENSBTAP00000028520	9913.ENSBTAP00000003955	0	0	0	0	0	0.272	0.9	0.679	0.974
SEMA6A	PLXNA2	4853397	4839834	9913.ENSBTAP00000041442	9913.ENSBTAP00000001558	0	0	0	0	0	0.803	0	0.877	0.974
CXCL10	CCL20	4852920	4850982	9913.ENSBTAP00000039324	9913.ENSBTAP00000028430	0	0	0	0	0	0.155	0.9	0.722	0.974
DDX58	UBE2L6	4856700	4846314	9913.ENSBTAP00000053514	9913.ENSBTAP00000017267	0	0	0	0	0	0.077	0.9	0.742	0.974
SERPINE1	FN1	4847131	4843780	9913.ENSBTAP00000019232	9913.ENSBTAP00000010925	0	0	0	0	0	0.055	0.9	0.746	0.973
ERBB2	GRB7	4851241	4848778	9913.ENSBTAP00000029056	9913.ENSBTAP00000023091	0	0	0	0	0	0.203	0.9	0.695	0.973
SOCS1	STAT2	4841635	4841631	9913.ENSBTAP00000005753	9913.ENSBTAP00000005749	0	0	0	0	0	0.16	0.9	0.701	0.972
ISG15	TRIM25	4847277	4844665	9913.ENSBTAP00000019573	9913.ENSBTAP00000013121	0	0	0	0	0	0.196	0.9	0.682	0.972
C2	C3	4853800	4848735	9913.ENSBTAP00000042824	9913.ENSBTAP00000022979	0	0	0	0	0	0.465	0.9	0.519	0.972
KYNU	IDO1	4853878	4850603	9913.ENSBTAP00000043129	9913.ENSBTAP00000027449	0	0	0	0	0	0	0.9	0.735	0.972
CDKN1C	CCNE1	4853462	4841824	9913.ENSBTAP00000041672	9913.ENSBTAP00000006215	0	0	0	0	0	0.64	0.8	0.647	0.972
CXCL13	CXCL9	4843875	4840127	9913.ENSBTAP00000011164	9913.ENSBTAP00000002257	0	0	0	0	0	0.068	0.9	0.721	0.971
PPBP	CXCL9	4853927	4840127	9913.ENSBTAP00000043338	9913.ENSBTAP00000002257	0	0	0	0	0	0.269	0.9	0.637	0.971
SCN4B	SCN9A	4846554	4840520	9913.ENSBTAP00000017826	9913.ENSBTAP00000003146	0	0	0	0	0	0.107	0.9	0.705	0.971
MX1	USP18	4853353	4848383	9913.ENSBTAP00000041289	9913.ENSBTAP00000022157	0	0	0	0	0	0.15	0.9	0.687	0.971
VCAN	FN1	4847397	4843780	9913.ENSBTAP00000019848	9913.ENSBTAP00000010925	0	0	0	0	0	0	0.9	0.726	0.971
CCL20	CXCL9	4850982	4840127	9913.ENSBTAP00000028430	9913.ENSBTAP00000002257	0	0	0	0	0	0.155	0.9	0.694	0.971
SERPINE1	TIMP1	4847131	4842010	9913.ENSBTAP00000019232	9913.ENSBTAP00000006653	0	0	0	0	0	0	0.9	0.72	0.97
USP18	MX2	4848383	4843872	9913.ENSBTAP00000022157	9913.ENSBTAP00000011146	0	0	0	0	0	0.15	0.9	0.68	0.97
AREG	TGFA	4849194	4839591	9913.ENSBTAP00000024140	9913.ENSBTAP00000001037	0	0	0	0	0	0	0.9	0.715	0.97
SERPINE1	VWF	4847131	4845927	9913.ENSBTAP00000019232	9913.ENSBTAP00000016273	0	0	0	0	0	0	0.9	0.707	0.969
IL17F	IL17A	4848488	4840379	9913.ENSBTAP00000022393	9913.ENSBTAP00000002786	0	0	0	0.905	0	0.678	0.9	0.902	0.969
SPP1	TIMP1	4854291	4842010	9913.ENSBTAP00000044782	9913.ENSBTAP00000006653	0	0	0	0	0	0	0.9	0.71	0.969
SYNJ2	ITSN1	4852858	4851366	9913.ENSBTAP00000038897	9913.ENSBTAP00000029333	0	0	0	0	0	0.507	0.9	0.425	0.969
UBE2L6	RNF19B	4846314	4843795	9913.ENSBTAP00000017267	9913.ENSBTAP00000010969	0	0	0	0	0	0.445	0.9	0.494	0.969
DDX58	MX2	4856700	4843872	9913.ENSBTAP00000053514	9913.ENSBTAP00000011146	0	0	0	0	0	0	0.9	0.707	0.969
MX1	EIF2AK2	4853353	4843998	9913.ENSBTAP00000041289	9913.ENSBTAP00000011469	0	0	0	0	0	0.113	0.9	0.678	0.968
CCL1	CCL5	4854304	4843172	9913.ENSBTAP00000044839	9913.ENSBTAP00000009463	0	0	0	0	0	0	0.9	0.699	0.968
MRC1	FCGR1A	4855828	4843940	9913.ENSBTAP00000051181	9913.ENSBTAP00000011333	0	0	0	0	0	0	0.9	0.697	0.968
CDKN1C	CDKN2B	4853462	4840320	9913.ENSBTAP00000041672	9913.ENSBTAP00000002652	0	0	0	0	0	0	0.9	0.697	0.968
IGFBP3	FN1	4854847	4843780	9913.ENSBTAP00000047769	9913.ENSBTAP00000010925	0	0	0	0	0	0.187	0.9	0.645	0.968
FN1	TIMP1	4843780	4842010	9913.ENSBTAP00000010925	9913.ENSBTAP00000006653	0	0	0	0	0	0	0.9	0.692	0.967
TNF	LTB	4852377	4850649	9913.ENSBTAP00000035682	9913.ENSBTAP00000027554	0	0	0	0.636	0	0.628	0.9	0.455	0.967
STAT1	MX2	4856614	4843872	9913.ENSBTAP00000053390	9913.ENSBTAP00000011146	0	0	0	0	0	0	0.9	0.691	0.967
STAT1	EIF2AK2	4856614	4843998	9913.ENSBTAP00000053390	9913.ENSBTAP00000011469	0	0	0	0	0	0.187	0.9	0.627	0.967
C1QB	C1QA	4845345	4843154	9913.ENSBTAP00000014871	9913.ENSBTAP00000009415	0	0	0	0.84	0	0.635	0.9	0.857	0.967
CXCL13	CCL5	4843875	4843172	9913.ENSBTAP00000011164	9913.ENSBTAP00000009463	0	0	0	0	0	0.125	0.9	0.662	0.967
CCL20	CXCL13	4850982	4843875	9913.ENSBTAP00000028430	9913.ENSBTAP00000011164	0	0	0	0	0	0	0.9	0.672	0.965
CCL1	CXCL10	4854304	4852920	9913.ENSBTAP00000044839	9913.ENSBTAP00000039324	0	0	0	0	0	0	0.9	0.665	0.965
ITGAM	CD14	4857497	4847467	9913.ENSBTAP00000054571	9913.ENSBTAP00000020009	0	0	0	0	0	0	0.9	0.672	0.965
PSME1	PSMB9	4851013	4844137	9913.ENSBTAP00000028520	9913.ENSBTAP00000011789	0	0	0	0	0	0.27	0.9	0.561	0.965
SPP1	MMP7	4854291	4841748	9913.ENSBTAP00000044782	9913.ENSBTAP00000006029	0	0	0	0	0	0.187	0.9	0.612	0.965
CXCR5	CCL5	4859106	4843172	9913.ENSBTAP00000056601	9913.ENSBTAP00000009463	0	0	0	0	0	0.187	0.9	0.608	0.965
STAT1	SOCS1	4856614	4841635	9913.ENSBTAP00000053390	9913.ENSBTAP00000005753	0	0	0	0	0	0.16	0.6	0.902	0.964
IL2	IL17A	4850747	4840379	9913.ENSBTAP00000027819	9913.ENSBTAP00000002786	0	0	0	0	0	0.46	0	0.936	0.964
ISG15	EIF2AK2	4847277	4843998	9913.ENSBTAP00000019573	9913.ENSBTAP00000011469	0	0	0	0	0	0	0.9	0.659	0.964
VCL	ITGB3	4856781	4844696	9913.ENSBTAP00000053644	9913.ENSBTAP00000013173	0	0	0	0	0	0.272	0.9	0.549	0.964
UBA7	DTX3L	4845959	4844658	9913.ENSBTAP00000016365	9913.ENSBTAP00000013108	0	0	0	0	0	0	0.9	0.659	0.964
TNFSF10	FAS	4849665	4845128	9913.ENSBTAP00000025281	9913.ENSBTAP00000014282	0	0	0	0	0	0.226	0.9	0.583	0.964
DDX58	EIF2AK2	4856700	4843998	9913.ENSBTAP00000053514	9913.ENSBTAP00000011469	0	0	0	0	0	0.182	0.9	0.6	0.964
MMP1	TIMP1	4847924	4842010	9913.ENSBTAP00000021014	9913.ENSBTAP00000006653	0	0	0	0	0	0.681	0	0.891	0.963
CCL1	CXCL9	4854304	4840127	9913.ENSBTAP00000044839	9913.ENSBTAP00000002257	0	0	0	0	0	0	0.9	0.645	0.963
STAT1	USP18	4856614	4848383	9913.ENSBTAP00000053390	9913.ENSBTAP00000022157	0	0	0	0	0	0.07	0.9	0.639	0.963
IL1A	IL1R2	4844887	4842714	9913.ENSBTAP00000013665	9913.ENSBTAP00000008322	0	0	0	0	0	0.275	0.9	0.537	0.963
SGIP1	ITSN1	4851603	4851366	9913.ENSBTAP00000030815	9913.ENSBTAP00000029333	0	0	0	0	0	0.172	0.9	0.572	0.961
HERC5	MX1	4856400	4853353	9913.ENSBTAP00000052996	9913.ENSBTAP00000041289	0	0	0	0	0	0.174	0.9	0.568	0.961
IL12RB2	IL12B	4844403	4841828	9913.ENSBTAP00000012441	9913.ENSBTAP00000006222	0	0	0	0	0	0.187	0.9	0.566	0.961
NRP1	SEMA3C	4850189	4842613	9913.ENSBTAP00000026471	9913.ENSBTAP00000008076	0	0	0	0	0	0.272	0.8	0.752	0.96
SERPING1	C1QA	4848176	4843154	9913.ENSBTAP00000021638	9913.ENSBTAP00000009415	0	0	0	0	0	0	0.9	0.623	0.96
CCND1	CDKN2B	4848851	4840320	9913.ENSBTAP00000023277	9913.ENSBTAP00000002652	0	0	0	0	0	0.114	0.9	0.594	0.96
GRB7	ERBB3	4848778	4844942	9913.ENSBTAP00000023091	9913.ENSBTAP00000013790	0	0	0	0	0	0.203	0.9	0.538	0.96
ITGA9	ITGB3	4848334	4844696	9913.ENSBTAP00000022042	9913.ENSBTAP00000013173	0	0	0	0	0	0.445	0.8	0.671	0.96
SGIP1	DAB2	4851603	4848115	9913.ENSBTAP00000030815	9913.ENSBTAP00000021501	0	0	0	0	0	0.427	0.9	0.364	0.96
PPBP	CXCL10	4853927	4852920	9913.ENSBTAP00000043338	9913.ENSBTAP00000039324	0	0	0	0	0	0.084	0.9	0.598	0.959
HERC6	UBA7	4850560	4845959	9913.ENSBTAP00000027362	9913.ENSBTAP00000016365	0	0	0	0	0	0.078	0.9	0.594	0.959
CFD	C3	4858467	4848735	9913.ENSBTAP00000055802	9913.ENSBTAP00000022979	0	0	0	0	0	0.416	0.9	0.362	0.959
IL10	IL17A	4842909	4840379	9913.ENSBTAP00000008793	9913.ENSBTAP00000002786	0	0	0	0	0	0	0	0.959	0.959
SIGLEC14	TYROBP	4850171	4843249	9913.ENSBTAP00000026429	9913.ENSBTAP00000009652	0	0	0	0	0	0.172	0.9	0.552	0.959
CCK	NMB	4846340	4839942	9913.ENSBTAP00000017320	9913.ENSBTAP00000001825	0	0	0	0	0	0	0.9	0.599	0.958
TNF	IL10	4852377	4842909	9913.ENSBTAP00000035682	9913.ENSBTAP00000008793	0	0	0	0	0	0	0	0.958	0.958
ERBB2	TGFA	4851241	4839591	9913.ENSBTAP00000029056	9913.ENSBTAP00000001037	0	0	0	0	0	0.623	0.8	0.481	0.957
CCL1	CXCL13	4854304	4843875	9913.ENSBTAP00000044839	9913.ENSBTAP00000011164	0	0	0	0	0	0	0.9	0.589	0.957
VEGFC	FN1	4847297	4843780	9913.ENSBTAP00000019613	9913.ENSBTAP00000010925	0	0	0	0	0	0	0.9	0.594	0.957
PPBP	CCL5	4853927	4843172	9913.ENSBTAP00000043338	9913.ENSBTAP00000009463	0	0	0	0	0	0.155	0.9	0.541	0.957
EIF2AK2	MX2	4843998	4843872	9913.ENSBTAP00000011469	9913.ENSBTAP00000011146	0	0	0	0	0	0.113	0.9	0.563	0.957
STAT1	IL12A	4856614	4847549	9913.ENSBTAP00000053390	9913.ENSBTAP00000020153	0	0	0	0	0	0	0.9	0.584	0.956
TAB3	TNF	4858568	4852377	9913.ENSBTAP00000055932	9913.ENSBTAP00000035682	0	0	0	0	0	0.32	0.9	0.403	0.955
CXCR5	CXCL10	4859106	4852920	9913.ENSBTAP00000056601	9913.ENSBTAP00000039324	0	0	0	0	0	0.066	0.9	0.555	0.954
ANK2	SPTB	4858056	4841823	9913.ENSBTAP00000055279	9913.ENSBTAP00000006213	0	0	0	0	0	0.46	0.9	0.219	0.954
GABARAPL1	OPTN	4854917	4848248	9913.ENSBTAP00000047993	9913.ENSBTAP00000021808	0	0	0	0	0	0.642	0.8	0.397	0.953
SPP1	FAM20C	4854291	4841209	9913.ENSBTAP00000044782	9913.ENSBTAP00000004699	0	0	0	0	0	0.175	0.9	0.476	0.953
PSMF1	PSMB10	4849359	4849145	9913.ENSBTAP00000024505	9913.ENSBTAP00000024015	0	0	0	0	0	0.509	0.9	0.135	0.953
C5AR1	C3	4850743	4848735	9913.ENSBTAP00000027807	9913.ENSBTAP00000022979	0	0	0	0	0	0.199	0.9	0.464	0.953
ANK2	L1CAM	4858056	4846598	9913.ENSBTAP00000055279	9913.ENSBTAP00000017906	0	0	0	0	0	0.366	0.9	0.309	0.952
UBE2L6	TRIM25	4846314	4844665	9913.ENSBTAP00000017267	9913.ENSBTAP00000013121	0	0	0	0	0	0.187	0.9	0.467	0.952
DDX58	USP18	4856700	4848383	9913.ENSBTAP00000053514	9913.ENSBTAP00000022157	0	0	0	0	0	0	0.9	0.54	0.952
CCL1	CCL20	4854304	4850982	9913.ENSBTAP00000044839	9913.ENSBTAP00000028430	0	0	0	0	0	0	0.9	0.548	0.952
CXCR5	CXCL9	4859106	4840127	9913.ENSBTAP00000056601	9913.ENSBTAP00000002257	0	0	0	0	0	0.058	0.9	0.538	0.952
VEGFC	PDGFA	4847297	4847176	9913.ENSBTAP00000019613	9913.ENSBTAP00000019323	0	0	0	0	0	0.084	0.9	0.511	0.951
CLEC4D	CLEC12A	4856348	4846214	9913.ENSBTAP00000052843	9913.ENSBTAP00000017022	0	0	0	0	0	0	0.9	0.538	0.951
VWF	ITGB3	4845927	4844696	9913.ENSBTAP00000016273	9913.ENSBTAP00000013173	0	0	0	0	0	0.113	0.9	0.501	0.951
TGFB3	FN1	4845783	4843780	9913.ENSBTAP00000015925	9913.ENSBTAP00000010925	0	0	0	0	0	0	0.9	0.525	0.95
UBA7	TRIM25	4845959	4844665	9913.ENSBTAP00000016365	9913.ENSBTAP00000013121	0	0	0	0	0	0.066	0.9	0.507	0.95
MYH11	CALD1	4852322	4846861	9913.ENSBTAP00000035330	9913.ENSBTAP00000018566	0	0	0	0	0	0	0.9	0.523	0.95
RHOBTB1	ARHGAP35	4849768	4847766	9913.ENSBTAP00000025506	9913.ENSBTAP00000020651	0	0	0	0	0	0.416	0.9	0.218	0.95
STAT1	TRIM25	4856614	4844665	9913.ENSBTAP00000053390	9913.ENSBTAP00000013121	0	0	0	0	0	0.07	0.9	0.51	0.95
PLXNA1	TYROBP	4851573	4843249	9913.ENSBTAP00000030566	9913.ENSBTAP00000009652	0	0	0	0	0	0.228	0.9	0.396	0.949
IFNG	SOCS1	4846050	4841635	9913.ENSBTAP00000016634	9913.ENSBTAP00000005753	0	0	0	0	0	0	0.9	0.512	0.949
PSME1	PSMA2	4851013	4839716	9913.ENSBTAP00000028520	9913.ENSBTAP00000001309	0	0	0	0	0	0.409	0.9	0.216	0.949
PDGFB	FN1	4858904	4843780	9913.ENSBTAP00000056346	9913.ENSBTAP00000010925	0	0	0	0	0	0.119	0.9	0.474	0.949
HERC5	MX2	4856400	4843872	9913.ENSBTAP00000052996	9913.ENSBTAP00000011146	0	0	0	0	0	0.174	0.9	0.438	0.949
GNAQ	GNG4	4845883	4840795	9913.ENSBTAP00000016160	9913.ENSBTAP00000003777	0	0	0	0	0	0.409	0.9	0.208	0.949
PDGFB	VEGFC	4858904	4847297	9913.ENSBTAP00000056346	9913.ENSBTAP00000019613	0	0	0	0	0	0.084	0.9	0.495	0.949
LPL	APOE	4846238	4844759	9913.ENSBTAP00000017086	9913.ENSBTAP00000013354	0	0	0	0	0	0	0.8	0.758	0.949
CDKN2A	CDKN1C	4855914	4853462	9913.ENSBTAP00000051503	9913.ENSBTAP00000041672	0	0	0	0	0	0	0.9	0.509	0.948
PEMT	MBOAT2	4853307	4843709	9913.ENSBTAP00000041140	9913.ENSBTAP00000010729	0	0	0	0	0	0.261	0.9	0.365	0.948
TNFSF10	TNFRSF11B	4849665	4843297	9913.ENSBTAP00000025281	9913.ENSBTAP00000009759	0	0	0	0	0	0.467	0.8	0.558	0.948
UBE2L6	RNF144B	4846314	4844185	9913.ENSBTAP00000017267	9913.ENSBTAP00000011931	0	0	0	0	0	0.445	0.9	0.147	0.948
UBE2L6	DTX3L	4846314	4844658	9913.ENSBTAP00000017267	9913.ENSBTAP00000013108	0	0	0	0	0	0.069	0.9	0.477	0.947
CFD	SERPINE1	4858467	4847131	9913.ENSBTAP00000055802	9913.ENSBTAP00000019232	0	0	0	0	0	0.146	0.9	0.43	0.947
MAOA	HNMT	4848142	4847113	9913.ENSBTAP00000021570	9913.ENSBTAP00000019196	0	0	0	0	0	0	0.9	0.492	0.947
PDGFB	VEGFA	4858904	4858625	9913.ENSBTAP00000056346	9913.ENSBTAP00000056005	0	0	0	0	0	0.172	0.8	0.706	0.947
ERBB2	ERBB3	4851241	4844942	9913.ENSBTAP00000029056	9913.ENSBTAP00000013790	0	0	0	0.892	0	0.437	0.9	0.958	0.947
CXCR5	CCL20	4859106	4850982	9913.ENSBTAP00000056601	9913.ENSBTAP00000028430	0	0	0	0	0	0.05	0.9	0.488	0.947
DDX58	HERC5	4856700	4856400	9913.ENSBTAP00000053514	9913.ENSBTAP00000052996	0	0	0	0	0	0	0.9	0.493	0.947
GPR77	C3	4854824	4848735	9913.ENSBTAP00000047680	9913.ENSBTAP00000022979	0	0	0	0	0	0.207	0.9	0.375	0.946
SERPING1	A2M	4848176	4841802	9913.ENSBTAP00000021638	9913.ENSBTAP00000006167	0	0	0	0	0	0	0.9	0.491	0.946
SERPING1	C1QB	4848176	4845345	9913.ENSBTAP00000021638	9913.ENSBTAP00000014871	0	0	0	0	0	0	0.9	0.483	0.946
ITSN1	DAB2	4851366	4848115	9913.ENSBTAP00000029333	9913.ENSBTAP00000021501	0	0	0	0	0	0.259	0.9	0.339	0.946
HERC5	TRIM25	4856400	4844665	9913.ENSBTAP00000052996	9913.ENSBTAP00000013121	0	0	0	0	0	0.071	0.9	0.466	0.946
UBD	PSMB8	4844448	4840870	9913.ENSBTAP00000012533	9913.ENSBTAP00000003955	0	0	0	0	0	0.333	0.9	0.248	0.945
F5	F13A1	4848965	4843212	9913.ENSBTAP00000023573	9913.ENSBTAP00000009559	0	0	0	0	0	0	0.9	0.481	0.945
COL18A1	MMP9	4852183	4850650	9913.ENSBTAP00000034542	9913.ENSBTAP00000027556	0	0	0	0	0	0.071	0.9	0.456	0.945
IGFBP3	TIMP1	4854847	4842010	9913.ENSBTAP00000047769	9913.ENSBTAP00000006653	0	0	0	0	0	0	0.9	0.476	0.945
PPBP	VWF	4853927	4845927	9913.ENSBTAP00000043338	9913.ENSBTAP00000016273	0	0	0	0	0	0	0.9	0.474	0.945
UBD	PSMA2	4844448	4839716	9913.ENSBTAP00000012533	9913.ENSBTAP00000001309	0	0	0	0	0	0.445	0.9	0.092	0.945
MYO10	ITGB3	4850332	4844696	9913.ENSBTAP00000026812	9913.ENSBTAP00000013173	0	0	0	0	0	0.924	0	0.303	0.945
PDGFA	FN1	4847176	4843780	9913.ENSBTAP00000019323	9913.ENSBTAP00000010925	0	0	0	0	0	0.187	0.9	0.383	0.945
SEMA3G	NRP1	4857553	4850189	9913.ENSBTAP00000054644	9913.ENSBTAP00000026471	0	0	0	0	0	0.272	0.8	0.653	0.945
C3	FN1	4848735	4843780	9913.ENSBTAP00000022979	9913.ENSBTAP00000010925	0	0	0	0	0	0.109	0.9	0.426	0.944
STAT1	IRF1	4856614	4853475	9913.ENSBTAP00000053390	9913.ENSBTAP00000041732	0	0	0	0	0	0.187	0	0.934	0.944
TNF	IFNG	4852377	4846050	9913.ENSBTAP00000035682	9913.ENSBTAP00000016634	0	0	0	0	0	0.187	0	0.934	0.944
ABCC8	RAPGEF3	4854080	4842986	9913.ENSBTAP00000043950	9913.ENSBTAP00000008976	0	0	0	0	0	0.068	0.9	0.441	0.943
RHOC	ARHGAP29	4847038	4841519	9913.ENSBTAP00000018998	9913.ENSBTAP00000005488	0	0	0	0	0	0.202	0.9	0.343	0.943
STAT1	IL27	4856614	4849129	9913.ENSBTAP00000053390	9913.ENSBTAP00000023979	0	0	0	0	0	0	0.9	0.459	0.943
FN1	A2M	4843780	4841802	9913.ENSBTAP00000010925	9913.ENSBTAP00000006167	0	0	0	0	0	0.068	0.9	0.434	0.942
SERPINE1	TGFB3	4847131	4845783	9913.ENSBTAP00000019232	9913.ENSBTAP00000015925	0	0	0	0	0	0	0.9	0.449	0.942
ENSBTAG00000015818	TIMP1	4854614	4842010	9913.ENSBTAP00000046488	9913.ENSBTAP00000006653	0	0	0	0	0	0.681	0	0.826	0.942
FN1	CSF1	4843780	4839308	9913.ENSBTAP00000010925	9913.ENSBTAP00000000353	0	0	0	0	0	0	0.9	0.45	0.942
TIMP1	CSF1	4842010	4839308	9913.ENSBTAP00000006653	9913.ENSBTAP00000000353	0	0	0	0	0	0	0.9	0.449	0.942
VCAN	AGRN	4847397	4846444	9913.ENSBTAP00000019848	9913.ENSBTAP00000017563	0	0	0	0	0	0.198	0.9	0.343	0.942
VEGFA	FLT4	4858625	4853017	9913.ENSBTAP00000056005	9913.ENSBTAP00000039997	0	0	0	0	0	0.219	0.6	0.831	0.942
CLEC5A	CLEC12A	4850520	4846214	9913.ENSBTAP00000027255	9913.ENSBTAP00000017022	0	0	0	0	0	0	0.9	0.448	0.942
ERBB2	RHOC	4851241	4847038	9913.ENSBTAP00000029056	9913.ENSBTAP00000018998	0	0	0	0	0	0.12	0.9	0.395	0.942
SPP1	CSF1	4854291	4839308	9913.ENSBTAP00000044782	9913.ENSBTAP00000000353	0	0	0	0	0	0	0.9	0.444	0.942
VCAN	CSPG4	4847397	4845903	9913.ENSBTAP00000019848	9913.ENSBTAP00000016206	0	0	0	0	0	0	0.9	0.437	0.941
DAXX	FAS	4848485	4845128	9913.ENSBTAP00000022388	9913.ENSBTAP00000014282	0	0	0	0	0	0.616	0.8	0.295	0.941
IL12A	IL12RB2	4847549	4844403	9913.ENSBTAP00000020153	9913.ENSBTAP00000012441	0	0	0	0	0	0.187	0.9	0.34	0.941
PPBP	CCL20	4853927	4850982	9913.ENSBTAP00000043338	9913.ENSBTAP00000028430	0	0	0	0	0	0.155	0.9	0.362	0.941
CMPK2	PNPT1	4850254	4844110	9913.ENSBTAP00000026613	9913.ENSBTAP00000011729	0	0	0	0	0	0	0.9	0.441	0.941
L1CAM	ANK1	4846598	4841005	9913.ENSBTAP00000017906	9913.ENSBTAP00000004242	0	0	0	0	0	0.275	0.9	0.252	0.941
NAMPT	CD38	4847746	4846656	9913.ENSBTAP00000020608	9913.ENSBTAP00000018042	0	0	0	0	0	0	0.9	0.432	0.94
MX1	TRIM25	4853353	4844665	9913.ENSBTAP00000041289	9913.ENSBTAP00000013121	0	0	0	0	0	0.043	0.9	0.43	0.94
ITGAM	CD93	4857497	4855882	9913.ENSBTAP00000054571	9913.ENSBTAP00000051405	0	0	0	0	0	0	0.9	0.431	0.94
PSMB10	UBD	4849145	4844448	9913.ENSBTAP00000024015	9913.ENSBTAP00000012533	0	0	0	0	0	0.22	0.9	0.297	0.94
VCAN	TIMP1	4847397	4842010	9913.ENSBTAP00000019848	9913.ENSBTAP00000006653	0	0	0	0	0	0	0.9	0.428	0.94
CD9	ITGB3	4847310	4844696	9913.ENSBTAP00000019643	9913.ENSBTAP00000013173	0	0	0	0	0	0.156	0.9	0.356	0.94
STARD13	RHOC	4851255	4847038	9913.ENSBTAP00000029081	9913.ENSBTAP00000018998	0	0	0	0	0	0.179	0.9	0.329	0.94
DPYSL2	FES	4849337	4840820	9913.ENSBTAP00000024448	9913.ENSBTAP00000003828	0	0	0	0	0	0.084	0.9	0.389	0.939
USP18	EIF2AK2	4848383	4843998	9913.ENSBTAP00000022157	9913.ENSBTAP00000011469	0	0	0	0	0	0	0.9	0.418	0.939
ITGA9	ITGB5	4848334	4846753	9913.ENSBTAP00000022042	9913.ENSBTAP00000018278	0	0	0	0	0	0.304	0.8	0.602	0.939
DDX58	UBA7	4856700	4845959	9913.ENSBTAP00000053514	9913.ENSBTAP00000016365	0	0	0	0	0	0	0.9	0.419	0.939
ASB2	CISH	4852794	4851579	9913.ENSBTAP00000038371	9913.ENSBTAP00000030624	0	0	0	0	0	0	0.9	0.414	0.938
VCL	CALD1	4856781	4846861	9913.ENSBTAP00000053644	9913.ENSBTAP00000018566	0	0	0	0	0	0	0.9	0.407	0.938
RHOC	ARHGAP24	4847038	4841392	9913.ENSBTAP00000018998	9913.ENSBTAP00000005165	0	0	0	0	0	0.201	0.9	0.285	0.937
SYNJ2	CTTN	4852858	4842571	9913.ENSBTAP00000038897	9913.ENSBTAP00000007976	0	0	0	0	0	0	0.9	0.398	0.937
IL2	IL10	4850747	4842909	9913.ENSBTAP00000027819	9913.ENSBTAP00000008793	0	0	0	0	0	0	0	0.937	0.937
PSME2	PSMF1	4854155	4849359	9913.ENSBTAP00000044257	9913.ENSBTAP00000024505	0	0	0	0	0	0	0.9	0.396	0.937
IFNG	IL10	4846050	4842909	9913.ENSBTAP00000016634	9913.ENSBTAP00000008793	0	0	0	0	0	0	0	0.937	0.937
STAT1	HERC5	4856614	4856400	9913.ENSBTAP00000053390	9913.ENSBTAP00000052996	0	0	0	0	0	0.049	0.9	0.394	0.937
PDGFB	VWF	4858904	4845927	9913.ENSBTAP00000056346	9913.ENSBTAP00000016273	0	0	0	0	0	0	0.9	0.399	0.937
STAT1	IL12RB2	4856614	4844403	9913.ENSBTAP00000053390	9913.ENSBTAP00000012441	0	0	0	0	0	0.103	0.9	0.36	0.937
MGAM	ATP11A	4857450	4853736	9913.ENSBTAP00000054515	9913.ENSBTAP00000042566	0	0	0	0	0	0.043	0.9	0.402	0.937
PDGFB	SERPINE1	4858904	4847131	9913.ENSBTAP00000056346	9913.ENSBTAP00000019232	0	0	0	0	0	0	0.9	0.398	0.937
EBI3	IL12RB2	4846222	4844403	9913.ENSBTAP00000017046	9913.ENSBTAP00000012441	0	0	0	0	0	0	0.9	0.396	0.937
RGS2	GNAQ	4850185	4845883	9913.ENSBTAP00000026460	9913.ENSBTAP00000016160	0	0	0	0	0	0.211	0.9	0.267	0.937
FN1	F13A1	4843780	4843212	9913.ENSBTAP00000010925	9913.ENSBTAP00000009559	0	0	0	0	0	0.187	0.9	0.281	0.936
SPP1	VCAN	4854291	4847397	9913.ENSBTAP00000044782	9913.ENSBTAP00000019848	0	0	0	0	0	0	0.9	0.392	0.936
F5	A2M	4848965	4841802	9913.ENSBTAP00000023573	9913.ENSBTAP00000006167	0	0	0	0	0	0	0.9	0.391	0.936
NRP1	L1CAM	4850189	4846598	9913.ENSBTAP00000026471	9913.ENSBTAP00000017906	0	0	0	0	0	0.187	0.9	0.279	0.936
ANK2	SPTBN5	4858056	4842967	9913.ENSBTAP00000055279	9913.ENSBTAP00000008931	0	0	0	0	0	0.249	0.9	0.228	0.936
NT5C3	CDA	4852024	4842612	9913.ENSBTAP00000033610	9913.ENSBTAP00000008074	0	0	0	0	0	0	0.9	0.391	0.936
CLEC5A	SIGLEC14	4850520	4850171	9913.ENSBTAP00000027255	9913.ENSBTAP00000026429	0	0	0	0	0	0.048	0.9	0.376	0.935
FCGR1A	CD207	4843940	4841727	9913.ENSBTAP00000011333	9913.ENSBTAP00000005993	0	0	0	0	0	0	0.9	0.372	0.934
TNF	PSMB9	4852377	4844137	9913.ENSBTAP00000035682	9913.ENSBTAP00000011789	0	0	0	0	0	0	0.9	0.375	0.934
VWF	F13A1	4845927	4843212	9913.ENSBTAP00000016273	9913.ENSBTAP00000009559	0	0	0	0	0	0	0.9	0.371	0.934
VEGFC	VWF	4847297	4845927	9913.ENSBTAP00000019613	9913.ENSBTAP00000016273	0	0	0	0	0	0	0.9	0.375	0.934
PPBP	CXCL13	4853927	4843875	9913.ENSBTAP00000043338	9913.ENSBTAP00000011164	0	0	0	0	0	0.068	0.9	0.349	0.934
DNAJC6	HIP1	4853282	4839593	9913.ENSBTAP00000041032	9913.ENSBTAP00000001039	0	0	0	0	0	0.269	0.9	0.179	0.934
HERC6	DTX3L	4850560	4844658	9913.ENSBTAP00000027362	9913.ENSBTAP00000013108	0	0	0	0	0	0.056	0.9	0.364	0.934
RHOBTB1	ARHGEF11	4849768	4845972	9913.ENSBTAP00000025506	9913.ENSBTAP00000016407	0	0	0	0	0	0.292	0.9	0.131	0.933
VCL	VWF	4856781	4845927	9913.ENSBTAP00000053644	9913.ENSBTAP00000016273	0	0	0	0	0	0	0.9	0.366	0.933
CTTNBP2NL	STRIP2	4851130	4843181	9913.ENSBTAP00000028787	9913.ENSBTAP00000009480	0	0	0	0	0	0.773	0	0.718	0.933
COL7A1	BMP1	4849723	4839674	9913.ENSBTAP00000025418	9913.ENSBTAP00000001218	0	0	0	0	0	0.187	0.9	0.252	0.933
SPTBN5	ANK1	4842967	4841005	9913.ENSBTAP00000008931	9913.ENSBTAP00000004242	0	0	0	0	0	0.249	0.9	0.181	0.933
SPRED2	NF1	4849954	4845678	9913.ENSBTAP00000025918	9913.ENSBTAP00000015699	0	0	0	0	0	0	0.9	0.365	0.933
MCF2L	RHOC	4852298	4847038	9913.ENSBTAP00000035199	9913.ENSBTAP00000018998	0	0	0	0	0	0.306	0.9	0.113	0.933
TGFB3	ITGB8	4845783	4841261	9913.ENSBTAP00000015925	9913.ENSBTAP00000004833	0	0	0	0	0	0.185	0.9	0.235	0.932
UBD	PSMB9	4844448	4844137	9913.ENSBTAP00000012533	9913.ENSBTAP00000011789	0	0	0	0	0	0.224	0.9	0.198	0.932
VCAN	IGFBP4	4847397	4843950	9913.ENSBTAP00000019848	9913.ENSBTAP00000011361	0	0	0	0	0	0	0.9	0.354	0.932
CXCR5	CCL1	4859106	4854304	9913.ENSBTAP00000056601	9913.ENSBTAP00000044839	0	0	0	0	0	0.058	0.9	0.344	0.932
RHOBTB1	ARHGAP29	4849768	4841519	9913.ENSBTAP00000025506	9913.ENSBTAP00000005488	0	0	0	0	0	0.202	0.9	0.218	0.932
STAT1	STAT2	4856614	4841631	9913.ENSBTAP00000053390	9913.ENSBTAP00000005749	0	0	0	0.795	0	0.187	0.9	0.974	0.932
CACNA1S	RYR1	4859095	4843079	9913.ENSBTAP00000056589	9913.ENSBTAP00000009228	0	0	0	0	0	0.514	0	0.866	0.932
NAMPT	BST1	4847746	4842622	9913.ENSBTAP00000020608	9913.ENSBTAP00000008097	0	0	0	0	0	0	0.9	0.354	0.932
MGAM	SIRPB1	4857450	4844577	9913.ENSBTAP00000054515	9913.ENSBTAP00000012873	0	0	0	0	0	0	0.9	0.351	0.932
PPBP	SERPINE1	4853927	4847131	9913.ENSBTAP00000043338	9913.ENSBTAP00000019232	0	0	0	0	0	0	0.9	0.351	0.932
IGFBP3	MMP1	4854847	4847924	9913.ENSBTAP00000047769	9913.ENSBTAP00000021014	0	0	0	0	0	0.172	0.9	0.252	0.932
ITGA9	ITGB8	4848334	4841261	9913.ENSBTAP00000022042	9913.ENSBTAP00000004833	0	0	0	0	0	0.304	0.8	0.557	0.932
VWF	TIMP1	4845927	4842010	9913.ENSBTAP00000016273	9913.ENSBTAP00000006653	0	0	0	0	0	0	0.9	0.347	0.931
TNF	IL2	4852377	4850747	9913.ENSBTAP00000035682	9913.ENSBTAP00000027819	0	0	0	0	0	0	0	0.931	0.931
C3	LAMC1	4848735	4845764	9913.ENSBTAP00000022979	9913.ENSBTAP00000015881	0	0	0	0	0	0.062	0.9	0.333	0.931
IGFBP4	TIMP1	4843950	4842010	9913.ENSBTAP00000011361	9913.ENSBTAP00000006653	0	0	0	0	0	0.046	0.9	0.339	0.931
STAT1	UBE2L6	4856614	4846314	9913.ENSBTAP00000053390	9913.ENSBTAP00000017267	0	0	0	0	0	0.048	0.9	0.34	0.931
DNAJC6	SYNJ2	4853282	4852858	9913.ENSBTAP00000041032	9913.ENSBTAP00000038897	0	0	0	0	0	0.069	0.9	0.324	0.931
ITGAV	PLAUR	4850228	4846401	9913.ENSBTAP00000026553	9913.ENSBTAP00000017446	0	0	0	0	0	0.077	0.9	0.321	0.931
PDGFA	TIMP1	4847176	4842010	9913.ENSBTAP00000019323	9913.ENSBTAP00000006653	0	0	0	0	0	0	0.9	0.336	0.93
TAP1	TAP2	4854503	4840869	9913.ENSBTAP00000045934	9913.ENSBTAP00000003953	0	0	0	0.854	0	0.27	0.9	0.637	0.93
LPIN2	LPIN3	4845817	4844250	9913.ENSBTAP00000015997	9913.ENSBTAP00000012081	0	0	0	0.937	0	0.297	0.9	0.901	0.93
ENPP1	BST1	4856622	4842622	9913.ENSBTAP00000053402	9913.ENSBTAP00000008097	0	0	0	0	0	0	0.9	0.331	0.93
IL2	IL15	4850747	4849228	9913.ENSBTAP00000027819	9913.ENSBTAP00000024226	0	0	0	0	0	0	0	0.93	0.93
CCND1	CCNE1	4848851	4841824	9913.ENSBTAP00000023277	9913.ENSBTAP00000006215	0	0	0	0.665	0	0.06	0.9	0.873	0.93
ERBB3	TGFA	4844942	4839591	9913.ENSBTAP00000013790	9913.ENSBTAP00000001037	0	0	0	0	0	0.415	0.8	0.452	0.93
MUC1	ST3GAL1	4845048	4839825	9913.ENSBTAP00000014051	9913.ENSBTAP00000001538	0	0	0	0	0	0	0.9	0.329	0.93
TRIM25	EIF2AK2	4844665	4843998	9913.ENSBTAP00000013121	9913.ENSBTAP00000011469	0	0	0	0	0	0	0.9	0.333	0.93
IGFBP3	KLK1	4854847	4849427	9913.ENSBTAP00000047769	9913.ENSBTAP00000024677	0	0	0	0	0	0.158	0.9	0.238	0.93
TNF	PSMB8	4852377	4840870	9913.ENSBTAP00000035682	9913.ENSBTAP00000003955	0	0	0	0	0	0	0.9	0.329	0.93
CCL1	PPBP	4854304	4853927	9913.ENSBTAP00000044839	9913.ENSBTAP00000043338	0	0	0	0	0	0	0.9	0.321	0.929
CFD	SERPING1	4858467	4848176	9913.ENSBTAP00000055802	9913.ENSBTAP00000021638	0	0	0	0	0	0.146	0.9	0.243	0.929
PLXNA1	SEMA3C	4851573	4842613	9913.ENSBTAP00000030566	9913.ENSBTAP00000008076	0	0	0	0	0	0.261	0.6	0.782	0.929
STAT1	CISH	4856614	4851579	9913.ENSBTAP00000053390	9913.ENSBTAP00000030624	0	0	0	0	0	0.16	0.8	0.615	0.929
RHOC	CHN1	4847038	4843622	9913.ENSBTAP00000018998	9913.ENSBTAP00000010556	0	0	0	0	0	0.202	0.9	0.184	0.929
F5	VWF	4848965	4845927	9913.ENSBTAP00000023573	9913.ENSBTAP00000016273	0	0	0	0	0	0	0.9	0.328	0.929
VCL	MYH11	4856781	4852322	9913.ENSBTAP00000053644	9913.ENSBTAP00000035330	0	0	0	0	0	0.163	0.9	0.215	0.928
SIRPB1	TYROBP	4844577	4843249	9913.ENSBTAP00000012873	9913.ENSBTAP00000009652	0	0	0	0	0	0.157	0.9	0.218	0.928
PDGFB	TIMP1	4858904	4842010	9913.ENSBTAP00000056346	9913.ENSBTAP00000006653	0	0	0	0	0	0	0.9	0.314	0.928
HERC5	EIF2AK2	4856400	4843998	9913.ENSBTAP00000052996	9913.ENSBTAP00000011469	0	0	0	0	0	0	0.9	0.317	0.928
VNN2	CEACAM1	4848228	4842999	9913.ENSBTAP00000021759	9913.ENSBTAP00000009007	0	0	0	0	0	0	0.9	0.318	0.928
GABARAPL1	FUNDC1	4854917	4840082	9913.ENSBTAP00000047993	9913.ENSBTAP00000002144	0	0	0	0	0	0.497	0.8	0.346	0.928
MX1	UBE2L6	4853353	4846314	9913.ENSBTAP00000041289	9913.ENSBTAP00000017267	0	0	0	0	0	0.048	0.9	0.313	0.928
MMP9	MMP1	4850650	4847924	9913.ENSBTAP00000027556	9913.ENSBTAP00000021014	0	0	0	0.74	0	0.122	0.9	0.845	0.928
SERPING1	C1QC	4848176	4845343	9913.ENSBTAP00000021638	9913.ENSBTAP00000014865	0	0	0	0	0	0	0.9	0.301	0.927
COL7A1	COL17A1	4849723	4844734	9913.ENSBTAP00000025418	9913.ENSBTAP00000013271	0	0	0	0.586	0	0	0.9	0.669	0.927
CD36	OLR1	4849044	4841717	9913.ENSBTAP00000023750	9913.ENSBTAP00000005975	0	0	0	0	0	0	0.9	0.309	0.927
MMP9	A2M	4850650	4841802	9913.ENSBTAP00000027556	9913.ENSBTAP00000006167	0	0	0	0	0	0.172	0.9	0.197	0.927
VWF	A2M	4845927	4841802	9913.ENSBTAP00000016273	9913.ENSBTAP00000006167	0	0	0	0	0	0	0.9	0.305	0.927
SERPINE1	A2M	4847131	4841802	9913.ENSBTAP00000019232	9913.ENSBTAP00000006167	0	0	0	0	0	0	0.9	0.303	0.927
MCF2L	RHOBTB1	4852298	4849768	9913.ENSBTAP00000035199	9913.ENSBTAP00000025506	0	0	0	0	0	0.306	0.9	0	0.927
PPBP	MMP9	4853927	4850650	9913.ENSBTAP00000043338	9913.ENSBTAP00000027556	0	0	0	0	0	0.117	0.9	0.242	0.927
IL2	IFNG	4850747	4846050	9913.ENSBTAP00000027819	9913.ENSBTAP00000016634	0	0	0	0	0	0	0	0.927	0.927
TIMP1	A2M	4842010	4841802	9913.ENSBTAP00000006653	9913.ENSBTAP00000006167	0	0	0	0	0	0	0.9	0.304	0.927
MMP9	MMP7	4850650	4841748	9913.ENSBTAP00000027556	9913.ENSBTAP00000006029	0	0	0	0.835	0	0.187	0.9	0.891	0.927
CD274	PDCD1LG2	4842608	4839210	9913.ENSBTAP00000008067	9913.ENSBTAP00000000103	0	0	0	0.811	0	0.158	0.9	0.906	0.927
ENSBTAG00000015818	MMP9	4854614	4850650	9913.ENSBTAP00000046488	9913.ENSBTAP00000027556	0	0	0	0.762	0	0.122	0.9	0.898	0.927
FCGR3A	FCGR1A	4852031	4843940	9913.ENSBTAP00000033639	9913.ENSBTAP00000011333	0	0	0	0.86	0	0.228	0.9	0.607	0.926
SIGLEC14	CEACAM1	4850171	4842999	9913.ENSBTAP00000026429	9913.ENSBTAP00000009007	0	0	0	0	0	0	0.9	0.295	0.926
GNAQ	EDNRB	4845883	4842144	9913.ENSBTAP00000016160	9913.ENSBTAP00000006979	0	0	0	0	0	0.16	0.9	0.193	0.926
CFP	PTX3	4847923	4844161	9913.ENSBTAP00000021009	9913.ENSBTAP00000011863	0	0	0	0	0	0.156	0.9	0.196	0.926
RHOC	ARHGEF40	4847038	4846557	9913.ENSBTAP00000018998	9913.ENSBTAP00000017829	0	0	0	0	0	0.264	0.9	0.076	0.926
SYNJ2	SGIP1	4852858	4851603	9913.ENSBTAP00000038897	9913.ENSBTAP00000030815	0	0	0	0	0	0.07	0.9	0.278	0.926
ERBB2	ARHGEF11	4851241	4845972	9913.ENSBTAP00000029056	9913.ENSBTAP00000016407	0	0	0	0	0	0.057	0.9	0.283	0.926
PPBP	TIMP1	4853927	4842010	9913.ENSBTAP00000043338	9913.ENSBTAP00000006653	0	0	0	0	0	0	0.9	0.282	0.925
C2	C1QA	4853800	4843154	9913.ENSBTAP00000042824	9913.ENSBTAP00000009415	0	0	0	0	0	0.057	0.9	0.278	0.925
CCK	FFAR2	4846340	4842839	9913.ENSBTAP00000017320	9913.ENSBTAP00000008619	0	0	0	0	0	0	0.9	0.285	0.925
COL6A3	COL17A1	4846831	4844734	9913.ENSBTAP00000018479	9913.ENSBTAP00000013271	0	0	0	0.565	0	0	0.9	0.608	0.925
RHOBTB1	FGD4	4849768	4842232	9913.ENSBTAP00000025506	9913.ENSBTAP00000007175	0	0	0	0	0	0.185	0.9	0.156	0.925
FN1	KSR1	4843780	4842863	9913.ENSBTAP00000010925	9913.ENSBTAP00000008672	0	0	0	0	0	0.227	0.9	0.108	0.925
SDSL	CBS	4844132	4839241	9913.ENSBTAP00000011776	9913.ENSBTAP00000000184	0	0	0	0	0	0	0.9	0.285	0.925
IGFBP3	ENSBTAG00000015818	4854847	4854614	9913.ENSBTAP00000047769	9913.ENSBTAP00000046488	0	0	0	0	0	0.172	0.9	0.167	0.925
CCL2	IL10	4844681	4842909	9913.ENSBTAP00000013146	9913.ENSBTAP00000008793	0	0	0	0	0	0	0	0.925	0.925
DNAJC6	SGIP1	4853282	4851603	9913.ENSBTAP00000041032	9913.ENSBTAP00000030815	0	0	0	0	0	0.15	0.9	0.188	0.924
NRP1	DPYSL2	4850189	4849337	9913.ENSBTAP00000026471	9913.ENSBTAP00000024448	0	0	0	0	0	0	0.9	0.273	0.924
ITGAV	TGFB3	4850228	4845783	9913.ENSBTAP00000026553	9913.ENSBTAP00000015925	0	0	0	0	0	0.187	0.9	0.146	0.924
CFP	LYZ2	4847923	4842543	9913.ENSBTAP00000021009	9913.ENSBTAP00000007924	0	0	0	0	0	0	0.9	0.276	0.924
PDGFA	TGFB3	4847176	4845783	9913.ENSBTAP00000019323	9913.ENSBTAP00000015925	0	0	0	0	0	0	0.9	0.275	0.924
TGFB3	TIMP1	4845783	4842010	9913.ENSBTAP00000015925	9913.ENSBTAP00000006653	0	0	0	0	0	0	0.9	0.277	0.924
RHOC	FGD4	4847038	4842232	9913.ENSBTAP00000018998	9913.ENSBTAP00000007175	0	0	0	0	0	0.185	0.9	0.142	0.924
MMP9	PTX3	4850650	4844161	9913.ENSBTAP00000027556	9913.ENSBTAP00000011863	0	0	0	0	0	0	0.9	0.279	0.924
DDX58	RNF125	4856700	4840921	9913.ENSBTAP00000053514	9913.ENSBTAP00000004048	0	0	0	0	0	0.152	0.8	0.588	0.924
HRH2	ADCYAP1R1	4856907	4850128	9913.ENSBTAP00000053816	9913.ENSBTAP00000026333	0	0	0	0	0	0	0.9	0.278	0.924
ITGAM	PLAUR	4857497	4846401	9913.ENSBTAP00000054571	9913.ENSBTAP00000017446	0	0	0	0	0	0.157	0.9	0.178	0.924
MGAM	CLEC5A	4857450	4850520	9913.ENSBTAP00000054515	9913.ENSBTAP00000027255	0	0	0	0	0	0	0.9	0.275	0.924
STARD8	RHOC	4851256	4847038	9913.ENSBTAP00000029082	9913.ENSBTAP00000018998	0	0	0	0	0	0.179	0.9	0.154	0.924
ARHGAP23	RHOC	4859026	4847038	9913.ENSBTAP00000056495	9913.ENSBTAP00000018998	0	0	0	0	0	0.197	0.9	0.124	0.923
VCL	ITGB5	4856781	4846753	9913.ENSBTAP00000053644	9913.ENSBTAP00000018278	0	0	0	0	0	0.169	0.9	0.149	0.923
VEGFC	TIMP1	4847297	4842010	9913.ENSBTAP00000019613	9913.ENSBTAP00000006653	0	0	0	0	0	0	0.9	0.262	0.923
ADAM8	BST1	4851883	4842622	9913.ENSBTAP00000032645	9913.ENSBTAP00000008097	0	0	0	0	0	0	0.9	0.271	0.923
FCN1	C2	4858341	4853800	9913.ENSBTAP00000055640	9913.ENSBTAP00000042824	0	0	0	0	0	0.159	0.9	0.161	0.923
SPP1	ITGA9	4854291	4848334	9913.ENSBTAP00000044782	9913.ENSBTAP00000022042	0	0	0	0	0	0.187	0.9	0.139	0.923
TRIM25	MX2	4844665	4843872	9913.ENSBTAP00000013121	9913.ENSBTAP00000011146	0	0	0	0	0	0.043	0.9	0.264	0.923
IGFBP3	CSF1	4854847	4839308	9913.ENSBTAP00000047769	9913.ENSBTAP00000000353	0	0	0	0	0	0	0.9	0.264	0.923
ITGAV	PLAU	4850228	4842493	9913.ENSBTAP00000026553	9913.ENSBTAP00000007806	0	0	0	0	0	0.045	0.9	0.264	0.923
VCAN	CHST3	4847397	4845251	9913.ENSBTAP00000019848	9913.ENSBTAP00000014629	0	0	0	0	0	0	0.9	0.262	0.923
RNF144B	RNF19B	4844185	4843795	9913.ENSBTAP00000011931	9913.ENSBTAP00000010969	0	0	0	0.651	0	0	0.9	0.686	0.923
RHOBTB1	ARHGEF40	4849768	4846557	9913.ENSBTAP00000025506	9913.ENSBTAP00000017829	0	0	0	0	0	0.264	0.9	0	0.923
PDGFB	PDGFA	4858904	4847176	9913.ENSBTAP00000056346	9913.ENSBTAP00000019323	0	0	0	0.866	0	0.155	0.9	0.89	0.922
ITSN1	HIP1	4851366	4839593	9913.ENSBTAP00000029333	9913.ENSBTAP00000001039	0	0	0	0	0	0.068	0.9	0.237	0.922
PSMF1	PSMB8	4849359	4840870	9913.ENSBTAP00000024505	9913.ENSBTAP00000003955	0	0	0	0	0	0.212	0.9	0.093	0.922
ANAPC11	UBE2L6	4846830	4846314	9913.ENSBTAP00000018478	9913.ENSBTAP00000017267	0	0	0	0	0	0.227	0.9	0.076	0.922
CFD	F5	4858467	4848965	9913.ENSBTAP00000055802	9913.ENSBTAP00000023573	0	0	0	0	0	0.256	0.9	0	0.922
EDNRB	GNG4	4842144	4840795	9913.ENSBTAP00000006979	9913.ENSBTAP00000003777	0	0	0	0	0	0.186	0.9	0.121	0.922
ARHGAP35	MET	4847766	4842627	9913.ENSBTAP00000020651	9913.ENSBTAP00000008102	0	0	0	0	0	0.184	0.9	0.132	0.922
ITGB5	TGFB3	4846753	4845783	9913.ENSBTAP00000018278	9913.ENSBTAP00000015925	0	0	0	0	0	0.185	0.9	0.125	0.922
PPBP	FN1	4853927	4843780	9913.ENSBTAP00000043338	9913.ENSBTAP00000010925	0	0	0	0	0	0	0.9	0.259	0.922
TAB3	NOD1	4858568	4856460	9913.ENSBTAP00000055932	9913.ENSBTAP00000053171	0	0	0	0	0	0	0.9	0.251	0.922
VEGFC	SERPINE1	4847297	4847131	9913.ENSBTAP00000019613	9913.ENSBTAP00000019232	0	0	0	0	0	0	0.9	0.25	0.921
COL18A1	MMP7	4852183	4841748	9913.ENSBTAP00000034542	9913.ENSBTAP00000006029	0	0	0	0	0	0.071	0.9	0.22	0.921
LOC526163	CLEC5A	4852990	4850520	9913.ENSBTAP00000039810	9913.ENSBTAP00000027255	0	0	0	0	0	0	0.9	0.249	0.921
PDGFA	SERPINE1	4847176	4847131	9913.ENSBTAP00000019323	9913.ENSBTAP00000019232	0	0	0	0	0	0	0.9	0.248	0.921
LAMC1	FN1	4845764	4843780	9913.ENSBTAP00000015881	9913.ENSBTAP00000010925	0	0	0	0	0	0	0.9	0.248	0.921
ANAPC11	UBA7	4846830	4845959	9913.ENSBTAP00000018478	9913.ENSBTAP00000016365	0	0	0	0	0	0	0.9	0.249	0.921
F5	FN1	4848965	4843780	9913.ENSBTAP00000023573	9913.ENSBTAP00000010925	0	0	0	0	0	0	0.9	0.251	0.921
RHOBTB1	CHN1	4849768	4843622	9913.ENSBTAP00000025506	9913.ENSBTAP00000010556	0	0	0	0	0	0.202	0.9	0.091	0.921
IDO1	CYP1B1	4850603	4844986	9913.ENSBTAP00000027449	9913.ENSBTAP00000013922	0	0	0	0	0	0	0.9	0.251	0.921
PLXNA1	DPYSL2	4851573	4849337	9913.ENSBTAP00000030566	9913.ENSBTAP00000024448	0	0	0	0	0	0	0.9	0.25	0.921
ADM	ADCYAP1R1	4850838	4850128	9913.ENSBTAP00000028036	9913.ENSBTAP00000026333	0	0	0	0	0	0.068	0.9	0.223	0.921
PDGFB	SPP1	4858904	4854291	9913.ENSBTAP00000056346	9913.ENSBTAP00000044782	0	0	0	0	0	0	0.9	0.243	0.921
SYNJ2	HIP1	4852858	4839593	9913.ENSBTAP00000038897	9913.ENSBTAP00000001039	0	0	0	0	0	0	0.9	0.249	0.921
FN1	CEACAM1	4843780	4842999	9913.ENSBTAP00000010925	9913.ENSBTAP00000009007	0	0	0	0	0	0	0.9	0.25	0.921
TRIM21	UBE2L6	4857050	4846314	9913.ENSBTAP00000054004	9913.ENSBTAP00000017267	0	0	0	0	0	0.112	0.9	0.183	0.921
IGFBP3	SPP1	4854847	4854291	9913.ENSBTAP00000047769	9913.ENSBTAP00000044782	0	0	0	0	0	0	0.9	0.246	0.921
CLEC4D	ADAM8	4856348	4851883	9913.ENSBTAP00000052843	9913.ENSBTAP00000032645	0	0	0	0	0	0	0.9	0.241	0.92
SPP1	PDGFA	4854291	4847176	9913.ENSBTAP00000044782	9913.ENSBTAP00000019323	0	0	0	0	0	0	0.9	0.24	0.92
IGFBP4	FN1	4843950	4843780	9913.ENSBTAP00000011361	9913.ENSBTAP00000010925	0	0	0	0	0	0	0.9	0.241	0.92
MS4A3	CEACAM1	4850316	4842999	9913.ENSBTAP00000026770	9913.ENSBTAP00000009007	0	0	0	0	0	0	0.9	0.237	0.92
CD93	SIRPB1	4855882	4844577	9913.ENSBTAP00000051405	9913.ENSBTAP00000012873	0	0	0	0	0	0	0.9	0.241	0.92
COL7A1	COL6A3	4849723	4846831	9913.ENSBTAP00000025418	9913.ENSBTAP00000018479	0	0	0	0.545	0	0.073	0.9	0.416	0.92
ADAM8	PLAU	4851883	4842493	9913.ENSBTAP00000032645	9913.ENSBTAP00000007806	0	0	0	0	0	0.121	0.9	0.166	0.92
STAT1	EBI3	4856614	4846222	9913.ENSBTAP00000053390	9913.ENSBTAP00000017046	0	0	0	0	0	0	0.9	0.237	0.92
DOCK1	ABI2	4851885	4845253	9913.ENSBTAP00000032659	9913.ENSBTAP00000014635	0	0	0	0	0	0.06	0.9	0.222	0.92
CXCL10	CXCL9	4852920	4840127	9913.ENSBTAP00000039324	9913.ENSBTAP00000002257	0	0	0	0.896	0	0.158	0.9	0.931	0.92
BMP1	COL27A1	4839674	4839666	9913.ENSBTAP00000001218	9913.ENSBTAP00000001200	0	0	0	0	0	0.084	0.9	0.201	0.92
IGFBP3	FAM20C	4854847	4841209	9913.ENSBTAP00000047769	9913.ENSBTAP00000004699	0	0	0	0	0	0.175	0.9	0.1	0.919
HERC5	DTX3L	4856400	4844658	9913.ENSBTAP00000052996	9913.ENSBTAP00000013108	0	0	0	0	0	0.056	0.9	0.217	0.919
ITGAM	CLEC5A	4857497	4850520	9913.ENSBTAP00000054571	9913.ENSBTAP00000027255	0	0	0	0	0	0.044	0.9	0.224	0.919
COL18A1	ITGAV	4852183	4850228	9913.ENSBTAP00000034542	9913.ENSBTAP00000026553	0	0	0	0	0	0.117	0.9	0.161	0.919
F5	SERPINE1	4848965	4847131	9913.ENSBTAP00000023573	9913.ENSBTAP00000019232	0	0	0	0	0	0	0.9	0.232	0.919
TRIM21	SOCS1	4857050	4841635	9913.ENSBTAP00000054004	9913.ENSBTAP00000005753	0	0	0	0	0	0.068	0.9	0.205	0.919
MMP1	A2M	4847924	4841802	9913.ENSBTAP00000021014	9913.ENSBTAP00000006167	0	0	0	0	0	0.069	0.9	0.207	0.919
CYP1A1	IDO1	4856492	4850603	9913.ENSBTAP00000053212	9913.ENSBTAP00000027449	0	0	0	0	0	0	0.9	0.227	0.919
HS2ST1	AGRN	4848894	4846444	9913.ENSBTAP00000023395	9913.ENSBTAP00000017563	0	0	0	0	0	0	0.9	0.228	0.919
COL18A1	ITGB3	4852183	4844696	9913.ENSBTAP00000034542	9913.ENSBTAP00000013173	0	0	0	0	0	0.114	0.9	0.159	0.919
PLXNA1	FES	4851573	4840820	9913.ENSBTAP00000030566	9913.ENSBTAP00000003828	0	0	0	0	0	0.187	0.9	0.089	0.919
ITGAM	ITGAV	4857497	4850228	9913.ENSBTAP00000054571	9913.ENSBTAP00000026553	0	0	0	0.573	0	0	0.9	0.486	0.919
MMP1	MMP7	4847924	4841748	9913.ENSBTAP00000021014	9913.ENSBTAP00000006029	0	0	0	0.916	0	0.172	0.9	0.815	0.919
HVCN1	CEACAM1	4844282	4842999	9913.ENSBTAP00000012146	9913.ENSBTAP00000009007	0	0	0	0	0	0	0.9	0.231	0.919
FN1	CTGF	4843780	4842729	9913.ENSBTAP00000010925	9913.ENSBTAP00000008357	0	0	0	0	0	0.152	0	0.907	0.918
ADAM8	ITGAV	4851883	4850228	9913.ENSBTAP00000032645	9913.ENSBTAP00000026553	0	0	0	0	0	0.048	0.9	0.214	0.918
SERPINB6	PLAU	4848841	4842493	9913.ENSBTAP00000023242	9913.ENSBTAP00000007806	0	0	0	0	0	0.192	0.9	0.068	0.918
CD38	BST1	4846656	4842622	9913.ENSBTAP00000018042	9913.ENSBTAP00000008097	0	0	0	0.776	0	0	0.9	0.817	0.918
ITSN1	CTTN	4851366	4842571	9913.ENSBTAP00000029333	9913.ENSBTAP00000007976	0	0	0	0.554	0	0.084	0.9	0.367	0.918
RHOBTB1	ARHGAP24	4849768	4841392	9913.ENSBTAP00000025506	9913.ENSBTAP00000005165	0	0	0	0	0	0.201	0.9	0.059	0.918
TRIM21	HERC5	4857050	4856400	9913.ENSBTAP00000054004	9913.ENSBTAP00000052996	0	0	0	0	0	0.071	0.9	0.197	0.918
MRC1	CD207	4855828	4841727	9913.ENSBTAP00000051181	9913.ENSBTAP00000005993	0	0	0	0.603	0	0	0.9	0.488	0.918
SPP1	C3	4854291	4848735	9913.ENSBTAP00000044782	9913.ENSBTAP00000022979	0	0	0	0	0	0	0.9	0.215	0.918
AGRN	CSPG4	4846444	4845903	9913.ENSBTAP00000017563	9913.ENSBTAP00000016206	0	0	0	0	0	0	0.9	0.221	0.918
CD36	CD9	4849044	4847310	9913.ENSBTAP00000023750	9913.ENSBTAP00000019643	0	0	0	0	0	0.116	0.9	0.139	0.917
RAMP2	ADCYAP1R1	4852212	4850128	9913.ENSBTAP00000034674	9913.ENSBTAP00000026333	0	0	0	0	0	0.207	0.9	0	0.917
PDGFB	TGFB3	4858904	4845783	9913.ENSBTAP00000056346	9913.ENSBTAP00000015925	0	0	0	0	0	0	0.9	0.207	0.917
VCAN	TNXB	4847397	4839972	9913.ENSBTAP00000019848	9913.ENSBTAP00000001893	0	0	0	0	0	0.181	0.9	0.071	0.917
FES	PLXNA2	4840820	4839834	9913.ENSBTAP00000003828	9913.ENSBTAP00000001558	0	0	0	0	0	0.113	0.9	0.147	0.917
CXCR5	GNG4	4859106	4840795	9913.ENSBTAP00000056601	9913.ENSBTAP00000003777	0	0	0	0	0	0.186	0.9	0.063	0.917
ADCYAP1R1	GNG4	4850128	4840795	9913.ENSBTAP00000026333	9913.ENSBTAP00000003777	0	0	0	0	0	0.205	0.9	0	0.917
FCGR2B	FCGR1A	4851268	4843940	9913.ENSBTAP00000029116	9913.ENSBTAP00000011333	0	0	0	0.79	0	0	0.9	0.832	0.917
MMP9	MMP13	4850650	4847486	9913.ENSBTAP00000027556	9913.ENSBTAP00000020045	0	0	0	0.801	0	0	0.9	0.875	0.917
ITGAV	L1CAM	4850228	4846598	9913.ENSBTAP00000026553	9913.ENSBTAP00000017906	0	0	0	0	0	0.187	0.9	0.061	0.917
TRIM21	UBA7	4857050	4845959	9913.ENSBTAP00000054004	9913.ENSBTAP00000016365	0	0	0	0	0	0.066	0.9	0.174	0.916
SIGLEC14	SIRPB1	4850171	4844577	9913.ENSBTAP00000026429	9913.ENSBTAP00000012873	0	0	0	0	0	0	0.9	0.2	0.916
DAB2	HIP1	4848115	4839593	9913.ENSBTAP00000021501	9913.ENSBTAP00000001039	0	0	0	0	0	0	0.9	0.201	0.916
PTX3	RETN	4844161	4841814	9913.ENSBTAP00000011863	9913.ENSBTAP00000006189	0	0	0	0	0	0	0.9	0.194	0.916
SERPING1	TIMP1	4848176	4842010	9913.ENSBTAP00000021638	9913.ENSBTAP00000006653	0	0	0	0	0	0	0.9	0.2	0.916
TGFB3	ITGB3	4845783	4844696	9913.ENSBTAP00000015925	9913.ENSBTAP00000013173	0	0	0	0	0	0.185	0.9	0.056	0.916
COL18A1	COL6A3	4852183	4846831	9913.ENSBTAP00000034542	9913.ENSBTAP00000018479	0	0	0	0.56	0	0	0.9	0.408	0.916
C5AR1	CCL5	4850743	4843172	9913.ENSBTAP00000027807	9913.ENSBTAP00000009463	0	0	0	0	0	0	0.9	0.196	0.916
CXCR5	PPBP	4859106	4853927	9913.ENSBTAP00000056601	9913.ENSBTAP00000043338	0	0	0	0	0	0.066	0.9	0.181	0.916
BPNT1	PAPSS2	4841449	4840962	9913.ENSBTAP00000005311	9913.ENSBTAP00000004152	0	0	0	0	0	0	0.9	0.201	0.916
CXCL10	CXCL13	4852920	4843875	9913.ENSBTAP00000039324	9913.ENSBTAP00000011164	0	0	0	0.784	0	0.068	0.9	0.679	0.916
CLEC4D	OLR1	4856348	4841717	9913.ENSBTAP00000052843	9913.ENSBTAP00000005975	0	0	0	0	0	0	0.9	0.201	0.916
C2	C1QC	4853800	4845343	9913.ENSBTAP00000042824	9913.ENSBTAP00000014865	0	0	0	0	0	0.057	0.9	0.181	0.916
ARHGAP23	RHOBTB1	4859026	4849768	9913.ENSBTAP00000056495	9913.ENSBTAP00000025506	0	0	0	0	0	0.197	0.9	0	0.916
CLEC4D	CLEC5A	4856348	4850520	9913.ENSBTAP00000052843	9913.ENSBTAP00000027255	0	0	0	0.676	0	0	0.9	0.498	0.915
PDGFA	VWF	4847176	4845927	9913.ENSBTAP00000019323	9913.ENSBTAP00000016273	0	0	0	0	0	0	0.9	0.191	0.915
PROKR1	GNG4	4850645	4840795	9913.ENSBTAP00000027549	9913.ENSBTAP00000003777	0	0	0	0	0	0.186	0.9	0	0.915
MMP13	A2M	4847486	4841802	9913.ENSBTAP00000020045	9913.ENSBTAP00000006167	0	0	0	0	0	0.069	0.9	0.168	0.915
GNG4	ADRB2	4840795	4840375	9913.ENSBTAP00000003777	9913.ENSBTAP00000002779	0	0	0	0	0	0.186	0.9	0	0.915
IGFBP3	IGFBP4	4854847	4843950	9913.ENSBTAP00000047769	9913.ENSBTAP00000011361	0	0	0	0.825	0	0	0.9	0.873	0.915
SPTBN5	SPTB	4842967	4841823	9913.ENSBTAP00000008931	9913.ENSBTAP00000006213	0	0	0	0.713	0	0	0.9	0.554	0.915
CD14	CD180	4847467	4842724	9913.ENSBTAP00000020009	9913.ENSBTAP00000008348	0	0	0	0	0	0.168	0.9	0.064	0.915
PEMT	LPCAT2	4853307	4849838	9913.ENSBTAP00000041140	9913.ENSBTAP00000025661	0	0	0	0	0	0.048	0.9	0.184	0.915
RHOC	ARHGEF10L	4847038	4839535	9913.ENSBTAP00000018998	9913.ENSBTAP00000000909	0	0	0	0	0	0.115	0.9	0.118	0.915
DOCK7	MET	4850194	4842627	9913.ENSBTAP00000026487	9913.ENSBTAP00000008102	0	0	0	0	0	0.074	0.9	0.157	0.915
HCRTR1	GNG4	4844898	4840795	9913.ENSBTAP00000013687	9913.ENSBTAP00000003777	0	0	0	0	0	0.186	0.9	0	0.915
EFNB2	MMP9	4852306	4850650	9913.ENSBTAP00000035226	9913.ENSBTAP00000027556	0	0	0	0	0	0	0.9	0.189	0.915
COL18A1	MMP13	4852183	4847486	9913.ENSBTAP00000034542	9913.ENSBTAP00000020045	0	0	0	0	0	0.071	0.9	0.16	0.915
IGFBP3	VCAN	4854847	4847397	9913.ENSBTAP00000047769	9913.ENSBTAP00000019848	0	0	0	0	0	0	0.9	0.19	0.915
HRH2	GNG4	4856907	4840795	9913.ENSBTAP00000053816	9913.ENSBTAP00000003777	0	0	0	0	0	0.186	0.9	0	0.915
TNF	PSME1	4852377	4851013	9913.ENSBTAP00000035682	9913.ENSBTAP00000028520	0	0	0	0	0	0	0.9	0.192	0.915
HTR7	GNG4	4844044	4840795	9913.ENSBTAP00000011575	9913.ENSBTAP00000003777	0	0	0	0	0	0.186	0.9	0	0.915
SYNJ2	DAB2	4852858	4848115	9913.ENSBTAP00000038897	9913.ENSBTAP00000021501	0	0	0	0	0	0.059	0.9	0.162	0.914
SERPING1	FN1	4848176	4843780	9913.ENSBTAP00000021638	9913.ENSBTAP00000010925	0	0	0	0	0	0.055	0.9	0.169	0.914
VIM	CASP7	4849390	4842876	9913.ENSBTAP00000024572	9913.ENSBTAP00000008706	0	0	0	0	0	0.16	0.9	0.063	0.914
CCL5	IL10	4843172	4842909	9913.ENSBTAP00000009463	9913.ENSBTAP00000008793	0	0	0	0	0	0	0	0.914	0.914
HTR7	ADRB2	4844044	4840375	9913.ENSBTAP00000011575	9913.ENSBTAP00000002779	0	0	0	0.75	0	0	0.9	0.604	0.914
ITGAM	CEACAM1	4857497	4842999	9913.ENSBTAP00000054571	9913.ENSBTAP00000009007	0	0	0	0	0	0	0.9	0.177	0.914
PEMT	PLD2	4853307	4852284	9913.ENSBTAP00000041140	9913.ENSBTAP00000035115	0	0	0	0	0	0.057	0.9	0.17	0.914
ADCYAP1R1	ADRB2	4850128	4840375	9913.ENSBTAP00000026333	9913.ENSBTAP00000002779	0	0	0	0	0	0	0.9	0.175	0.914
GCNT4	ST3GAL1	4840728	4839825	9913.ENSBTAP00000003605	9913.ENSBTAP00000001538	0	0	0	0	0	0	0.9	0.184	0.914
FN1	FAM20C	4843780	4841209	9913.ENSBTAP00000010925	9913.ENSBTAP00000004699	0	0	0	0	0	0.175	0.9	0.05	0.914
CISH	STAT2	4851579	4841631	9913.ENSBTAP00000030624	9913.ENSBTAP00000005749	0	0	0	0	0	0.16	0.8	0.533	0.914
MMP9	KLK1	4850650	4849427	9913.ENSBTAP00000027556	9913.ENSBTAP00000024677	0	0	0	0	0	0	0.9	0.175	0.914
VWF	TGFB3	4845927	4845783	9913.ENSBTAP00000016273	9913.ENSBTAP00000015925	0	0	0	0	0	0.117	0.9	0.11	0.914
C3	CCL5	4848735	4843172	9913.ENSBTAP00000022979	9913.ENSBTAP00000009463	0	0	0	0	0	0.049	0.9	0.172	0.914
HIST1H2BD	DNMT3B	4850537	4841364	9913.ENSBTAP00000027308	9913.ENSBTAP00000005094	0	0	0	0	0	0.166	0.9	0	0.913
A2M	MMP7	4841802	4841748	9913.ENSBTAP00000006167	9913.ENSBTAP00000006029	0	0	0	0	0	0.069	0.9	0.147	0.913
RELB	PSMB9	4858481	4844137	9913.ENSBTAP00000055825	9913.ENSBTAP00000011789	0	0	0	0	0	0	0.9	0.175	0.913
SYNJ2	ADRB2	4852858	4840375	9913.ENSBTAP00000038897	9913.ENSBTAP00000002779	0	0	0	0	0	0	0.9	0.17	0.913
STAT1	IL9R	4856614	4843378	9913.ENSBTAP00000053390	9913.ENSBTAP00000009944	0	0	0	0	0	0.068	0.9	0.143	0.913
PSMB8	NFKBIB	4840870	4840166	9913.ENSBTAP00000003955	9913.ENSBTAP00000002330	0	0	0	0	0	0.153	0.9	0.059	0.913
VEGFA	ERBB2	4858625	4851241	9913.ENSBTAP00000056005	9913.ENSBTAP00000029056	0	0	0	0	0	0	0.6	0.793	0.913
VEGFC	TGFB3	4847297	4845783	9913.ENSBTAP00000019613	9913.ENSBTAP00000015925	0	0	0	0	0	0	0.9	0.174	0.913
PDGFB	A2M	4858904	4841802	9913.ENSBTAP00000056346	9913.ENSBTAP00000006167	0	0	0	0	0	0.121	0.9	0.098	0.913
TJP2	WWTR1	4845649	4843509	9913.ENSBTAP00000015635	9913.ENSBTAP00000010277	0	0	0	0	0	0.155	0.9	0.057	0.913
ENSBTAG00000015818	MMP7	4854614	4841748	9913.ENSBTAP00000046488	9913.ENSBTAP00000006029	0	0	0	0.895	0	0.172	0.9	0.057	0.913
PPBP	TIMP2	4853927	4845187	9913.ENSBTAP00000043338	9913.ENSBTAP00000014476	0	0	0	0	0	0	0.9	0.166	0.913
TNF	PSMB10	4852377	4849145	9913.ENSBTAP00000035682	9913.ENSBTAP00000024015	0	0	0	0	0	0	0.9	0.17	0.913
LYZ	MMP9	4852749	4850650	9913.ENSBTAP00000038081	9913.ENSBTAP00000027556	0	0	0	0	0	0	0.9	0.169	0.913
MMP1	MMP11	4847924	4842591	9913.ENSBTAP00000021014	9913.ENSBTAP00000008025	0	0	0	0.837	0	0	0.9	0.81	0.913
C3	CXCL13	4848735	4843875	9913.ENSBTAP00000022979	9913.ENSBTAP00000011164	0	0	0	0	0	0	0.9	0.167	0.913
LRP4	AGRN	4853419	4846444	9913.ENSBTAP00000041521	9913.ENSBTAP00000017563	0	0	0	0	0	0.678	0	0.741	0.913
C2	C1QB	4853800	4845345	9913.ENSBTAP00000042824	9913.ENSBTAP00000014871	0	0	0	0	0	0.064	0.9	0.153	0.913
CFD	A2M	4858467	4841802	9913.ENSBTAP00000055802	9913.ENSBTAP00000006167	0	0	0	0	0	0.087	0.9	0.129	0.913
LYZ	C3	4852749	4848735	9913.ENSBTAP00000038081	9913.ENSBTAP00000022979	0	0	0	0	0	0.071	0.9	0.146	0.913
SPP1	GOLM1	4854291	4853614	9913.ENSBTAP00000044782	9913.ENSBTAP00000042222	0	0	0	0	0	0	0.9	0.17	0.913
ITGAV	FN1	4850228	4843780	9913.ENSBTAP00000026553	9913.ENSBTAP00000010925	0	0	0	0	0	0.779	0	0.626	0.913
GBF1	KIF21A	4856522	4841881	9913.ENSBTAP00000053253	9913.ENSBTAP00000006351	0	0	0	0	0	0.111	0.9	0.095	0.912
C5AR1	CXCL9	4850743	4840127	9913.ENSBTAP00000027807	9913.ENSBTAP00000002257	0	0	0	0	0	0	0.9	0.164	0.912
RELB	PSMB8	4858481	4840870	9913.ENSBTAP00000055825	9913.ENSBTAP00000003955	0	0	0	0	0	0	0.9	0.158	0.912
GNAQ	FFAR2	4845883	4842839	9913.ENSBTAP00000016160	9913.ENSBTAP00000008619	0	0	0	0	0	0.16	0.9	0	0.912
PTAFR	XCL2	4852810	4844663	9913.ENSBTAP00000038567	9913.ENSBTAP00000013116	0	0	0	0	0	0	0.9	0.165	0.912
C1QC	C1QA	4845343	4843154	9913.ENSBTAP00000014865	9913.ENSBTAP00000009415	0	0	0	0.844	0	0	0.9	0.78	0.912
CD93	BST1	4855882	4842622	9913.ENSBTAP00000051405	9913.ENSBTAP00000008097	0	0	0	0	0	0	0.9	0.162	0.912
CLEC5A	SIRPB1	4850520	4844577	9913.ENSBTAP00000027255	9913.ENSBTAP00000012873	0	0	0	0	0	0	0.9	0.157	0.912
RNF19B	SOCS1	4843795	4841635	9913.ENSBTAP00000010969	9913.ENSBTAP00000005753	0	0	0	0	0	0.057	0.9	0.151	0.912
PSMB10	NFKBIB	4849145	4840166	9913.ENSBTAP00000024015	9913.ENSBTAP00000002330	0	0	0	0	0	0.153	0.9	0.051	0.912
UBE2L6	MX2	4846314	4843872	9913.ENSBTAP00000017267	9913.ENSBTAP00000011146	0	0	0	0	0	0.048	0.9	0.155	0.912
ITGAM	CLEC12A	4857497	4846214	9913.ENSBTAP00000054571	9913.ENSBTAP00000017022	0	0	0	0	0	0.044	0.9	0.153	0.912
VCL	TIMP2	4856781	4845187	9913.ENSBTAP00000053644	9913.ENSBTAP00000014476	0	0	0	0	0	0	0.9	0.159	0.912
CD36	ITGB3	4849044	4844696	9913.ENSBTAP00000023750	9913.ENSBTAP00000013173	0	0	0	0	0	0.116	0.9	0.091	0.912
PDGFA	A2M	4847176	4841802	9913.ENSBTAP00000019323	9913.ENSBTAP00000006167	0	0	0	0	0	0.121	0.9	0.085	0.912
CFD	TIMP1	4858467	4842010	9913.ENSBTAP00000055802	9913.ENSBTAP00000006653	0	0	0	0	0	0	0.9	0.164	0.912
LOC618367	PLD2	4852544	4852284	9913.ENSBTAP00000036844	9913.ENSBTAP00000035115	0	0	0	0	0	0	0.9	0.16	0.912
ITGAM	OLR1	4857497	4841717	9913.ENSBTAP00000054571	9913.ENSBTAP00000005975	0	0	0	0	0	0.044	0.9	0.162	0.912
HCRTR1	NMB	4844898	4839942	9913.ENSBTAP00000013687	9913.ENSBTAP00000001825	0	0	0	0	0	0.058	0.9	0.146	0.912
PTAFR	XCL1	4852810	4844660	9913.ENSBTAP00000038567	9913.ENSBTAP00000013111	0	0	0	0	0	0	0.9	0.165	0.912
P2RY6	FFAR2	4855192	4842839	9913.ENSBTAP00000048939	9913.ENSBTAP00000008619	0	0	0	0.637	0	0	0.9	0.361	0.912
VCAN	CSF1	4847397	4839308	9913.ENSBTAP00000019848	9913.ENSBTAP00000000353	0	0	0	0	0	0	0.9	0.157	0.912
PTAFR	PLAU	4852810	4842493	9913.ENSBTAP00000038567	9913.ENSBTAP00000007806	0	0	0	0	0	0	0.9	0.164	0.912
CCK	HCRTR1	4846340	4844898	9913.ENSBTAP00000017320	9913.ENSBTAP00000013687	0	0	0	0	0	0.084	0.9	0.125	0.912
IGFBP4	CSF1	4843950	4839308	9913.ENSBTAP00000011361	9913.ENSBTAP00000000353	0	0	0	0	0	0	0.9	0.152	0.911
F5	C3	4848965	4848735	9913.ENSBTAP00000023573	9913.ENSBTAP00000022979	0	0	0	0	0	0	0.9	0.149	0.911
CXCL10	C5AR1	4852920	4850743	9913.ENSBTAP00000039324	9913.ENSBTAP00000027807	0	0	0	0	0	0	0.9	0.146	0.911
GGT5	LAP3	4849004	4842519	9913.ENSBTAP00000023658	9913.ENSBTAP00000007860	0	0	0	0	0	0	0.9	0.155	0.911
IDO1	MAOA	4850603	4848142	9913.ENSBTAP00000027449	9913.ENSBTAP00000021570	0	0	0	0	0	0	0.9	0.149	0.911
SPRED2	PSMB9	4849954	4844137	9913.ENSBTAP00000025918	9913.ENSBTAP00000011789	0	0	0	0	0	0	0.9	0.147	0.911
COL18A1	ITGB5	4852183	4846753	9913.ENSBTAP00000034542	9913.ENSBTAP00000018278	0	0	0	0	0	0.074	0.9	0.117	0.911
CLEC12A	OLR1	4846214	4841717	9913.ENSBTAP00000017022	9913.ENSBTAP00000005975	0	0	0	0.65	0	0	0.9	0.348	0.911
PHB	KSR1	4848635	4842863	9913.ENSBTAP00000022759	9913.ENSBTAP00000008672	0	0	0	0	0	0.148	0.9	0	0.911
SPP1	LAMC1	4854291	4845764	9913.ENSBTAP00000044782	9913.ENSBTAP00000015881	0	0	0	0	0	0	0.9	0.15	0.911
PTAFR	CEACAM1	4852810	4842999	9913.ENSBTAP00000038567	9913.ENSBTAP00000009007	0	0	0	0	0	0	0.9	0.155	0.911
STARD13	RHOBTB1	4851255	4849768	9913.ENSBTAP00000029081	9913.ENSBTAP00000025506	0	0	0	0	0	0.084	0.9	0.111	0.911
COL18A1	COL17A1	4852183	4844734	9913.ENSBTAP00000034542	9913.ENSBTAP00000013271	0	0	0	0.574	0	0	0.9	0.305	0.911
CCL1	C5AR1	4854304	4850743	9913.ENSBTAP00000044839	9913.ENSBTAP00000027807	0	0	0	0	0	0	0.9	0.152	0.911
CTTN	HIP1	4842571	4839593	9913.ENSBTAP00000007976	9913.ENSBTAP00000001039	0	0	0	0	0	0.098	0.9	0.093	0.911
DPYSL2	PLXNA2	4849337	4839834	9913.ENSBTAP00000024448	9913.ENSBTAP00000001558	0	0	0	0	0	0	0.9	0.147	0.911
SERPINE1	F13A1	4847131	4843212	9913.ENSBTAP00000019232	9913.ENSBTAP00000009559	0	0	0	0	0	0.065	0.9	0.132	0.911
DNAJC6	DAB2	4853282	4848115	9913.ENSBTAP00000041032	9913.ENSBTAP00000021501	0	0	0	0	0	0.076	0.9	0.121	0.911
SGIP1	CTTN	4851603	4842571	9913.ENSBTAP00000030815	9913.ENSBTAP00000007976	0	0	0	0	0	0	0.9	0.147	0.911
COL7A1	COL27A1	4849723	4839666	9913.ENSBTAP00000025418	9913.ENSBTAP00000001200	0	0	0	0.58	0	0	0.9	0.296	0.911
IFIH1	RNF125	4843695	4840921	9913.ENSBTAP00000010703	9913.ENSBTAP00000004048	0	0	0	0	0	0.152	0.8	0.517	0.911
COL6A3	COL27A1	4846831	4839666	9913.ENSBTAP00000018479	9913.ENSBTAP00000001200	0	0	0	0.553	0	0	0.9	0.28	0.911
C3	RETN	4848735	4841814	9913.ENSBTAP00000022979	9913.ENSBTAP00000006189	0	0	0	0	0	0	0.9	0.144	0.91
FCGR2C	FCGR1A	4854424	4843940	9913.ENSBTAP00000045494	9913.ENSBTAP00000011333	0	0	0	0.839	0	0	0.9	0.68	0.91
CYP1A1	CYP1B1	4856492	4844986	9913.ENSBTAP00000053212	9913.ENSBTAP00000013922	0	0	0	0.888	0	0	0.9	0.93	0.91
REL	PSMB9	4847692	4844137	9913.ENSBTAP00000020447	9913.ENSBTAP00000011789	0	0	0	0	0	0	0.9	0.139	0.91
ENSBTAG00000015818	A2M	4854614	4841802	9913.ENSBTAP00000046488	9913.ENSBTAP00000006167	0	0	0	0	0	0.069	0.9	0.114	0.91
PDGFB	STAT1	4858904	4856614	9913.ENSBTAP00000056346	9913.ENSBTAP00000053390	0	0	0	0	0	0	0.9	0.143	0.91
IL2RB	IL7	4848221	4848188	9913.ENSBTAP00000021747	9913.ENSBTAP00000021659	0	0	0	0	0	0	0.6	0.786	0.91
COL18A1	COL27A1	4852183	4839666	9913.ENSBTAP00000034542	9913.ENSBTAP00000001200	0	0	0	0.557	0	0	0.9	0.27	0.91
CYP1A1	CYP2S1	4856492	4849250	9913.ENSBTAP00000053212	9913.ENSBTAP00000024282	0	0	0	0.776	0	0	0.9	0.488	0.91
DOCK1	FCGR1A	4851885	4843940	9913.ENSBTAP00000032659	9913.ENSBTAP00000011333	0	0	0	0	0	0	0.9	0.139	0.91
PTAFR	SERPINB6	4852810	4848841	9913.ENSBTAP00000038567	9913.ENSBTAP00000023242	0	0	0	0	0	0	0.9	0.146	0.91
ITGAM	PTAFR	4857497	4852810	9913.ENSBTAP00000054571	9913.ENSBTAP00000038567	0	0	0	0	0	0	0.9	0.139	0.91
FCGR3A	DOCK1	4852031	4851885	9913.ENSBTAP00000033639	9913.ENSBTAP00000032659	0	0	0	0	0	0	0.9	0.139	0.91
PPBP	A2M	4853927	4841802	9913.ENSBTAP00000043338	9913.ENSBTAP00000006167	0	0	0	0	0	0	0.9	0.146	0.91
AREG	EREG	4849194	4844841	9913.ENSBTAP00000024140	9913.ENSBTAP00000013571	0	0	0	0	0	0	0	0.91	0.91
ITGAM	SERPINB6	4857497	4848841	9913.ENSBTAP00000054571	9913.ENSBTAP00000023242	0	0	0	0	0	0	0.9	0.146	0.91
CEACAM1	PLAU	4842999	4842493	9913.ENSBTAP00000009007	9913.ENSBTAP00000007806	0	0	0	0	0	0	0.9	0.139	0.91
REL	PSMB8	4847692	4840870	9913.ENSBTAP00000020447	9913.ENSBTAP00000003955	0	0	0	0	0	0	0.9	0.139	0.91
COL18A1	COL7A1	4852183	4849723	9913.ENSBTAP00000034542	9913.ENSBTAP00000025418	0	0	0	0.595	0	0	0.9	0.284	0.91
PTAFR	OLR1	4852810	4841717	9913.ENSBTAP00000038567	9913.ENSBTAP00000005975	0	0	0	0	0	0	0.9	0.132	0.909
CDC42EP2	CDC42EP3	4853825	4851848	9913.ENSBTAP00000042899	9913.ENSBTAP00000032436	0	0	0	0.883	0	0	0.9	0.78	0.909
CD93	CLEC12A	4855882	4846214	9913.ENSBTAP00000051405	9913.ENSBTAP00000017022	0	0	0	0	0	0.068	0.9	0.111	0.909
RHOBTB1	ARHGEF10L	4849768	4839535	9913.ENSBTAP00000025506	9913.ENSBTAP00000000909	0	0	0	0	0	0.115	0.9	0.064	0.909
VCAN	FAM20C	4847397	4841209	9913.ENSBTAP00000019848	9913.ENSBTAP00000004699	0	0	0	0	0	0.097	0.9	0.075	0.909
TRIM21	RNF19B	4857050	4843795	9913.ENSBTAP00000054004	9913.ENSBTAP00000010969	0	0	0	0	0	0.116	0.9	0.063	0.909
RHOBTB1	RHOC	4849768	4847038	9913.ENSBTAP00000025506	9913.ENSBTAP00000018998	0	0	0	0.817	0	0	0.9	0.514	0.909
IRF7	CD14	4859075	4847467	9913.ENSBTAP00000056564	9913.ENSBTAP00000020009	0	0	0	0	0	0	0.9	0.128	0.909
C3	TIMP1	4848735	4842010	9913.ENSBTAP00000022979	9913.ENSBTAP00000006653	0	0	0	0	0	0	0.9	0.133	0.909
ASB2	ZBTB16	4852794	4845384	9913.ENSBTAP00000038371	9913.ENSBTAP00000014968	0	0	0	0	0	0.11	0.9	0.068	0.909
CFD	VWF	4858467	4845927	9913.ENSBTAP00000055802	9913.ENSBTAP00000016273	0	0	0	0	0	0	0.9	0.13	0.909
CYP1A1	HSD11B1	4856492	4847502	9913.ENSBTAP00000053212	9913.ENSBTAP00000020078	0	0	0	0	0	0.114	0.9	0.063	0.909
CFD	FN1	4858467	4843780	9913.ENSBTAP00000055802	9913.ENSBTAP00000010925	0	0	0	0	0	0.076	0.9	0.095	0.909
C3	CSF1	4848735	4839308	9913.ENSBTAP00000022979	9913.ENSBTAP00000000353	0	0	0	0	0	0	0.9	0.13	0.909
LAMC1	MET	4845764	4842627	9913.ENSBTAP00000015881	9913.ENSBTAP00000008102	0	0	0	0	0	0	0.9	0.132	0.909
F5	VCAN	4848965	4847397	9913.ENSBTAP00000023573	9913.ENSBTAP00000019848	0	0	0	0	0	0	0.9	0.131	0.909
PPBP	SERPING1	4853927	4848176	9913.ENSBTAP00000043338	9913.ENSBTAP00000021638	0	0	0	0	0	0	0.9	0.129	0.909
RHOC	ARHGAP33	4847038	4844552	9913.ENSBTAP00000018998	9913.ENSBTAP00000012813	0	0	0	0	0	0.114	0.9	0.063	0.909
ITGAV	BST1	4850228	4842622	9913.ENSBTAP00000026553	9913.ENSBTAP00000008097	0	0	0	0	0	0	0.9	0.132	0.909
FCGR3A	BST1	4852031	4842622	9913.ENSBTAP00000033639	9913.ENSBTAP00000008097	0	0	0	0	0	0.129	0.9	0.045	0.909
VEGFA	NRP2	4858625	4845767	9913.ENSBTAP00000056005	9913.ENSBTAP00000015885	0	0	0	0	0	0.816	0	0.53	0.909
ASB2	SOCS1	4852794	4841635	9913.ENSBTAP00000038371	9913.ENSBTAP00000005753	0	0	0	0	0	0	0.9	0.128	0.909
STARD8	RHOBTB1	4851256	4849768	9913.ENSBTAP00000029082	9913.ENSBTAP00000025506	0	0	0	0	0	0.084	0.9	0.09	0.909
DNAJC6	ITSN1	4853282	4851366	9913.ENSBTAP00000041032	9913.ENSBTAP00000029333	0	0	0	0	0	0.076	0.9	0.086	0.908
VEGFA	PDGFA	4858625	4847176	9913.ENSBTAP00000056005	9913.ENSBTAP00000019323	0	0	0	0	0	0.084	0.8	0.54	0.908
MRC1	MRC2	4855828	4847880	9913.ENSBTAP00000051181	9913.ENSBTAP00000020897	0	0	0	0.844	0	0	0.9	0.554	0.908
CXCL10	C3	4852920	4848735	9913.ENSBTAP00000039324	9913.ENSBTAP00000022979	0	0	0	0	0	0	0.9	0.124	0.908
ASB2	ANAPC11	4852794	4846830	9913.ENSBTAP00000038371	9913.ENSBTAP00000018478	0	0	0	0	0	0.125	0.9	0	0.908
TIMP2	RETN	4845187	4841814	9913.ENSBTAP00000014476	9913.ENSBTAP00000006189	0	0	0	0	0	0	0.9	0.119	0.908
ITGAM	PLAU	4857497	4842493	9913.ENSBTAP00000054571	9913.ENSBTAP00000007806	0	0	0	0	0	0.045	0.9	0.118	0.908
P2RY13	CXCL13	4845391	4843875	9913.ENSBTAP00000014989	9913.ENSBTAP00000011164	0	0	0	0	0	0	0.9	0.122	0.908
ITGAM	CLEC4D	4857497	4856348	9913.ENSBTAP00000054571	9913.ENSBTAP00000052843	0	0	0	0	0	0.044	0.9	0.12	0.908
FCGR3A	FCGR2B	4852031	4851268	9913.ENSBTAP00000033639	9913.ENSBTAP00000029116	0	0	0	0.849	0	0	0.9	0.586	0.908
F13A1	A2M	4843212	4841802	9913.ENSBTAP00000009559	9913.ENSBTAP00000006167	0	0	0	0	0	0	0.9	0.123	0.908
MMP11	A2M	4842591	4841802	9913.ENSBTAP00000008025	9913.ENSBTAP00000006167	0	0	0	0	0	0.069	0.9	0.097	0.908
CLEC5A	OLR1	4850520	4841717	9913.ENSBTAP00000027255	9913.ENSBTAP00000005975	0	0	0	0	0	0	0.9	0.122	0.908
FCGR3A	LY6E	4852031	4848592	9913.ENSBTAP00000033639	9913.ENSBTAP00000022654	0	0	0	0	0	0	0.9	0.119	0.908
ASB2	UBA7	4852794	4845959	9913.ENSBTAP00000038371	9913.ENSBTAP00000016365	0	0	0	0	0	0.122	0.9	0	0.908
SERPING1	VWF	4848176	4845927	9913.ENSBTAP00000021638	9913.ENSBTAP00000016273	0	0	0	0	0	0	0.9	0.118	0.908
GNAQ	HCRTR1	4845883	4844898	9913.ENSBTAP00000016160	9913.ENSBTAP00000013687	0	0	0	0	0	0.108	0.9	0.052	0.908
C3	IGFBP4	4848735	4843950	9913.ENSBTAP00000022979	9913.ENSBTAP00000011361	0	0	0	0	0	0	0.9	0.126	0.908
UBA7	RNF144B	4845959	4844185	9913.ENSBTAP00000016365	9913.ENSBTAP00000011931	0	0	0	0	0	0	0.9	0.124	0.908
MMP11	MMP7	4842591	4841748	9913.ENSBTAP00000008025	9913.ENSBTAP00000006029	0	0	0	0.823	0	0	0.9	0.499	0.908
F5	FAM20C	4848965	4841209	9913.ENSBTAP00000023573	9913.ENSBTAP00000004699	0	0	0	0	0	0.097	0.9	0.064	0.908
ATP11A	HVCN1	4853736	4844282	9913.ENSBTAP00000042566	9913.ENSBTAP00000012146	0	0	0	0	0	0	0.9	0.125	0.908
CCL20	C5AR1	4850982	4850743	9913.ENSBTAP00000028430	9913.ENSBTAP00000027807	0	0	0	0	0	0	0.9	0.126	0.908
UBA7	RNF19B	4845959	4843795	9913.ENSBTAP00000016365	9913.ENSBTAP00000010969	0	0	0	0	0	0	0.9	0.124	0.908
ENPP1	CD38	4856622	4846656	9913.ENSBTAP00000053402	9913.ENSBTAP00000018042	0	0	0	0	0	0	0.9	0.109	0.907
NFKBIB	PSMA2	4840166	4839716	9913.ENSBTAP00000002330	9913.ENSBTAP00000001309	0	0	0	0	0	0.113	0.9	0	0.907
ASB2	UBE2L6	4852794	4846314	9913.ENSBTAP00000038371	9913.ENSBTAP00000017267	0	0	0	0	0	0.112	0.9	0	0.907
RELB	PSMB10	4858481	4849145	9913.ENSBTAP00000055825	9913.ENSBTAP00000024015	0	0	0	0	0	0	0.9	0.112	0.907
ANAPC11	SOCS1	4846830	4841635	9913.ENSBTAP00000018478	9913.ENSBTAP00000005753	0	0	0	0	0	0.106	0.9	0.045	0.907
HERC5	SOCS1	4856400	4841635	9913.ENSBTAP00000052996	9913.ENSBTAP00000005753	0	0	0	0	0	0.047	0.9	0.102	0.907
RHOBTB1	ARHGAP33	4849768	4844552	9913.ENSBTAP00000025506	9913.ENSBTAP00000012813	0	0	0	0	0	0.11	0.9	0.048	0.907
ITGAM	SNAP25	4857497	4843791	9913.ENSBTAP00000054571	9913.ENSBTAP00000010961	0	0	0	0	0	0	0.9	0.111	0.907
ITGAV	CD36	4850228	4849044	9913.ENSBTAP00000026553	9913.ENSBTAP00000023750	0	0	0	0	0	0.065	0.9	0.093	0.907
C5AR1	CXCL13	4850743	4843875	9913.ENSBTAP00000027807	9913.ENSBTAP00000011164	0	0	0	0	0	0	0.9	0.112	0.907
CXCR5	C3	4859106	4848735	9913.ENSBTAP00000056601	9913.ENSBTAP00000022979	0	0	0	0	0	0.042	0.9	0.11	0.907
TNF	IL17A	4852377	4840379	9913.ENSBTAP00000035682	9913.ENSBTAP00000002786	0	0	0	0	0	0	0	0.907	0.907
ANAPC11	RNF144B	4846830	4844185	9913.ENSBTAP00000018478	9913.ENSBTAP00000011931	0	0	0	0	0	0.112	0.9	0.045	0.907
CLEC4D	CD93	4856348	4855882	9913.ENSBTAP00000052843	9913.ENSBTAP00000051405	0	0	0	0	0	0.068	0.9	0.09	0.907
CLEC10A	MUC1	4849066	4845048	9913.ENSBTAP00000023785	9913.ENSBTAP00000014051	0	0	0	0	0	0	0.9	0.114	0.907
PLAU	OLR1	4842493	4841717	9913.ENSBTAP00000007806	9913.ENSBTAP00000005975	0	0	0	0	0	0	0.9	0.116	0.907
YARS	TARS	4849161	4847022	9913.ENSBTAP00000024051	9913.ENSBTAP00000018947	0	0	0	0	0	0.259	0	0.879	0.907
PSMF1	CCND1	4849359	4848851	9913.ENSBTAP00000024505	9913.ENSBTAP00000023277	0	0	0	0	0	0	0.9	0.115	0.907
SERPING1	F13A1	4848176	4843212	9913.ENSBTAP00000021638	9913.ENSBTAP00000009559	0	0	0	0	0	0.065	0.9	0.091	0.907
ANAPC11	RNF19B	4846830	4843795	9913.ENSBTAP00000018478	9913.ENSBTAP00000010969	0	0	0	0	0	0.112	0.9	0.045	0.907
SERPING1	SERPINE1	4848176	4847131	9913.ENSBTAP00000021638	9913.ENSBTAP00000019232	0	0	0	0.615	0	0	0.9	0.229	0.907
SPP1	IGFBP4	4854291	4843950	9913.ENSBTAP00000044782	9913.ENSBTAP00000011361	0	0	0	0	0	0	0.9	0.114	0.907
PLAUR	CEACAM1	4846401	4842999	9913.ENSBTAP00000017446	9913.ENSBTAP00000009007	0	0	0	0	0	0	0.9	0.116	0.907
PDGFB	PPBP	4858904	4853927	9913.ENSBTAP00000056346	9913.ENSBTAP00000043338	0	0	0	0	0	0	0.9	0.109	0.907
CD48	CD244	4845366	4840827	9913.ENSBTAP00000014924	9913.ENSBTAP00000003843	0	0	0	0.653	0	0	0.9	0.258	0.907
TRIM21	RNF144B	4857050	4844185	9913.ENSBTAP00000054004	9913.ENSBTAP00000011931	0	0	0	0	0	0.116	0.9	0	0.907
TAB3	CD14	4858568	4847467	9913.ENSBTAP00000055932	9913.ENSBTAP00000020009	0	0	0	0	0	0	0.9	0.103	0.906
ATP11A	PLAU	4853736	4842493	9913.ENSBTAP00000042566	9913.ENSBTAP00000007806	0	0	0	0	0	0.105	0.9	0	0.906
TGFB3	F13A1	4845783	4843212	9913.ENSBTAP00000015925	9913.ENSBTAP00000009559	0	0	0	0	0	0	0.9	0.102	0.906
IGFBP3	C3	4854847	4848735	9913.ENSBTAP00000047769	9913.ENSBTAP00000022979	0	0	0	0	0	0	0.9	0.105	0.906
CCL1	P2RY13	4854304	4845391	9913.ENSBTAP00000044839	9913.ENSBTAP00000014989	0	0	0	0	0	0	0.9	0.107	0.906
HS3ST2	AGRN	4848792	4846444	9913.ENSBTAP00000023123	9913.ENSBTAP00000017563	0	0	0	0	0	0	0.9	0.106	0.906
RELB	PSME1	4858481	4851013	9913.ENSBTAP00000055825	9913.ENSBTAP00000028520	0	0	0	0	0	0	0.9	0.107	0.906
TNF	CCL5	4852377	4843172	9913.ENSBTAP00000035682	9913.ENSBTAP00000009463	0	0	0	0	0	0	0	0.906	0.906
STAT1	PDGFA	4856614	4847176	9913.ENSBTAP00000053390	9913.ENSBTAP00000019323	0	0	0	0	0	0	0.9	0.107	0.906
IL15	IL7	4849228	4848188	9913.ENSBTAP00000024226	9913.ENSBTAP00000021659	0	0	0	0	0	0	0	0.906	0.906
PSMB10	CCND1	4849145	4848851	9913.ENSBTAP00000024015	9913.ENSBTAP00000023277	0	0	0	0	0	0.061	0.9	0.086	0.906
FCGR2C	FCGR3A	4854424	4852031	9913.ENSBTAP00000045494	9913.ENSBTAP00000033639	0	0	0	0.912	0	0	0.9	0.703	0.906
PROKR1	GNAQ	4850645	4845883	9913.ENSBTAP00000027549	9913.ENSBTAP00000016160	0	0	0	0	0	0.108	0.9	0	0.906
CD93	OLR1	4855882	4841717	9913.ENSBTAP00000051405	9913.ENSBTAP00000005975	0	0	0	0	0	0.068	0.9	0.073	0.906
PSME1	PSMF1	4851013	4849359	9913.ENSBTAP00000028520	9913.ENSBTAP00000024505	0	0	0	0	0	0	0.9	0.106	0.906
P2RY6	EDNRB	4855192	4842144	9913.ENSBTAP00000048939	9913.ENSBTAP00000006979	0	0	0	0.589	0	0	0.9	0.191	0.906
PPBP	C3	4853927	4848735	9913.ENSBTAP00000043338	9913.ENSBTAP00000022979	0	0	0	0	0	0	0.9	0.103	0.906
HERC6	SOCS1	4850560	4841635	9913.ENSBTAP00000027362	9913.ENSBTAP00000005753	0	0	0	0	0	0.047	0.9	0.095	0.906
PTAFR	ADAM8	4852810	4851883	9913.ENSBTAP00000038567	9913.ENSBTAP00000032645	0	0	0	0	0	0	0.9	0.1	0.906
CD93	ITGAV	4855882	4850228	9913.ENSBTAP00000051405	9913.ENSBTAP00000026553	0	0	0	0	0	0	0.9	0.106	0.906
COL18A1	LAMC1	4852183	4845764	9913.ENSBTAP00000034542	9913.ENSBTAP00000015881	0	0	0	0	0	0	0.9	0.102	0.906
MMP13	MMP7	4847486	4841748	9913.ENSBTAP00000020045	9913.ENSBTAP00000006029	0	0	0	0.924	0	0	0.9	0.837	0.906
PROKR1	NMB	4850645	4839942	9913.ENSBTAP00000027549	9913.ENSBTAP00000001825	0	0	0	0	0	0.058	0.9	0.074	0.905
CLEC4D	SIRPB1	4856348	4844577	9913.ENSBTAP00000052843	9913.ENSBTAP00000012873	0	0	0	0	0	0	0.9	0.091	0.905
FCGR2C	FCGR2B	4854424	4851268	9913.ENSBTAP00000045494	9913.ENSBTAP00000029116	0	0	0	0.975	0	0.083	0.9	0.574	0.905
PLXNA1	PLXNA2	4851573	4839834	9913.ENSBTAP00000030566	9913.ENSBTAP00000001558	0	0	0	0.929	0	0	0.9	0.738	0.905
NRP1	FES	4850189	4840820	9913.ENSBTAP00000026471	9913.ENSBTAP00000003828	0	0	0	0	0	0.047	0.9	0.084	0.905
ULBP21	CEACAM1	4856942	4842999	9913.ENSBTAP00000053867	9913.ENSBTAP00000009007	0	0	0	0	0	0	0.9	0.094	0.905
LOC618367	LPCAT2	4852544	4849838	9913.ENSBTAP00000036844	9913.ENSBTAP00000025661	0	0	0	0	0	0	0.9	0.093	0.905
CLEC12A	CEACAM1	4846214	4842999	9913.ENSBTAP00000017022	9913.ENSBTAP00000009007	0	0	0	0	0	0.048	0.9	0.088	0.905
VCAN	LAMC1	4847397	4845764	9913.ENSBTAP00000019848	9913.ENSBTAP00000015881	0	0	0	0	0	0	0.9	0.093	0.905
GOLM1	FAM20C	4853614	4841209	9913.ENSBTAP00000042222	9913.ENSBTAP00000004699	0	0	0	0	0	0.097	0.9	0	0.905
ANK2	ANK1	4858056	4841005	9913.ENSBTAP00000055279	9913.ENSBTAP00000004242	0	0	0	0.93	0	0	0.9	0.739	0.905
FABP5	RETN	4858602	4841814	9913.ENSBTAP00000055977	9913.ENSBTAP00000006189	0	0	0	0	0	0	0.9	0.091	0.905
MMP1	MMP13	4847924	4847486	9913.ENSBTAP00000021014	9913.ENSBTAP00000020045	0	0	0	0.938	0	0	0.9	0.851	0.905
UBE2L6	ZBTB16	4846314	4845384	9913.ENSBTAP00000017267	9913.ENSBTAP00000014968	0	0	0	0	0	0.095	0.9	0	0.905
RELB	PSMA2	4858481	4839716	9913.ENSBTAP00000055825	9913.ENSBTAP00000001309	0	0	0	0	0	0	0.9	0.089	0.905
MRC2	CD207	4847880	4841727	9913.ENSBTAP00000020897	9913.ENSBTAP00000005993	0	0	0	0.605	0	0	0.9	0.167	0.905
C2	CFB	4853800	4843317	9913.ENSBTAP00000042824	9913.ENSBTAP00000009800	0	0	0	0.882	0	0	0.9	0.523	0.905
CALD1	ITGB5	4846861	4846753	9913.ENSBTAP00000018566	9913.ENSBTAP00000018278	0	0	0	0	0	0	0.9	0.091	0.905
VCL	RETN	4856781	4841814	9913.ENSBTAP00000053644	9913.ENSBTAP00000006189	0	0	0	0	0	0	0.9	0.093	0.905
CFD	PDGFA	4858467	4847176	9913.ENSBTAP00000055802	9913.ENSBTAP00000019323	0	0	0	0	0	0	0.9	0.09	0.905
DNAJC6	SCARB2	4853282	4845216	9913.ENSBTAP00000041032	9913.ENSBTAP00000014549	0	0	0	0	0	0	0.9	0.093	0.905
PTX3	CDA	4844161	4842612	9913.ENSBTAP00000011863	9913.ENSBTAP00000008074	0	0	0	0	0	0	0.9	0.091	0.905
DAB2	CTTN	4848115	4842571	9913.ENSBTAP00000021501	9913.ENSBTAP00000007976	0	0	0	0	0	0	0.9	0.095	0.905
CCK	GNAQ	4846340	4845883	9913.ENSBTAP00000017320	9913.ENSBTAP00000016160	0	0	0	0	0	0	0.9	0.094	0.905
CFD	PPBP	4858467	4853927	9913.ENSBTAP00000055802	9913.ENSBTAP00000043338	0	0	0	0	0	0.046	0.9	0.087	0.905
PDGFB	COL6A3	4858904	4846831	9913.ENSBTAP00000056346	9913.ENSBTAP00000018479	0	0	0	0	0	0.07	0.9	0.066	0.905
F5	SERPING1	4848965	4848176	9913.ENSBTAP00000023573	9913.ENSBTAP00000021638	0	0	0	0	0	0	0.9	0.092	0.905
TRIM21	ZBTB16	4857050	4845384	9913.ENSBTAP00000054004	9913.ENSBTAP00000014968	0	0	0	0	0	0.074	0.9	0.064	0.905
DTX3L	SOCS1	4844658	4841635	9913.ENSBTAP00000013108	9913.ENSBTAP00000005753	0	0	0	0	0	0	0.9	0.093	0.905
P2RY13	CXCL9	4845391	4840127	9913.ENSBTAP00000014989	9913.ENSBTAP00000002257	0	0	0	0	0	0	0.9	0.097	0.905
LAMC1	TIMP1	4845764	4842010	9913.ENSBTAP00000015881	9913.ENSBTAP00000006653	0	0	0	0	0	0	0.9	0.093	0.905
TRIM21	ASB2	4857050	4852794	9913.ENSBTAP00000054004	9913.ENSBTAP00000038371	0	0	0	0	0	0.091	0.9	0	0.905
PPBP	VEGFC	4853927	4847297	9913.ENSBTAP00000043338	9913.ENSBTAP00000019613	0	0	0	0	0	0	0.9	0.081	0.904
UBE2L6	EIF2AK2	4846314	4843998	9913.ENSBTAP00000017267	9913.ENSBTAP00000011469	0	0	0	0	0	0	0.9	0.086	0.904
C3	FAM20C	4848735	4841209	9913.ENSBTAP00000022979	9913.ENSBTAP00000004699	0	0	0	0	0	0.084	0.9	0	0.904
ITGB3	KSR1	4844696	4842863	9913.ENSBTAP00000013173	9913.ENSBTAP00000008672	0	0	0	0	0	0.081	0.9	0	0.904
SYNJ2	SCARB2	4852858	4845216	9913.ENSBTAP00000038897	9913.ENSBTAP00000014549	0	0	0	0	0	0	0.9	0.086	0.904
PDGFB	CFD	4858904	4858467	9913.ENSBTAP00000056346	9913.ENSBTAP00000055802	0	0	0	0	0	0	0.9	0.079	0.904
CCND1	PSMB8	4848851	4840870	9913.ENSBTAP00000023277	9913.ENSBTAP00000003955	0	0	0	0	0	0.061	0.9	0.064	0.904
ITGAV	OLR1	4850228	4841717	9913.ENSBTAP00000026553	9913.ENSBTAP00000005975	0	0	0	0	0	0.044	0.9	0.08	0.904
SNAP25	OLR1	4843791	4841717	9913.ENSBTAP00000010961	9913.ENSBTAP00000005975	0	0	0	0	0	0.068	0.9	0.053	0.904
IRS1	IL7	4850976	4848188	9913.ENSBTAP00000028392	9913.ENSBTAP00000021659	0	0	0	0	0	0	0.9	0.087	0.904
ITGAM	ADAM8	4857497	4851883	9913.ENSBTAP00000054571	9913.ENSBTAP00000032645	0	0	0	0	0	0.048	0.9	0.075	0.904
SIRPB1	CEACAM1	4844577	4842999	9913.ENSBTAP00000012873	9913.ENSBTAP00000009007	0	0	0	0	0	0	0.9	0.081	0.904
PSME1	UBD	4851013	4844448	9913.ENSBTAP00000028520	9913.ENSBTAP00000012533	0	0	0	0	0	0.063	0.9	0.064	0.904
PPBP	PDGFA	4853927	4847176	9913.ENSBTAP00000043338	9913.ENSBTAP00000019323	0	0	0	0	0	0	0.9	0.08	0.904
PPBP	F13A1	4853927	4843212	9913.ENSBTAP00000043338	9913.ENSBTAP00000009559	0	0	0	0	0	0	0.9	0.086	0.904
ITGA9	L1CAM	4848334	4846598	9913.ENSBTAP00000022042	9913.ENSBTAP00000017906	0	0	0	0	0	0.068	0.9	0.053	0.904
FCGR3A	CEACAM1	4852031	4842999	9913.ENSBTAP00000033639	9913.ENSBTAP00000009007	0	0	0	0	0	0	0.9	0.082	0.904
C3	CXCL9	4848735	4840127	9913.ENSBTAP00000022979	9913.ENSBTAP00000002257	0	0	0	0	0	0	0.9	0.081	0.904
PSME2	UBD	4854155	4844448	9913.ENSBTAP00000044257	9913.ENSBTAP00000012533	0	0	0	0	0	0.063	0.9	0.067	0.904
CXCR5	C5AR1	4859106	4850743	9913.ENSBTAP00000056601	9913.ENSBTAP00000027807	0	0	0	0.662	0	0	0.9	0.157	0.904
PROKR1	CCK	4850645	4846340	9913.ENSBTAP00000027549	9913.ENSBTAP00000017320	0	0	0	0	0	0.084	0.9	0	0.904
VIM	DMD	4849390	4843756	9913.ENSBTAP00000024572	9913.ENSBTAP00000010858	0	0	0	0	0	0.074	0.9	0.049	0.904
CXCR5	P2RY13	4859106	4845391	9913.ENSBTAP00000056601	9913.ENSBTAP00000014989	0	0	0	0.61	0	0	0.9	0.146	0.904
ADM	ADRB2	4850838	4840375	9913.ENSBTAP00000028036	9913.ENSBTAP00000002779	0	0	0	0	0	0	0.9	0.085	0.904
CXCL10	P2RY13	4852920	4845391	9913.ENSBTAP00000039324	9913.ENSBTAP00000014989	0	0	0	0	0	0	0.9	0.08	0.904
CCK	EDNRB	4846340	4842144	9913.ENSBTAP00000017320	9913.ENSBTAP00000006979	0	0	0	0	0	0.084	0.9	0.045	0.904
CCL20	P2RY13	4850982	4845391	9913.ENSBTAP00000028430	9913.ENSBTAP00000014989	0	0	0	0	0	0	0.9	0.082	0.904
C5AR1	P2RY13	4850743	4845391	9913.ENSBTAP00000027807	9913.ENSBTAP00000014989	0	0	0	0.593	0	0	0.9	0.158	0.904
ENSBTAG00000015818	MMP13	4854614	4847486	9913.ENSBTAP00000046488	9913.ENSBTAP00000020045	0	0	0	0.946	0	0	0.9	0.833	0.904
ADAM8	PLAUR	4851883	4846401	9913.ENSBTAP00000032645	9913.ENSBTAP00000017446	0	0	0	0	0	0	0.9	0.08	0.904
PSMB10	ANAPC11	4849145	4846830	9913.ENSBTAP00000024015	9913.ENSBTAP00000018478	0	0	0	0	0	0.059	0.9	0.07	0.904
PSME2	NFKBIB	4854155	4840166	9913.ENSBTAP00000044257	9913.ENSBTAP00000002330	0	0	0	0	0	0.054	0.9	0.075	0.904
FABP5	C3	4858602	4848735	9913.ENSBTAP00000055977	9913.ENSBTAP00000022979	0	0	0	0	0	0	0.9	0.08	0.904
GRB7	PDGFA	4848778	4847176	9913.ENSBTAP00000023091	9913.ENSBTAP00000019323	0	0	0	0	0	0	0.9	0.082	0.904
LIMD1	EPAS1	4852545	4841264	9913.ENSBTAP00000036851	9913.ENSBTAP00000004836	0	0	0	0	0	0.045	0.9	0.083	0.904
CDKN2A	CDKN2B	4855914	4840320	9913.ENSBTAP00000051503	9913.ENSBTAP00000002652	0	0	0	0.974	0	0.063	0.9	0.835	0.904
FAM20C	ENSBTAG00000000667	4841209	4839529	9913.ENSBTAP00000004699	9913.ENSBTAP00000000878	0	0	0	0	0	0.081	0.9	0	0.904
TCN1	RETN	4850590	4841814	9913.ENSBTAP00000027423	9913.ENSBTAP00000006189	0	0	0	0	0	0	0.9	0.081	0.904
PSMB10	REL	4849145	4847692	9913.ENSBTAP00000024015	9913.ENSBTAP00000020447	0	0	0	0	0	0	0.9	0.081	0.904
RAN	HIST1H2BD	4854687	4850537	9913.ENSBTAP00000046975	9913.ENSBTAP00000027308	0	0	0	0	0	0	0.9	0.082	0.904
PPBP	TGFB3	4853927	4845783	9913.ENSBTAP00000043338	9913.ENSBTAP00000015925	0	0	0	0	0	0	0.9	0.071	0.903
F5	TGFB3	4848965	4845783	9913.ENSBTAP00000023573	9913.ENSBTAP00000015925	0	0	0	0	0	0	0.9	0.075	0.903
GNAQ	NMB	4845883	4839942	9913.ENSBTAP00000016160	9913.ENSBTAP00000001825	0	0	0	0	0	0	0.9	0.074	0.903
DPYSL2	L1CAM	4849337	4846598	9913.ENSBTAP00000024448	9913.ENSBTAP00000017906	0	0	0	0	0	0	0.9	0.069	0.903
HCRTR1	XCL2	4844898	4844663	9913.ENSBTAP00000013687	9913.ENSBTAP00000013116	0	0	0	0	0	0.071	0.9	0	0.903
C3	LYZ2	4848735	4842543	9913.ENSBTAP00000022979	9913.ENSBTAP00000007924	0	0	0	0	0	0.071	0.9	0	0.903
L1CAM	ITGB3	4846598	4844696	9913.ENSBTAP00000017906	9913.ENSBTAP00000013173	0	0	0	0	0	0	0.9	0.079	0.903
SIRPB1	OLR1	4844577	4841717	9913.ENSBTAP00000012873	9913.ENSBTAP00000005975	0	0	0	0	0	0	0.9	0.071	0.903
ASB2	RNF144B	4852794	4844185	9913.ENSBTAP00000038371	9913.ENSBTAP00000011931	0	0	0	0	0	0.074	0.9	0	0.903
IGFBP4	FAM20C	4843950	4841209	9913.ENSBTAP00000011361	9913.ENSBTAP00000004699	0	0	0	0	0	0.071	0.9	0	0.903
GPR55	CCL5	4848811	4843172	9913.ENSBTAP00000023175	9913.ENSBTAP00000009463	0	0	0	0	0	0	0.9	0.071	0.903
HRH2	HTR7	4856907	4844044	9913.ENSBTAP00000053816	9913.ENSBTAP00000011575	0	0	0	0.812	0	0	0.9	0.198	0.903
MGAM	SNAP25	4857450	4843791	9913.ENSBTAP00000054515	9913.ENSBTAP00000010961	0	0	0	0	0	0	0.9	0.075	0.903
LOC510193	FAM20C	4855258	4841209	9913.ENSBTAP00000049156	9913.ENSBTAP00000004699	0	0	0	0	0	0.071	0.9	0	0.903
ENSBTAG00000045588	BST2	4858421	4843617	9913.ENSBTAP00000055741	9913.ENSBTAP00000010544	0	0	0	0.949	0	0	0.9	0.684	0.903
F5	VEGFC	4848965	4847297	9913.ENSBTAP00000023573	9913.ENSBTAP00000019613	0	0	0	0	0	0	0.9	0.076	0.903
MRC2	FCGR1A	4847880	4843940	9913.ENSBTAP00000020897	9913.ENSBTAP00000011333	0	0	0	0	0	0	0.9	0.075	0.903
PSME2	TNF	4854155	4852377	9913.ENSBTAP00000044257	9913.ENSBTAP00000035682	0	0	0	0	0	0	0.9	0.069	0.903
L1CAM	SPTBN5	4846598	4842967	9913.ENSBTAP00000017906	9913.ENSBTAP00000008931	0	0	0	0	0	0	0.9	0.078	0.903
CLEC4D	CEACAM1	4856348	4842999	9913.ENSBTAP00000052843	9913.ENSBTAP00000009007	0	0	0	0	0	0.048	0.9	0.068	0.903
PSMB10	CCNE1	4849145	4841824	9913.ENSBTAP00000024015	9913.ENSBTAP00000006215	0	0	0	0	0	0.077	0.9	0	0.903
ANAPC11	PSMB8	4846830	4840870	9913.ENSBTAP00000018478	9913.ENSBTAP00000003955	0	0	0	0	0	0.059	0.9	0.061	0.903
TNF	PTGS2	4852377	4846947	9913.ENSBTAP00000035682	9913.ENSBTAP00000018774	0	0	0	0	0	0	0	0.903	0.903
HCRTR1	XCL1	4844898	4844660	9913.ENSBTAP00000013687	9913.ENSBTAP00000013111	0	0	0	0	0	0.071	0.9	0	0.903
FCGR3A	VNN2	4852031	4848228	9913.ENSBTAP00000033639	9913.ENSBTAP00000021759	0	0	0	0	0	0	0.9	0.075	0.903
PSME2	CCNE1	4854155	4841824	9913.ENSBTAP00000044257	9913.ENSBTAP00000006215	0	0	0	0	0	0	0.9	0.076	0.903
F5	PDGFA	4848965	4847176	9913.ENSBTAP00000023573	9913.ENSBTAP00000019323	0	0	0	0	0	0	0.9	0.075	0.903
ITGB5	ITGB3	4846753	4844696	9913.ENSBTAP00000018278	9913.ENSBTAP00000013173	0	0	0	0.955	0	0	0.9	0.721	0.903
PROKR1	XCL2	4850645	4844663	9913.ENSBTAP00000027549	9913.ENSBTAP00000013116	0	0	0	0	0	0.071	0.9	0	0.903
CLEC4D	MCEMP1	4856348	4841813	9913.ENSBTAP00000052843	9913.ENSBTAP00000006187	0	0	0	0	0	0	0.9	0.076	0.903
XCL1	EDNRB	4844660	4842144	9913.ENSBTAP00000013111	9913.ENSBTAP00000006979	0	0	0	0	0	0.071	0.9	0	0.903
LPL	LPIN2	4846238	4845817	9913.ENSBTAP00000017086	9913.ENSBTAP00000015997	0	0	0	0	0	0	0.9	0.074	0.903
CCNE1	PSMB8	4841824	4840870	9913.ENSBTAP00000006215	9913.ENSBTAP00000003955	0	0	0	0	0	0.077	0.9	0.043	0.903
ENPP1	CMPK2	4856622	4850254	9913.ENSBTAP00000053402	9913.ENSBTAP00000026613	0	0	0	0	0	0	0.9	0.076	0.903
VEGFC	F13A1	4847297	4843212	9913.ENSBTAP00000019613	9913.ENSBTAP00000009559	0	0	0	0	0	0	0.9	0.07	0.903
PSME1	CCNE1	4851013	4841824	9913.ENSBTAP00000028520	9913.ENSBTAP00000006215	0	0	0	0	0	0	0.9	0.076	0.903
CCND1	PSMB9	4848851	4844137	9913.ENSBTAP00000023277	9913.ENSBTAP00000011789	0	0	0	0	0	0	0.9	0.076	0.903
CEACAM1	OLR1	4842999	4841717	9913.ENSBTAP00000009007	9913.ENSBTAP00000005975	0	0	0	0	0	0.048	0.9	0.064	0.903
UBA7	SOCS1	4845959	4841635	9913.ENSBTAP00000016365	9913.ENSBTAP00000005753	0	0	0	0	0	0	0.9	0.075	0.903
ASB2	RNF19B	4852794	4843795	9913.ENSBTAP00000038371	9913.ENSBTAP00000010969	0	0	0	0	0	0.074	0.9	0	0.903
ASB2	DCUN1D4	4852794	4840061	9913.ENSBTAP00000038371	9913.ENSBTAP00000002106	0	0	0	0	0	0.075	0.9	0	0.903
MMP9	TCN1	4850650	4850590	9913.ENSBTAP00000027556	9913.ENSBTAP00000027423	0	0	0	0	0	0	0.9	0.07	0.903
EPAS1	PSMA2	4841264	4839716	9913.ENSBTAP00000004836	9913.ENSBTAP00000001309	0	0	0	0	0	0	0.9	0.071	0.903
LOC526163	OLR1	4852990	4841717	9913.ENSBTAP00000039810	9913.ENSBTAP00000005975	0	0	0	0	0	0	0.9	0.07	0.903
UBE2L6	SOCS1	4846314	4841635	9913.ENSBTAP00000017267	9913.ENSBTAP00000005753	0	0	0	0	0	0.043	0.9	0.075	0.903
EPAS1	DCUN1D4	4841264	4840061	9913.ENSBTAP00000004836	9913.ENSBTAP00000002106	0	0	0	0	0	0.07	0.9	0	0.903
CSPG4	CHST3	4845903	4845251	9913.ENSBTAP00000016206	9913.ENSBTAP00000014629	0	0	0	0	0	0	0.9	0.076	0.903
IL2	IL7	4850747	4848188	9913.ENSBTAP00000027819	9913.ENSBTAP00000021659	0	0	0	0	0	0	0	0.903	0.903
TNF	IL15	4852377	4849228	9913.ENSBTAP00000035682	9913.ENSBTAP00000024226	0	0	0	0	0	0	0	0.903	0.903
ITGAM	MGAM	4857497	4857450	9913.ENSBTAP00000054571	9913.ENSBTAP00000054515	0	0	0	0	0	0	0.9	0.074	0.903
TGFB3	A2M	4845783	4841802	9913.ENSBTAP00000015925	9913.ENSBTAP00000006167	0	0	0	0	0	0.049	0.9	0.069	0.903
PSMF1	PSMA2	4849359	4839716	9913.ENSBTAP00000024505	9913.ENSBTAP00000001309	0	0	0	0	0	0.071	0.9	0	0.903
ASB2	HERC6	4852794	4850560	9913.ENSBTAP00000038371	9913.ENSBTAP00000027362	0	0	0	0	0	0.076	0.9	0	0.903
PLAUR	OLR1	4846401	4841717	9913.ENSBTAP00000017446	9913.ENSBTAP00000005975	0	0	0	0	0	0	0.9	0.077	0.903
RELB	PSME2	4858481	4854155	9913.ENSBTAP00000055825	9913.ENSBTAP00000044257	0	0	0	0	0	0	0.9	0.07	0.903
VCL	KSR1	4856781	4842863	9913.ENSBTAP00000053644	9913.ENSBTAP00000008672	0	0	0	0	0	0.07	0.9	0.048	0.903
HRH2	ADRB2	4856907	4840375	9913.ENSBTAP00000053816	9913.ENSBTAP00000002779	0	0	0	0.842	0	0	0.9	0.236	0.903
PROKR1	XCL1	4850645	4844660	9913.ENSBTAP00000027549	9913.ENSBTAP00000013111	0	0	0	0	0	0.071	0.9	0	0.903
EDNRB	NMB	4842144	4839942	9913.ENSBTAP00000006979	9913.ENSBTAP00000001825	0	0	0	0	0	0.058	0.9	0.059	0.903
ATP11A	SNAP25	4853736	4843791	9913.ENSBTAP00000042566	9913.ENSBTAP00000010961	0	0	0	0	0	0.07	0.9	0	0.903
TRIM21	HERC6	4857050	4850560	9913.ENSBTAP00000054004	9913.ENSBTAP00000027362	0	0	0	0	0	0.071	0.9	0.045	0.903
MX1	MX2	4853353	4843872	9913.ENSBTAP00000041289	9913.ENSBTAP00000011146	0	0	0	0.96	0	0	0.9	0.848	0.903
F13A1	TIMP1	4843212	4842010	9913.ENSBTAP00000009559	9913.ENSBTAP00000006653	0	0	0	0	0	0	0.9	0.071	0.903
AREG	ERBB3	4849194	4844942	9913.ENSBTAP00000024140	9913.ENSBTAP00000013790	0	0	0	0	0	0.118	0.6	0.747	0.903
ITGAM	BST1	4857497	4842622	9913.ENSBTAP00000054571	9913.ENSBTAP00000008097	0	0	0	0	0	0	0.9	0.077	0.903
LYZ	PADI2	4852749	4841086	9913.ENSBTAP00000038081	9913.ENSBTAP00000004411	0	0	0	0	0	0	0.9	0.072	0.903
HCRTR1	EDNRB	4844898	4842144	9913.ENSBTAP00000013687	9913.ENSBTAP00000006979	0	0	0	0.631	0	0	0.9	0.125	0.903
PPBP	F5	4853927	4848965	9913.ENSBTAP00000043338	9913.ENSBTAP00000023573	0	0	0	0	0	0	0.9	0.077	0.903
MMP9	CFP	4850650	4847923	9913.ENSBTAP00000027556	9913.ENSBTAP00000021009	0	0	0	0	0	0	0.9	0.074	0.903
HERC5	ASB2	4856400	4852794	9913.ENSBTAP00000052996	9913.ENSBTAP00000038371	0	0	0	0	0	0.076	0.9	0	0.903
XCL2	EDNRB	4844663	4842144	9913.ENSBTAP00000013116	9913.ENSBTAP00000006979	0	0	0	0	0	0.071	0.9	0	0.903
ITGAM	CD36	4857497	4849044	9913.ENSBTAP00000054571	9913.ENSBTAP00000023750	0	0	0	0	0	0.055	0.9	0.063	0.903
ADAM8	CLEC12A	4851883	4846214	9913.ENSBTAP00000032645	9913.ENSBTAP00000017022	0	0	0	0	0	0	0.9	0.073	0.903
SPP1	ITGAV	4854291	4850228	9913.ENSBTAP00000044782	9913.ENSBTAP00000026553	0	0	0	0	0	0.187	0.8	0.451	0.903
SPP1	F5	4854291	4848965	9913.ENSBTAP00000044782	9913.ENSBTAP00000023573	0	0	0	0	0	0	0.9	0.062	0.902
HERC5	RNF144B	4856400	4844185	9913.ENSBTAP00000052996	9913.ENSBTAP00000011931	0	0	0	0	0	0	0.9	0.064	0.902
HERC6	RNF19B	4850560	4843795	9913.ENSBTAP00000027362	9913.ENSBTAP00000010969	0	0	0	0	0	0	0.9	0.064	0.902
GBF1	SPTB	4856522	4841823	9913.ENSBTAP00000053253	9913.ENSBTAP00000006213	0	0	0	0	0	0.058	0.9	0.045	0.902
ATP4B	PPA1	4850245	4843524	9913.ENSBTAP00000026587	9913.ENSBTAP00000010311	0	0	0	0	0	0	0.9	0.064	0.902
LOC526163	SIRPB1	4852990	4844577	9913.ENSBTAP00000039810	9913.ENSBTAP00000012873	0	0	0	0	0	0	0.9	0.066	0.902
SCARB2	ADRB2	4845216	4840375	9913.ENSBTAP00000014549	9913.ENSBTAP00000002779	0	0	0	0	0	0.064	0.9	0	0.902
FABP5	SERPINB4	4858602	4856215	9913.ENSBTAP00000055977	9913.ENSBTAP00000052427	0	0	0	0	0	0	0.9	0.064	0.902
PTAFR	GNAQ	4852810	4845883	9913.ENSBTAP00000038567	9913.ENSBTAP00000016160	0	0	0	0	0	0	0.9	0.066	0.902
CLEC4D	SNAP25	4856348	4843791	9913.ENSBTAP00000052843	9913.ENSBTAP00000010961	0	0	0	0	0	0.068	0.9	0	0.902
HERC5	ZBTB16	4856400	4845384	9913.ENSBTAP00000052996	9913.ENSBTAP00000014968	0	0	0	0	0	0.069	0.9	0	0.902
FABP5	LYZ2	4858602	4842543	9913.ENSBTAP00000055977	9913.ENSBTAP00000007924	0	0	0	0	0	0	0.9	0.069	0.902
GOLM1	ENSBTAG00000000667	4853614	4839529	9913.ENSBTAP00000042222	9913.ENSBTAP00000000878	0	0	0	0	0	0	0.9	0.066	0.902
CD93	PLAUR	4855882	4846401	9913.ENSBTAP00000051405	9913.ENSBTAP00000017446	0	0	0	0	0	0	0.9	0.063	0.902
CCL20	C3	4850982	4848735	9913.ENSBTAP00000028430	9913.ENSBTAP00000022979	0	0	0	0	0	0	0.9	0.062	0.902
C5AR1	GNG4	4850743	4840795	9913.ENSBTAP00000027807	9913.ENSBTAP00000003777	0	0	0	0	0	0	0.9	0.064	0.902
LOC618367	MBOAT2	4852544	4843709	9913.ENSBTAP00000036844	9913.ENSBTAP00000010729	0	0	0	0	0	0	0.9	0.064	0.902
SERPING1	TGFB3	4848176	4845783	9913.ENSBTAP00000021638	9913.ENSBTAP00000015925	0	0	0	0	0	0	0.9	0.068	0.902
ATP11A	SIRPB1	4853736	4844577	9913.ENSBTAP00000042566	9913.ENSBTAP00000012873	0	0	0	0	0	0	0.9	0.066	0.902
LYZ	CFP	4852749	4847923	9913.ENSBTAP00000038081	9913.ENSBTAP00000021009	0	0	0	0	0	0	0.9	0.069	0.902
LOC510193	GOLM1	4855258	4853614	9913.ENSBTAP00000049156	9913.ENSBTAP00000042222	0	0	0	0	0	0	0.9	0.066	0.902
PSME1	CCND1	4851013	4848851	9913.ENSBTAP00000028520	9913.ENSBTAP00000023277	0	0	0	0	0	0	0.9	0.064	0.902
FN1	ENSBTAG00000000667	4843780	4839529	9913.ENSBTAP00000010925	9913.ENSBTAP00000000878	0	0	0	0	0	0	0.9	0.066	0.902
CD93	CLEC5A	4855882	4850520	9913.ENSBTAP00000051405	9913.ENSBTAP00000027255	0	0	0	0	0	0.068	0.9	0	0.902
FAM20C	CSF1	4841209	4839308	9913.ENSBTAP00000004699	9913.ENSBTAP00000000353	0	0	0	0	0	0	0.9	0.065	0.902
ADCYAP1R1	HTR7	4850128	4844044	9913.ENSBTAP00000026333	9913.ENSBTAP00000011575	0	0	0	0	0	0	0.9	0.062	0.902
GM2A	C3	4851263	4848735	9913.ENSBTAP00000029099	9913.ENSBTAP00000022979	0	0	0	0	0	0	0.9	0.063	0.902
CXCL13	GNG4	4843875	4840795	9913.ENSBTAP00000011164	9913.ENSBTAP00000003777	0	0	0	0	0	0	0.9	0.064	0.902
REL	PSMA2	4847692	4839716	9913.ENSBTAP00000020447	9913.ENSBTAP00000001309	0	0	0	0	0	0	0.9	0.064	0.902
HERC6	RNF144B	4850560	4844185	9913.ENSBTAP00000027362	9913.ENSBTAP00000011931	0	0	0	0	0	0	0.9	0.064	0.902
LPL	LPIN3	4846238	4844250	9913.ENSBTAP00000017086	9913.ENSBTAP00000012081	0	0	0	0	0	0	0.9	0.064	0.902
HERC5	RNF19B	4856400	4843795	9913.ENSBTAP00000052996	9913.ENSBTAP00000010969	0	0	0	0	0	0	0.9	0.064	0.902
CD93	SERPINB6	4855882	4848841	9913.ENSBTAP00000051405	9913.ENSBTAP00000023242	0	0	0	0	0	0	0.9	0.064	0.902
MMP9	LYZ2	4850650	4842543	9913.ENSBTAP00000027556	9913.ENSBTAP00000007924	0	0	0	0	0	0	0.9	0.062	0.902
ITGAV	SNAP25	4850228	4843791	9913.ENSBTAP00000026553	9913.ENSBTAP00000010961	0	0	0	0	0	0	0.9	0.069	0.902
PSMF1	UBD	4849359	4844448	9913.ENSBTAP00000024505	9913.ENSBTAP00000012533	0	0	0	0	0	0	0.9	0.069	0.902
CLEC12A	SNAP25	4846214	4843791	9913.ENSBTAP00000017022	9913.ENSBTAP00000010961	0	0	0	0	0	0.068	0.9	0	0.902
PROKR1	EDNRB	4850645	4842144	9913.ENSBTAP00000027549	9913.ENSBTAP00000006979	0	0	0	0.602	0	0	0.9	0.09	0.902
DGKH	LPL	4846817	4846238	9913.ENSBTAP00000018432	9913.ENSBTAP00000017086	0	0	0	0	0	0	0.9	0.069	0.902
IGFBP3	LAMC1	4854847	4845764	9913.ENSBTAP00000047769	9913.ENSBTAP00000015881	0	0	0	0	0	0	0.9	0.064	0.902
CLEC5A	SNAP25	4850520	4843791	9913.ENSBTAP00000027255	9913.ENSBTAP00000010961	0	0	0	0	0	0.068	0.9	0	0.902
RNF144B	SOCS1	4844185	4841635	9913.ENSBTAP00000011931	9913.ENSBTAP00000005753	0	0	0	0	0	0.057	0.9	0.049	0.902
GOLM1	F5	4853614	4848965	9913.ENSBTAP00000042222	9913.ENSBTAP00000023573	0	0	0	0	0	0	0.9	0.064	0.902
L1CAM	SPTB	4846598	4841823	9913.ENSBTAP00000017906	9913.ENSBTAP00000006213	0	0	0	0	0	0	0.9	0.068	0.902
P2RY13	CCL5	4845391	4843172	9913.ENSBTAP00000014989	9913.ENSBTAP00000009463	0	0	0	0	0	0	0.9	0.064	0.902
SPP1	ITGB3	4854291	4844696	9913.ENSBTAP00000044782	9913.ENSBTAP00000013173	0	0	0	0	0	0.156	0.8	0.466	0.902
PSMF1	NFKBIB	4849359	4840166	9913.ENSBTAP00000024505	9913.ENSBTAP00000002330	0	0	0	0	0	0.063	0.9	0	0.902
HERC6	ZBTB16	4850560	4845384	9913.ENSBTAP00000027362	9913.ENSBTAP00000014968	0	0	0	0	0	0.069	0.9	0	0.902
RETN	PADI2	4841814	4841086	9913.ENSBTAP00000006189	9913.ENSBTAP00000004411	0	0	0	0	0	0	0.9	0.064	0.902
PSMF1	REL	4849359	4847692	9913.ENSBTAP00000024505	9913.ENSBTAP00000020447	0	0	0	0	0	0	0.9	0.066	0.902
PPBP	PTX3	4853927	4844161	9913.ENSBTAP00000043338	9913.ENSBTAP00000011863	0	0	0	0	0	0	0.9	0.067	0.902
SIRPB1	PLAU	4844577	4842493	9913.ENSBTAP00000012873	9913.ENSBTAP00000007806	0	0	0	0	0	0	0.9	0.064	0.902
PSME2	CCND1	4854155	4848851	9913.ENSBTAP00000044257	9913.ENSBTAP00000023277	0	0	0	0	0	0	0.9	0.064	0.902
PPBP	P2RY13	4853927	4845391	9913.ENSBTAP00000043338	9913.ENSBTAP00000014989	0	0	0	0	0	0	0.9	0.068	0.902
CD36	ITGB5	4849044	4846753	9913.ENSBTAP00000023750	9913.ENSBTAP00000018278	0	0	0	0	0	0.062	0.9	0	0.902
ITGAM	C3	4857497	4848735	9913.ENSBTAP00000054571	9913.ENSBTAP00000022979	0	0	0	0	0	0.443	0.8	0.195	0.902
HERC6	ANAPC11	4850560	4846830	9913.ENSBTAP00000027362	9913.ENSBTAP00000018478	0	0	0	0	0	0.047	0.9	0.06	0.902
TIMP2	PTX3	4845187	4844161	9913.ENSBTAP00000014476	9913.ENSBTAP00000011863	0	0	0	0	0	0	0.9	0.061	0.902
HERC5	ANAPC11	4856400	4846830	9913.ENSBTAP00000052996	9913.ENSBTAP00000018478	0	0	0	0	0	0.047	0.9	0.06	0.902
C3	ENSBTAG00000000667	4848735	4839529	9913.ENSBTAP00000022979	9913.ENSBTAP00000000878	0	0	0	0	0	0	0.9	0.066	0.902
SERPING1	PDGFA	4848176	4847176	9913.ENSBTAP00000021638	9913.ENSBTAP00000019323	0	0	0	0	0	0	0.9	0.067	0.902
ADAM8	SIGLEC14	4851883	4850171	9913.ENSBTAP00000032645	9913.ENSBTAP00000026429	0	0	0	0	0	0	0.9	0.058	0.901
AREG	F5	4849194	4848965	9913.ENSBTAP00000024140	9913.ENSBTAP00000023573	0	0	0	0	0	0	0.9	0.053	0.901
GBF1	SPTBN5	4856522	4842967	9913.ENSBTAP00000053253	9913.ENSBTAP00000008931	0	0	0	0	0	0.058	0.9	0	0.901
VEGFC	A2M	4847297	4841802	9913.ENSBTAP00000019613	9913.ENSBTAP00000006167	0	0	0	0	0	0	0.9	0.051	0.901
ITGAM	SIRPB1	4857497	4844577	9913.ENSBTAP00000054571	9913.ENSBTAP00000012873	0	0	0	0	0	0	0.9	0.054	0.901
LOC510193	C3	4855258	4848735	9913.ENSBTAP00000049156	9913.ENSBTAP00000022979	0	0	0	0	0	0	0.9	0.051	0.901
SNAP25	BST1	4843791	4842622	9913.ENSBTAP00000010961	9913.ENSBTAP00000008097	0	0	0	0	0	0	0.9	0.06	0.901
LIMD1	PSMA2	4852545	4839716	9913.ENSBTAP00000036851	9913.ENSBTAP00000001309	0	0	0	0	0	0	0.9	0.059	0.901
DAB2	ADRB2	4848115	4840375	9913.ENSBTAP00000021501	9913.ENSBTAP00000002779	0	0	0	0	0	0	0.9	0.052	0.901
C3	PRSS23	4848735	4847565	9913.ENSBTAP00000022979	9913.ENSBTAP00000020194	0	0	0	0	0	0	0.9	0.056	0.901
PSME2	NF1	4854155	4845678	9913.ENSBTAP00000044257	9913.ENSBTAP00000015699	0	0	0	0	0	0	0.9	0.052	0.901
EPAS1	PSMB8	4841264	4840870	9913.ENSBTAP00000004836	9913.ENSBTAP00000003955	0	0	0	0	0	0.058	0.9	0	0.901
PSMB10	NF1	4849145	4845678	9913.ENSBTAP00000024015	9913.ENSBTAP00000015699	0	0	0	0	0	0	0.9	0.053	0.901
MGAM	OLR1	4857450	4841717	9913.ENSBTAP00000054515	9913.ENSBTAP00000005975	0	0	0	0	0	0	0.9	0.059	0.901
PSME1	NF1	4851013	4845678	9913.ENSBTAP00000028520	9913.ENSBTAP00000015699	0	0	0	0	0	0	0.9	0.052	0.901
LYZ	TIMP2	4852749	4845187	9913.ENSBTAP00000038081	9913.ENSBTAP00000014476	0	0	0	0	0	0	0.9	0.052	0.901
CFP	RETN	4847923	4841814	9913.ENSBTAP00000021009	9913.ENSBTAP00000006189	0	0	0	0	0	0	0.9	0.055	0.901
SERPINB6	CEACAM1	4848841	4842999	9913.ENSBTAP00000023242	9913.ENSBTAP00000009007	0	0	0	0	0	0	0.9	0.051	0.901
PTAFR	SNAP25	4852810	4843791	9913.ENSBTAP00000038567	9913.ENSBTAP00000010961	0	0	0	0	0	0	0.9	0.052	0.901
ZBTB16	SOCS1	4845384	4841635	9913.ENSBTAP00000014968	9913.ENSBTAP00000005753	0	0	0	0	0	0	0.9	0.05	0.901
CD93	ADAM8	4855882	4851883	9913.ENSBTAP00000051405	9913.ENSBTAP00000032645	0	0	0	0	0	0	0.9	0.058	0.901
DAB2	SCARB2	4848115	4845216	9913.ENSBTAP00000021501	9913.ENSBTAP00000014549	0	0	0	0	0	0	0.9	0.057	0.901
IGFBP3	PRSS23	4854847	4847565	9913.ENSBTAP00000047769	9913.ENSBTAP00000020194	0	0	0	0	0	0	0.9	0.058	0.901
ENSBTAG00000015818	MMP1	4854614	4847924	9913.ENSBTAP00000046488	9913.ENSBTAP00000021014	0	0	0	0.987	0	0	0.9	0.796	0.901
LYZ	RETN	4852749	4841814	9913.ENSBTAP00000038081	9913.ENSBTAP00000006189	0	0	0	0	0	0	0.9	0.055	0.901
PDGFA	COL6A3	4847176	4846831	9913.ENSBTAP00000019323	9913.ENSBTAP00000018479	0	0	0	0	0	0.059	0.9	0	0.901
MMP9	CDA	4850650	4842612	9913.ENSBTAP00000027556	9913.ENSBTAP00000008074	0	0	0	0	0	0	0.9	0.058	0.901
GBF1	ANK1	4856522	4841005	9913.ENSBTAP00000053253	9913.ENSBTAP00000004242	0	0	0	0	0	0.049	0.9	0.049	0.901
PSME1	REL	4851013	4847692	9913.ENSBTAP00000028520	9913.ENSBTAP00000020447	0	0	0	0	0	0	0.9	0.059	0.901
CD93	PLAU	4855882	4842493	9913.ENSBTAP00000051405	9913.ENSBTAP00000007806	0	0	0	0	0	0.048	0.9	0.046	0.901
PSMB9	EPAS1	4844137	4841264	9913.ENSBTAP00000011789	9913.ENSBTAP00000004836	0	0	0	0	0	0	0.9	0.059	0.901
BST2	CEACAM1	4843617	4842999	9913.ENSBTAP00000010544	9913.ENSBTAP00000009007	0	0	0	0	0	0	0.9	0.051	0.901
PSME1	NFKBIB	4851013	4840166	9913.ENSBTAP00000028520	9913.ENSBTAP00000002330	0	0	0	0	0	0.054	0.9	0	0.901
ITGAM	HVCN1	4857497	4844282	9913.ENSBTAP00000054571	9913.ENSBTAP00000012146	0	0	0	0	0	0	0.9	0.052	0.901
VCL	CFP	4856781	4847923	9913.ENSBTAP00000053644	9913.ENSBTAP00000021009	0	0	0	0	0	0	0.9	0.059	0.901
RTP4	OR2H1	4853876	4852852	9913.ENSBTAP00000043123	9913.ENSBTAP00000038862	0	0	0	0	0	0	0.9	0.058	0.901
ITGAM	MS4A3	4857497	4850316	9913.ENSBTAP00000054571	9913.ENSBTAP00000026770	0	0	0	0	0	0	0.9	0.052	0.901
UBA7	ZBTB16	4845959	4845384	9913.ENSBTAP00000016365	9913.ENSBTAP00000014968	0	0	0	0	0	0.06	0.9	0	0.901
XCL2	XCL1	4844663	4844660	9913.ENSBTAP00000013116	9913.ENSBTAP00000013111	0	0	0	0.978	0	0	0.9	0.769	0.901
FFAR2	EDNRB	4842839	4842144	9913.ENSBTAP00000008619	9913.ENSBTAP00000006979	0	0	0	0	0	0	0.9	0.051	0.901
PDGFA	F13A1	4847176	4843212	9913.ENSBTAP00000019323	9913.ENSBTAP00000009559	0	0	0	0	0	0	0.9	0.052	0.901
GOLM1	FN1	4853614	4843780	9913.ENSBTAP00000042222	9913.ENSBTAP00000010925	0	0	0	0	0	0	0.9	0.054	0.901
LYZ	PTX3	4852749	4844161	9913.ENSBTAP00000038081	9913.ENSBTAP00000011863	0	0	0	0	0	0	0.9	0.052	0.901
PDGFB	F13A1	4858904	4843212	9913.ENSBTAP00000056346	9913.ENSBTAP00000009559	0	0	0	0	0	0	0.9	0.052	0.901
TIMP2	CDA	4845187	4842612	9913.ENSBTAP00000014476	9913.ENSBTAP00000008074	0	0	0	0	0	0	0.9	0.052	0.901
ITGAV	CEACAM1	4850228	4842999	9913.ENSBTAP00000026553	9913.ENSBTAP00000009007	0	0	0	0	0	0	0.9	0.054	0.901
DNAJC6	SORT1	4853282	4844074	9913.ENSBTAP00000041032	9913.ENSBTAP00000011652	0	0	0	0	0	0	0.9	0.059	0.901
LOC526163	SNAP25	4852990	4843791	9913.ENSBTAP00000039810	9913.ENSBTAP00000010961	0	0	0	0	0	0	0.9	0.051	0.901
RHOC	A2M	4847038	4841802	9913.ENSBTAP00000018998	9913.ENSBTAP00000006167	0	0	0	0	0	0	0.9	0.059	0.901
SERPINB4	LYZ	4856215	4852749	9913.ENSBTAP00000052427	9913.ENSBTAP00000038081	0	0	0	0	0	0	0.9	0.059	0.901
GOLM1	C3	4853614	4848735	9913.ENSBTAP00000042222	9913.ENSBTAP00000022979	0	0	0	0	0	0	0.9	0.051	0.901
MUC1	GCNT4	4845048	4840728	9913.ENSBTAP00000014051	9913.ENSBTAP00000003605	0	0	0	0	0	0	0.9	0.059	0.901
NF1	PSMB9	4845678	4844137	9913.ENSBTAP00000015699	9913.ENSBTAP00000011789	0	0	0	0	0	0	0.9	0.053	0.901
ITGAM	ATP11A	4857497	4853736	9913.ENSBTAP00000054571	9913.ENSBTAP00000042566	0	0	0	0	0	0.046	0.9	0.048	0.901
PSMB10	EPAS1	4849145	4841264	9913.ENSBTAP00000024015	9913.ENSBTAP00000004836	0	0	0	0	0	0.058	0.9	0	0.901
ANK2	GBF1	4858056	4856522	9913.ENSBTAP00000055279	9913.ENSBTAP00000053253	0	0	0	0	0	0.049	0.9	0.049	0.901
PDGFB	GRB7	4858904	4848778	9913.ENSBTAP00000056346	9913.ENSBTAP00000023091	0	0	0	0	0	0	0.9	0.051	0.901
ADAM8	OLR1	4851883	4841717	9913.ENSBTAP00000032645	9913.ENSBTAP00000005975	0	0	0	0	0	0	0.9	0.052	0.901
PRSS23	TIMP1	4847565	4842010	9913.ENSBTAP00000020194	9913.ENSBTAP00000006653	0	0	0	0	0	0	0.9	0.059	0.901
ATP11A	ITGAV	4853736	4850228	9913.ENSBTAP00000042566	9913.ENSBTAP00000026553	0	0	0	0	0	0.046	0.9	0.048	0.901
CEACAM1	BST1	4842999	4842622	9913.ENSBTAP00000009007	9913.ENSBTAP00000008097	0	0	0	0	0	0	0.9	0.054	0.901
CLEC4D	HVCN1	4856348	4844282	9913.ENSBTAP00000052843	9913.ENSBTAP00000012146	0	0	0	0	0	0	0.9	0.043	0.9
COL7A1	AREG	4849723	4849194	9913.ENSBTAP00000025418	9913.ENSBTAP00000024140	0	0	0	0	0	0	0.9	0	0.9
IFITM3	C3	4849675	4848735	9913.ENSBTAP00000025311	9913.ENSBTAP00000022979	0	0	0	0	0	0	0.9	0	0.9
ADRB2	HIP1	4840375	4839593	9913.ENSBTAP00000002779	9913.ENSBTAP00000001039	0	0	0	0	0	0	0.9	0	0.9
SERPINB6	MCEMP1	4848841	4841813	9913.ENSBTAP00000023242	9913.ENSBTAP00000006187	0	0	0	0	0	0	0.9	0	0.9
LTB	PSMA2	4850649	4839716	9913.ENSBTAP00000027554	9913.ENSBTAP00000001309	0	0	0	0	0	0	0.9	0	0.9
LAP3	PYCR1	4842519	4839177	9913.ENSBTAP00000007860	9913.ENSBTAP00000000046	0	0	0	0	0	0	0.9	0	0.9
SPRED2	PSMB8	4849954	4840870	9913.ENSBTAP00000025918	9913.ENSBTAP00000003955	0	0	0	0	0	0	0.9	0	0.9
DNAJC6	CTTN	4853282	4842571	9913.ENSBTAP00000041032	9913.ENSBTAP00000007976	0	0	0	0	0	0	0.9	0	0.9
TCN1	PTX3	4850590	4844161	9913.ENSBTAP00000027423	9913.ENSBTAP00000011863	0	0	0	0	0	0	0.9	0	0.9
FFAR2	NMB	4842839	4839942	9913.ENSBTAP00000008619	9913.ENSBTAP00000001825	0	0	0	0	0	0	0.9	0	0.9
CLEC4D	MS4A3	4856348	4850316	9913.ENSBTAP00000052843	9913.ENSBTAP00000026770	0	0	0	0	0	0	0.9	0	0.9
PTAFR	CLEC5A	4852810	4850520	9913.ENSBTAP00000038567	9913.ENSBTAP00000027255	0	0	0	0	0	0	0.9	0	0.9
XCL2	GNG4	4844663	4840795	9913.ENSBTAP00000013116	9913.ENSBTAP00000003777	0	0	0	0	0	0	0.9	0	0.9
ENSBTAG00000045588	NFAM1	4858421	4841995	9913.ENSBTAP00000055741	9913.ENSBTAP00000006606	0	0	0	0	0	0	0.9	0	0.9
ANAPC11	ZBTB16	4846830	4845384	9913.ENSBTAP00000018478	9913.ENSBTAP00000014968	0	0	0	0	0	0	0.9	0	0.9
HERC5	HERC6	4856400	4850560	9913.ENSBTAP00000052996	9913.ENSBTAP00000027362	0	0	0	0.923	0	0	0.9	0	0.9
ATP11A	SERPINB6	4853736	4848841	9913.ENSBTAP00000042566	9913.ENSBTAP00000023242	0	0	0	0	0	0	0.9	0	0.9
XCL1	FFAR2	4844660	4842839	9913.ENSBTAP00000013111	9913.ENSBTAP00000008619	0	0	0	0	0	0	0.9	0	0.9
PLAUR	HVCN1	4846401	4844282	9913.ENSBTAP00000017446	9913.ENSBTAP00000012146	0	0	0	0	0	0	0.9	0	0.9
CLEC5A	SERPINB6	4850520	4848841	9913.ENSBTAP00000027255	9913.ENSBTAP00000023242	0	0	0	0	0	0	0.9	0	0.9
PTAFR	MCEMP1	4852810	4841813	9913.ENSBTAP00000038567	9913.ENSBTAP00000006187	0	0	0	0	0	0	0.9	0	0.9
DTX3L	RNF144B	4844658	4844185	9913.ENSBTAP00000013108	9913.ENSBTAP00000011931	0	0	0	0	0	0	0.9	0	0.9
GOLM1	IGFBP4	4853614	4843950	9913.ENSBTAP00000042222	9913.ENSBTAP00000011361	0	0	0	0	0	0	0.9	0	0.9
MGAM	CD93	4857450	4855882	9913.ENSBTAP00000054515	9913.ENSBTAP00000051405	0	0	0	0	0	0	0.9	0	0.9
CEACAM1	MCEMP1	4842999	4841813	9913.ENSBTAP00000009007	9913.ENSBTAP00000006187	0	0	0	0	0	0	0.9	0	0.9
FABP5	GM2A	4858602	4851263	9913.ENSBTAP00000055977	9913.ENSBTAP00000029099	0	0	0	0	0	0	0.9	0	0.9
CMPK2	DCTPP1	4850254	4845165	9913.ENSBTAP00000026613	9913.ENSBTAP00000014406	0	0	0	0	0	0	0.9	0	0.9
PRSS23	IGFBP4	4847565	4843950	9913.ENSBTAP00000020194	9913.ENSBTAP00000011361	0	0	0	0	0	0	0.9	0	0.9
HVCN1	OLR1	4844282	4841717	9913.ENSBTAP00000012146	9913.ENSBTAP00000005975	0	0	0	0	0	0	0.9	0.043	0.9
GPR55	HEBP1	4848811	4842453	9913.ENSBTAP00000023175	9913.ENSBTAP00000007711	0	0	0	0	0	0	0.9	0	0.9
CLEC12A	PLAU	4846214	4842493	9913.ENSBTAP00000017022	9913.ENSBTAP00000007806	0	0	0	0	0	0	0.9	0	0.9
SCARB2	CTTN	4845216	4842571	9913.ENSBTAP00000014549	9913.ENSBTAP00000007976	0	0	0	0	0	0	0.9	0	0.9
SPRED2	PSMB10	4849954	4849145	9913.ENSBTAP00000025918	9913.ENSBTAP00000024015	0	0	0	0	0	0	0.9	0	0.9
MS4A3	SNAP25	4850316	4843791	9913.ENSBTAP00000026770	9913.ENSBTAP00000010961	0	0	0	0	0	0	0.9	0	0.9
FOLR2	VNN2	4849769	4848228	9913.ENSBTAP00000025507	9913.ENSBTAP00000021759	0	0	0	0	0	0	0.9	0	0.9
HVCN1	BST1	4844282	4842622	9913.ENSBTAP00000012146	9913.ENSBTAP00000008097	0	0	0	0	0	0	0.9	0	0.9
CLEC4D	CD36	4856348	4849044	9913.ENSBTAP00000052843	9913.ENSBTAP00000023750	0	0	0	0	0	0	0.9	0	0.9
VCL	TCN1	4856781	4850590	9913.ENSBTAP00000053644	9913.ENSBTAP00000027423	0	0	0	0	0	0	0.9	0	0.9
MGAM	PTAFR	4857450	4852810	9913.ENSBTAP00000054515	9913.ENSBTAP00000038567	0	0	0	0	0	0	0.9	0	0.9
FCGR2C	DOCK1	4854424	4851885	9913.ENSBTAP00000045494	9913.ENSBTAP00000032659	0	0	0	0	0	0	0.9	0	0.9
VCL	LYZ	4856781	4852749	9913.ENSBTAP00000053644	9913.ENSBTAP00000038081	0	0	0	0	0	0	0.9	0.05	0.9
SIGLEC14	SNAP25	4850171	4843791	9913.ENSBTAP00000026429	9913.ENSBTAP00000010961	0	0	0	0	0	0	0.9	0	0.9
LOC526163	SIGLEC14	4852990	4850171	9913.ENSBTAP00000039810	9913.ENSBTAP00000026429	0	0	0	0	0	0	0.9	0	0.9
PSME1	SPRED2	4851013	4849954	9913.ENSBTAP00000028520	9913.ENSBTAP00000025918	0	0	0	0	0	0	0.9	0	0.9
BST1	MCEMP1	4842622	4841813	9913.ENSBTAP00000008097	9913.ENSBTAP00000006187	0	0	0	0	0	0	0.9	0	0.9
MGAM	SERPINB6	4857450	4848841	9913.ENSBTAP00000054515	9913.ENSBTAP00000023242	0	0	0	0	0	0	0.9	0.045	0.9
GNG4	NMB	4840795	4839942	9913.ENSBTAP00000003777	9913.ENSBTAP00000001825	0	0	0	0	0	0	0.9	0	0.9
SCARB2	HIP1	4845216	4839593	9913.ENSBTAP00000014549	9913.ENSBTAP00000001039	0	0	0	0	0	0	0.9	0	0.9
FFAR2	GNG4	4842839	4840795	9913.ENSBTAP00000008619	9913.ENSBTAP00000003777	0	0	0	0	0	0	0.9	0	0.9
PRSS23	ENSBTAG00000000667	4847565	4839529	9913.ENSBTAP00000020194	9913.ENSBTAP00000000878	0	0	0	0	0	0	0.9	0	0.9
CLEC5A	MS4A3	4850520	4850316	9913.ENSBTAP00000027255	9913.ENSBTAP00000026770	0	0	0	0	0	0	0.9	0	0.9
CCL20	GNG4	4850982	4840795	9913.ENSBTAP00000028430	9913.ENSBTAP00000003777	0	0	0	0	0	0	0.9	0	0.9
P2RY6	NMB	4855192	4839942	9913.ENSBTAP00000048939	9913.ENSBTAP00000001825	0	0	0	0	0	0	0.9	0	0.9
PSMF1	NF1	4849359	4845678	9913.ENSBTAP00000024505	9913.ENSBTAP00000015699	0	0	0	0	0	0	0.9	0	0.9
ANAPC11	PSMA2	4846830	4839716	9913.ENSBTAP00000018478	9913.ENSBTAP00000001309	0	0	0	0	0	0.048	0.9	0	0.9
CLEC5A	PLAUR	4850520	4846401	9913.ENSBTAP00000027255	9913.ENSBTAP00000017446	0	0	0	0	0	0	0.9	0	0.9
TCN1	CDA	4850590	4842612	9913.ENSBTAP00000027423	9913.ENSBTAP00000008074	0	0	0	0	0	0	0.9	0	0.9
LOC510193	FN1	4855258	4843780	9913.ENSBTAP00000049156	9913.ENSBTAP00000010925	0	0	0	0	0	0	0.9	0	0.9
HRH2	ADM	4856907	4850838	9913.ENSBTAP00000053816	9913.ENSBTAP00000028036	0	0	0	0	0	0	0.9	0	0.9
HVCN1	PLAU	4844282	4842493	9913.ENSBTAP00000012146	9913.ENSBTAP00000007806	0	0	0	0	0	0	0.9	0	0.9
CLEC5A	CD36	4850520	4849044	9913.ENSBTAP00000027255	9913.ENSBTAP00000023750	0	0	0	0	0	0	0.9	0	0.9
CD93	LOC526163	4855882	4852990	9913.ENSBTAP00000051405	9913.ENSBTAP00000039810	0	0	0	0	0	0	0.9	0	0.9
PTAFR	SIRPB1	4852810	4844577	9913.ENSBTAP00000038567	9913.ENSBTAP00000012873	0	0	0	0	0	0	0.9	0	0.9
SGIP1	HIP1	4851603	4839593	9913.ENSBTAP00000030815	9913.ENSBTAP00000001039	0	0	0	0	0	0	0.9	0	0.9
ANAPC11	PSMB9	4846830	4844137	9913.ENSBTAP00000018478	9913.ENSBTAP00000011789	0	0	0	0	0	0	0.9	0	0.9
RAMP2	GNG4	4852212	4840795	9913.ENSBTAP00000034674	9913.ENSBTAP00000003777	0	0	0	0	0	0	0.9	0	0.9
GOLM1	LAMC1	4853614	4845764	9913.ENSBTAP00000042222	9913.ENSBTAP00000015881	0	0	0	0	0	0	0.9	0	0.9
LTB	PSMF1	4850649	4849359	9913.ENSBTAP00000027554	9913.ENSBTAP00000024505	0	0	0	0	0	0	0.9	0	0.9
PRSS23	CSF1	4847565	4839308	9913.ENSBTAP00000020194	9913.ENSBTAP00000000353	0	0	0	0	0	0	0.9	0	0.9
RHOBTB1	A2M	4849768	4841802	9913.ENSBTAP00000025506	9913.ENSBTAP00000006167	0	0	0	0	0	0	0.9	0	0.9
MS4A3	HVCN1	4850316	4844282	9913.ENSBTAP00000026770	9913.ENSBTAP00000012146	0	0	0	0	0	0	0.9	0	0.9
LOC526163	ADAM8	4852990	4851883	9913.ENSBTAP00000039810	9913.ENSBTAP00000032645	0	0	0	0	0	0	0.9	0.042	0.9
PRSS23	LAMC1	4847565	4845764	9913.ENSBTAP00000020194	9913.ENSBTAP00000015881	0	0	0	0	0	0	0.9	0	0.9
CD36	CLEC12A	4849044	4846214	9913.ENSBTAP00000023750	9913.ENSBTAP00000017022	0	0	0	0	0	0	0.9	0.045	0.9
BST1	OLR1	4842622	4841717	9913.ENSBTAP00000008097	9913.ENSBTAP00000005975	0	0	0	0	0	0	0.9	0	0.9
CCK	GNG4	4846340	4840795	9913.ENSBTAP00000017320	9913.ENSBTAP00000003777	0	0	0	0	0	0	0.9	0.043	0.9
PSME2	LTB	4854155	4850649	9913.ENSBTAP00000044257	9913.ENSBTAP00000027554	0	0	0	0	0	0	0.9	0	0.9
SERPINB4	PADI2	4856215	4841086	9913.ENSBTAP00000052427	9913.ENSBTAP00000004411	0	0	0	0	0	0	0.9	0	0.9
PTAFR	HCRTR1	4852810	4844898	9913.ENSBTAP00000038567	9913.ENSBTAP00000013687	0	0	0	0.573	0	0	0.9	0	0.9
HIST1H2BD	BCL9L	4850537	4842054	9913.ENSBTAP00000027308	9913.ENSBTAP00000006774	0	0	0	0	0	0	0.9	0	0.9
LTB	PSMB9	4850649	4844137	9913.ENSBTAP00000027554	9913.ENSBTAP00000011789	0	0	0	0	0	0	0.9	0	0.9
VWF	KSR1	4845927	4842863	9913.ENSBTAP00000016273	9913.ENSBTAP00000008672	0	0	0	0	0	0	0.9	0.047	0.9
GM2A	RETN	4851263	4841814	9913.ENSBTAP00000029099	9913.ENSBTAP00000006189	0	0	0	0	0	0	0.9	0	0.9
CXCR5	HEBP1	4859106	4842453	9913.ENSBTAP00000056601	9913.ENSBTAP00000007711	0	0	0	0	0	0	0.9	0	0.9
CISH	DCUN1D4	4851579	4840061	9913.ENSBTAP00000030624	9913.ENSBTAP00000002106	0	0	0	0	0	0	0.9	0	0.9
C3	P2RY13	4848735	4845391	9913.ENSBTAP00000022979	9913.ENSBTAP00000014989	0	0	0	0	0	0	0.9	0.048	0.9
ITSN1	ADRB2	4851366	4840375	9913.ENSBTAP00000029333	9913.ENSBTAP00000002779	0	0	0	0	0	0	0.9	0	0.9
F5	ENSBTAG00000000667	4848965	4839529	9913.ENSBTAP00000023573	9913.ENSBTAP00000000878	0	0	0	0	0	0	0.9	0.047	0.9
SERPINB6	CLEC12A	4848841	4846214	9913.ENSBTAP00000023242	9913.ENSBTAP00000017022	0	0	0	0	0	0	0.9	0	0.9
CCL1	GNG4	4854304	4840795	9913.ENSBTAP00000044839	9913.ENSBTAP00000003777	0	0	0	0	0	0	0.9	0	0.9
LOC510193	LAMC1	4855258	4845764	9913.ENSBTAP00000049156	9913.ENSBTAP00000015881	0	0	0	0	0	0	0.9	0	0.9
LYZ	GM2A	4852749	4851263	9913.ENSBTAP00000038081	9913.ENSBTAP00000029099	0	0	0	0	0	0	0.9	0	0.9
CCND1	PSMA2	4848851	4839716	9913.ENSBTAP00000023277	9913.ENSBTAP00000001309	0	0	0	0	0	0	0.9	0.047	0.9
MGAM	MCEMP1	4857450	4841813	9913.ENSBTAP00000054515	9913.ENSBTAP00000006187	0	0	0	0	0	0	0.9	0	0.9
LIMD1	PSMB8	4852545	4840870	9913.ENSBTAP00000036851	9913.ENSBTAP00000003955	0	0	0	0	0	0	0.9	0	0.9
PPBP	GPR55	4853927	4848811	9913.ENSBTAP00000043338	9913.ENSBTAP00000023175	0	0	0	0	0	0	0.9	0	0.9
VNN2	NRN1	4848228	4844631	9913.ENSBTAP00000021759	9913.ENSBTAP00000013021	0	0	0	0	0	0	0.9	0	0.9
FCGR2C	ABI2	4854424	4845253	9913.ENSBTAP00000045494	9913.ENSBTAP00000014635	0	0	0	0	0	0	0.9	0	0.9
DTX3L	RNF19B	4844658	4843795	9913.ENSBTAP00000013108	9913.ENSBTAP00000010969	0	0	0	0	0	0	0.9	0	0.9
LIMD1	PSMB10	4852545	4849145	9913.ENSBTAP00000036851	9913.ENSBTAP00000024015	0	0	0	0	0	0	0.9	0	0.9
NF1	PSMB8	4845678	4840870	9913.ENSBTAP00000015699	9913.ENSBTAP00000003955	0	0	0	0	0	0	0.9	0.048	0.9
CD36	CEACAM1	4849044	4842999	9913.ENSBTAP00000023750	9913.ENSBTAP00000009007	0	0	0	0	0	0	0.9	0	0.9
PPBP	TCN1	4853927	4850590	9913.ENSBTAP00000043338	9913.ENSBTAP00000027423	0	0	0	0	0	0	0.9	0	0.9
LY6E	VNN2	4848592	4848228	9913.ENSBTAP00000022654	9913.ENSBTAP00000021759	0	0	0	0	0	0	0.9	0	0.9
PROKR1	HCRTR1	4850645	4844898	9913.ENSBTAP00000027549	9913.ENSBTAP00000013687	0	0	0	0.675	0	0	0.9	0	0.9
LOC510193	VCAN	4855258	4847397	9913.ENSBTAP00000049156	9913.ENSBTAP00000019848	0	0	0	0	0	0	0.9	0	0.9
MS4A3	CD36	4850316	4849044	9913.ENSBTAP00000026770	9913.ENSBTAP00000023750	0	0	0	0	0	0	0.9	0	0.9
C3	GNG4	4848735	4840795	9913.ENSBTAP00000022979	9913.ENSBTAP00000003777	0	0	0	0	0	0	0.9	0	0.9
ATP11A	PLAUR	4853736	4846401	9913.ENSBTAP00000042566	9913.ENSBTAP00000017446	0	0	0	0	0	0	0.9	0	0.9
SIRPB1	SNAP25	4844577	4843791	9913.ENSBTAP00000012873	9913.ENSBTAP00000010961	0	0	0	0	0	0	0.9	0	0.9
MGAM	PLAU	4857450	4842493	9913.ENSBTAP00000054515	9913.ENSBTAP00000007806	0	0	0	0	0	0	0.9	0	0.9
ERBB2	AREG	4851241	4849194	9913.ENSBTAP00000029056	9913.ENSBTAP00000024140	0	0	0	0	0	0.159	0.6	0.728	0.9
VCL	LYZ2	4856781	4842543	9913.ENSBTAP00000053644	9913.ENSBTAP00000007924	0	0	0	0	0	0	0.9	0.049	0.9
MGAM	LOC526163	4857450	4852990	9913.ENSBTAP00000054515	9913.ENSBTAP00000039810	0	0	0	0	0	0	0.9	0	0.9
SIGLEC14	OLR1	4850171	4841717	9913.ENSBTAP00000026429	9913.ENSBTAP00000005975	0	0	0	0	0	0.048	0.9	0	0.9
CLEC5A	BST1	4850520	4842622	9913.ENSBTAP00000027255	9913.ENSBTAP00000008097	0	0	0	0	0	0	0.9	0	0.9
IGFBP3	ENSBTAG00000000667	4854847	4839529	9913.ENSBTAP00000047769	9913.ENSBTAP00000000878	0	0	0	0	0	0	0.9	0	0.9
BST1	PLAU	4842622	4842493	9913.ENSBTAP00000008097	9913.ENSBTAP00000007806	0	0	0	0	0	0	0.9	0	0.9
MS4A3	ITGAV	4850316	4850228	9913.ENSBTAP00000026770	9913.ENSBTAP00000026553	0	0	0	0	0	0	0.9	0	0.9
CLEC5A	HVCN1	4850520	4844282	9913.ENSBTAP00000027255	9913.ENSBTAP00000012146	0	0	0	0	0	0	0.9	0.043	0.9
ULBP21	LY6E	4856942	4848592	9913.ENSBTAP00000053867	9913.ENSBTAP00000022654	0	0	0	0	0	0	0.9	0	0.9
CLEC4D	ATP11A	4856348	4853736	9913.ENSBTAP00000052843	9913.ENSBTAP00000042566	0	0	0	0	0	0	0.9	0	0.9
ULBP21	FCGR3A	4856942	4852031	9913.ENSBTAP00000053867	9913.ENSBTAP00000033639	0	0	0	0	0	0	0.9	0	0.9
ATP11A	SIGLEC14	4853736	4850171	9913.ENSBTAP00000042566	9913.ENSBTAP00000026429	0	0	0	0	0	0	0.9	0	0.9
CD93	CD36	4855882	4849044	9913.ENSBTAP00000051405	9913.ENSBTAP00000023750	0	0	0	0	0	0	0.9	0	0.9
PSMF1	CCNE1	4849359	4841824	9913.ENSBTAP00000024505	9913.ENSBTAP00000006215	0	0	0	0	0	0	0.9	0	0.9
GNG4	CXCL9	4840795	4840127	9913.ENSBTAP00000003777	9913.ENSBTAP00000002257	0	0	0	0	0	0	0.9	0	0.9
ADAM8	SIRPB1	4851883	4844577	9913.ENSBTAP00000032645	9913.ENSBTAP00000012873	0	0	0	0	0	0	0.9	0	0.9
CD3EAP	HIST1H2BD	4851804	4850537	9913.ENSBTAP00000032197	9913.ENSBTAP00000027308	0	0	0	0	0	0	0.9	0	0.9
PPBP	LYZ2	4853927	4842543	9913.ENSBTAP00000043338	9913.ENSBTAP00000007924	0	0	0	0	0	0	0.9	0	0.9
CDA	LYZ2	4842612	4842543	9913.ENSBTAP00000008074	9913.ENSBTAP00000007924	0	0	0	0	0	0	0.9	0	0.9
P2RY6	XCL1	4855192	4844660	9913.ENSBTAP00000048939	9913.ENSBTAP00000013111	0	0	0	0	0	0	0.9	0	0.9
PRSS23	VCAN	4847565	4847397	9913.ENSBTAP00000020194	9913.ENSBTAP00000019848	0	0	0	0	0	0	0.9	0	0.9
CD93	MCEMP1	4855882	4841813	9913.ENSBTAP00000051405	9913.ENSBTAP00000006187	0	0	0	0	0	0	0.9	0	0.9
SIGLEC14	CLEC12A	4850171	4846214	9913.ENSBTAP00000026429	9913.ENSBTAP00000017022	0	0	0	0	0	0.048	0.9	0	0.9
P2RY6	HCRTR1	4855192	4844898	9913.ENSBTAP00000048939	9913.ENSBTAP00000013687	0	0	0	0.594	0	0	0.9	0	0.9
GOLM1	CSF1	4853614	4839308	9913.ENSBTAP00000042222	9913.ENSBTAP00000000353	0	0	0	0	0	0	0.9	0	0.9
F5	TIMP1	4848965	4842010	9913.ENSBTAP00000023573	9913.ENSBTAP00000006653	0	0	0	0	0	0	0.9	0	0.9
C5AR1	HEBP1	4850743	4842453	9913.ENSBTAP00000027807	9913.ENSBTAP00000007711	0	0	0	0	0	0	0.9	0	0.9
LOC510193	IGFBP4	4855258	4843950	9913.ENSBTAP00000049156	9913.ENSBTAP00000011361	0	0	0	0	0	0	0.9	0	0.9
CCL20	HEBP1	4850982	4842453	9913.ENSBTAP00000028430	9913.ENSBTAP00000007711	0	0	0	0	0	0	0.9	0	0.9
PTAFR	GNG4	4852810	4840795	9913.ENSBTAP00000038567	9913.ENSBTAP00000003777	0	0	0	0	0	0	0.9	0	0.9
LY6E	BST1	4848592	4842622	9913.ENSBTAP00000022654	9913.ENSBTAP00000008097	0	0	0	0	0	0	0.9	0	0.9
PPBP	GNG4	4853927	4840795	9913.ENSBTAP00000043338	9913.ENSBTAP00000003777	0	0	0	0	0	0	0.9	0	0.9
NT5C3	NAMPT	4852024	4847746	9913.ENSBTAP00000033610	9913.ENSBTAP00000020608	0	0	0	0	0	0	0.9	0.045	0.9
FCGR2B	ABI2	4851268	4845253	9913.ENSBTAP00000029116	9913.ENSBTAP00000014635	0	0	0	0	0	0	0.9	0	0.9
PSMB9	NFKBIB	4844137	4840166	9913.ENSBTAP00000011789	9913.ENSBTAP00000002330	0	0	0	0	0	0	0.9	0.045	0.9
SIGLEC14	PLAU	4850171	4842493	9913.ENSBTAP00000026429	9913.ENSBTAP00000007806	0	0	0	0	0	0	0.9	0	0.9
C5AR1	GPR55	4850743	4848811	9913.ENSBTAP00000027807	9913.ENSBTAP00000023175	0	0	0	0.595	0	0	0.9	0	0.9
ATP11A	PTAFR	4853736	4852810	9913.ENSBTAP00000042566	9913.ENSBTAP00000038567	0	0	0	0	0	0	0.9	0	0.9
XCL1	GNG4	4844660	4840795	9913.ENSBTAP00000013111	9913.ENSBTAP00000003777	0	0	0	0	0	0	0.9	0	0.9
FABP5	LYZ	4858602	4852749	9913.ENSBTAP00000055977	9913.ENSBTAP00000038081	0	0	0	0	0	0	0.9	0	0.9
TNF	PSMA2	4852377	4839716	9913.ENSBTAP00000035682	9913.ENSBTAP00000001309	0	0	0	0	0	0	0.9	0.048	0.9
LOC510193	CSF1	4855258	4839308	9913.ENSBTAP00000049156	9913.ENSBTAP00000000353	0	0	0	0	0	0	0.9	0	0.9
FABP5	PADI2	4858602	4841086	9913.ENSBTAP00000055977	9913.ENSBTAP00000004411	0	0	0	0	0	0	0.9	0	0.9
LOC526163	SERPINB6	4852990	4848841	9913.ENSBTAP00000039810	9913.ENSBTAP00000023242	0	0	0	0	0	0	0.9	0	0.9
C3	HEBP1	4848735	4842453	9913.ENSBTAP00000022979	9913.ENSBTAP00000007711	0	0	0	0	0	0	0.9	0	0.9
ULBP21	BST1	4856942	4842622	9913.ENSBTAP00000053867	9913.ENSBTAP00000008097	0	0	0	0	0	0	0.9	0	0.9
LYZ	CDA	4852749	4842612	9913.ENSBTAP00000038081	9913.ENSBTAP00000008074	0	0	0	0	0	0	0.9	0	0.9
LOC526163	PLAU	4852990	4842493	9913.ENSBTAP00000039810	9913.ENSBTAP00000007806	0	0	0	0	0	0	0.9	0	0.9
GPR55	CXCL9	4848811	4840127	9913.ENSBTAP00000023175	9913.ENSBTAP00000002257	0	0	0	0	0	0	0.9	0	0.9
VCAN	ENSBTAG00000000667	4847397	4839529	9913.ENSBTAP00000019848	9913.ENSBTAP00000000878	0	0	0	0	0	0	0.9	0	0.9
TRIM21	ANAPC11	4857050	4846830	9913.ENSBTAP00000054004	9913.ENSBTAP00000018478	0	0	0	0	0	0.045	0.9	0.045	0.9
PTAFR	EDNRB	4852810	4842144	9913.ENSBTAP00000038567	9913.ENSBTAP00000006979	0	0	0	0	0	0	0.9	0	0.9
FCGR3A	ABI2	4852031	4845253	9913.ENSBTAP00000033639	9913.ENSBTAP00000014635	0	0	0	0	0	0	0.9	0	0.9
PSME1	EPAS1	4851013	4841264	9913.ENSBTAP00000028520	9913.ENSBTAP00000004836	0	0	0	0	0	0	0.9	0	0.9
MS4A3	BST1	4850316	4842622	9913.ENSBTAP00000026770	9913.ENSBTAP00000008097	0	0	0	0	0	0	0.9	0	0.9
LOC510193	SPP1	4855258	4854291	9913.ENSBTAP00000049156	9913.ENSBTAP00000044782	0	0	0	0	0	0	0.9	0	0.9
ADAM8	SERPINB6	4851883	4848841	9913.ENSBTAP00000032645	9913.ENSBTAP00000023242	0	0	0	0	0	0	0.9	0	0.9
CXCL13	HEBP1	4843875	4842453	9913.ENSBTAP00000011164	9913.ENSBTAP00000007711	0	0	0	0	0	0	0.9	0	0.9
LIMD1	PSME1	4852545	4851013	9913.ENSBTAP00000036851	9913.ENSBTAP00000028520	0	0	0	0	0	0	0.9	0	0.9
SERPINB4	C3	4856215	4848735	9913.ENSBTAP00000052427	9913.ENSBTAP00000022979	0	0	0	0	0	0	0.9	0.045	0.9
PSME1	LTB	4851013	4850649	9913.ENSBTAP00000028520	9913.ENSBTAP00000027554	0	0	0	0	0	0	0.9	0	0.9
PPBP	CDA	4853927	4842612	9913.ENSBTAP00000043338	9913.ENSBTAP00000008074	0	0	0	0	0	0	0.9	0	0.9
MGAM	CEACAM1	4857450	4842999	9913.ENSBTAP00000054515	9913.ENSBTAP00000009007	0	0	0	0	0	0	0.9	0	0.9
CCL5	GNG4	4843172	4840795	9913.ENSBTAP00000009463	9913.ENSBTAP00000003777	0	0	0	0	0	0	0.9	0	0.9
LYZ2	RETN	4842543	4841814	9913.ENSBTAP00000007924	9913.ENSBTAP00000006189	0	0	0	0	0	0	0.9	0	0.9
PTAFR	SIGLEC14	4852810	4850171	9913.ENSBTAP00000038567	9913.ENSBTAP00000026429	0	0	0	0	0	0	0.9	0	0.9
CFP	TIMP2	4847923	4845187	9913.ENSBTAP00000021009	9913.ENSBTAP00000014476	0	0	0	0	0	0	0.9	0	0.9
SERPINB4	LYZ2	4856215	4842543	9913.ENSBTAP00000052427	9913.ENSBTAP00000007924	0	0	0	0	0	0	0.9	0.05	0.9
ADAM8	MCEMP1	4851883	4841813	9913.ENSBTAP00000032645	9913.ENSBTAP00000006187	0	0	0	0	0	0	0.9	0	0.9
LAMC1	FAM20C	4845764	4841209	9913.ENSBTAP00000015881	9913.ENSBTAP00000004699	0	0	0	0	0	0	0.9	0	0.9
SERPING1	VEGFC	4848176	4847297	9913.ENSBTAP00000021638	9913.ENSBTAP00000019613	0	0	0	0	0	0	0.9	0.048	0.9
P2RY6	GNAQ	4855192	4845883	9913.ENSBTAP00000048939	9913.ENSBTAP00000016160	0	0	0	0	0	0	0.9	0	0.9
ITGAV	CLEC12A	4850228	4846214	9913.ENSBTAP00000026553	9913.ENSBTAP00000017022	0	0	0	0	0	0.044	0.9	0	0.9
CD36	BST1	4849044	4842622	9913.ENSBTAP00000023750	9913.ENSBTAP00000008097	0	0	0	0	0	0	0.9	0	0.9
CCNE1	PSMA2	4841824	4839716	9913.ENSBTAP00000006215	9913.ENSBTAP00000001309	0	0	0	0	0	0	0.9	0	0.9
MS4A3	CLEC12A	4850316	4846214	9913.ENSBTAP00000026770	9913.ENSBTAP00000017022	0	0	0	0	0	0	0.9	0	0.9
FCGR3A	FOLR2	4852031	4849769	9913.ENSBTAP00000033639	9913.ENSBTAP00000025507	0	0	0	0	0	0	0.9	0	0.9
CCL1	HEBP1	4854304	4842453	9913.ENSBTAP00000044839	9913.ENSBTAP00000007711	0	0	0	0	0	0	0.9	0	0.9
LIMD1	PSMB9	4852545	4844137	9913.ENSBTAP00000036851	9913.ENSBTAP00000011789	0	0	0	0	0	0	0.9	0	0.9
MCEMP1	OLR1	4841813	4841717	9913.ENSBTAP00000006187	9913.ENSBTAP00000005975	0	0	0	0	0	0	0.9	0	0.9
PTAFR	FFAR2	4852810	4842839	9913.ENSBTAP00000038567	9913.ENSBTAP00000008619	0	0	0	0.682	0	0	0.9	0	0.9
LYZ	TCN1	4852749	4850590	9913.ENSBTAP00000038081	9913.ENSBTAP00000027423	0	0	0	0	0	0	0.9	0	0.9
ENSBTAG00000045588	CEACAM1	4858421	4842999	9913.ENSBTAP00000055741	9913.ENSBTAP00000009007	0	0	0	0	0	0	0.9	0	0.9
PLAUR	SNAP25	4846401	4843791	9913.ENSBTAP00000017446	9913.ENSBTAP00000010961	0	0	0	0	0	0	0.9	0.047	0.9
SGIP1	ADRB2	4851603	4840375	9913.ENSBTAP00000030815	9913.ENSBTAP00000002779	0	0	0	0	0	0	0.9	0	0.9
ANAPC11	DTX3L	4846830	4844658	9913.ENSBTAP00000018478	9913.ENSBTAP00000013108	0	0	0	0	0	0	0.9	0	0.9
CXCL10	HEBP1	4852920	4842453	9913.ENSBTAP00000039324	9913.ENSBTAP00000007711	0	0	0	0	0	0	0.9	0	0.9
GPR55	CXCL13	4848811	4843875	9913.ENSBTAP00000023175	9913.ENSBTAP00000011164	0	0	0	0	0	0	0.9	0	0.9
MS4A3	PLAUR	4850316	4846401	9913.ENSBTAP00000026770	9913.ENSBTAP00000017446	0	0	0	0	0	0	0.9	0	0.9
MGAM	ADAM8	4857450	4851883	9913.ENSBTAP00000054515	9913.ENSBTAP00000032645	0	0	0	0	0	0	0.9	0.049	0.9
F5	PRSS23	4848965	4847565	9913.ENSBTAP00000023573	9913.ENSBTAP00000020194	0	0	0	0	0	0	0.9	0	0.9
IGFBP3	GOLM1	4854847	4853614	9913.ENSBTAP00000047769	9913.ENSBTAP00000042222	0	0	0	0	0	0	0.9	0	0.9
C3	VCAN	4848735	4847397	9913.ENSBTAP00000022979	9913.ENSBTAP00000019848	0	0	0	0	0	0	0.9	0.048	0.9
CD36	SNAP25	4849044	4843791	9913.ENSBTAP00000023750	9913.ENSBTAP00000010961	0	0	0	0	0	0	0.9	0	0.9
PRSS23	FN1	4847565	4843780	9913.ENSBTAP00000020194	9913.ENSBTAP00000010925	0	0	0	0	0	0	0.9	0	0.9
ITGAV	HVCN1	4850228	4844282	9913.ENSBTAP00000026553	9913.ENSBTAP00000012146	0	0	0	0	0	0	0.9	0	0.9
IGFBP4	ENSBTAG00000000667	4843950	4839529	9913.ENSBTAP00000011361	9913.ENSBTAP00000000878	0	0	0	0	0	0	0.9	0	0.9
ULBP21	NRN1	4856942	4844631	9913.ENSBTAP00000053867	9913.ENSBTAP00000013021	0	0	0	0	0	0	0.9	0	0.9
CLEC4D	LOC526163	4856348	4852990	9913.ENSBTAP00000052843	9913.ENSBTAP00000039810	0	0	0	0	0	0	0.9	0.047	0.9
MYH11	ITGB5	4852322	4846753	9913.ENSBTAP00000035330	9913.ENSBTAP00000018278	0	0	0	0	0	0	0.9	0.045	0.9
XCL2	NMB	4844663	4839942	9913.ENSBTAP00000013116	9913.ENSBTAP00000001825	0	0	0	0	0	0	0.9	0	0.9
SNAP25	PLAU	4843791	4842493	9913.ENSBTAP00000010961	9913.ENSBTAP00000007806	0	0	0	0	0	0	0.9	0	0.9
PLAUR	BST1	4846401	4842622	9913.ENSBTAP00000017446	9913.ENSBTAP00000008097	0	0	0	0	0	0	0.9	0.047	0.9
P2RY6	PROKR1	4855192	4850645	9913.ENSBTAP00000048939	9913.ENSBTAP00000027549	0	0	0	0.595	0	0	0.9	0	0.9
LAMC1	CSF1	4845764	4839308	9913.ENSBTAP00000015881	9913.ENSBTAP00000000353	0	0	0	0	0	0	0.9	0	0.9
ADAM8	MS4A3	4851883	4850316	9913.ENSBTAP00000032645	9913.ENSBTAP00000026770	0	0	0	0	0	0	0.9	0	0.9
SPP1	ENSBTAG00000000667	4854291	4839529	9913.ENSBTAP00000044782	9913.ENSBTAP00000000878	0	0	0	0	0	0	0.9	0	0.9
CD36	PLAUR	4849044	4846401	9913.ENSBTAP00000023750	9913.ENSBTAP00000017446	0	0	0	0	0	0	0.9	0	0.9
XCL2	FFAR2	4844663	4842839	9913.ENSBTAP00000013116	9913.ENSBTAP00000008619	0	0	0	0	0	0	0.9	0	0.9
CD93	SNAP25	4855882	4843791	9913.ENSBTAP00000051405	9913.ENSBTAP00000010961	0	0	0	0	0	0	0.9	0	0.9
PROKR1	FFAR2	4850645	4842839	9913.ENSBTAP00000027549	9913.ENSBTAP00000008619	0	0	0	0.574	0	0	0.9	0	0.9
F5	IGFBP4	4848965	4843950	9913.ENSBTAP00000023573	9913.ENSBTAP00000011361	0	0	0	0	0	0	0.9	0	0.9
LY6E	CEACAM1	4848592	4842999	9913.ENSBTAP00000022654	9913.ENSBTAP00000009007	0	0	0	0	0	0	0.9	0	0.9
FOLR2	NRN1	4849769	4844631	9913.ENSBTAP00000025507	9913.ENSBTAP00000013021	0	0	0	0	0	0	0.9	0	0.9
RAMP2	ADRB2	4852212	4840375	9913.ENSBTAP00000034674	9913.ENSBTAP00000002779	0	0	0	0	0	0	0.9	0	0.9
CLEC4D	PLAUR	4856348	4846401	9913.ENSBTAP00000052843	9913.ENSBTAP00000017446	0	0	0	0	0	0	0.9	0	0.9
CXCL10	GPR55	4852920	4848811	9913.ENSBTAP00000039324	9913.ENSBTAP00000023175	0	0	0	0	0	0	0.9	0.047	0.9
PDGFB	SERPING1	4858904	4848176	9913.ENSBTAP00000056346	9913.ENSBTAP00000021638	0	0	0	0	0	0	0.9	0.049	0.9
F5	LAMC1	4848965	4845764	9913.ENSBTAP00000023573	9913.ENSBTAP00000015881	0	0	0	0	0	0	0.9	0	0.9
ADAM8	SNAP25	4851883	4843791	9913.ENSBTAP00000032645	9913.ENSBTAP00000010961	0	0	0	0	0	0	0.9	0	0.9
LOC526163	MCEMP1	4852990	4841813	9913.ENSBTAP00000039810	9913.ENSBTAP00000006187	0	0	0	0	0	0	0.9	0	0.9
GPR55	GNG4	4848811	4840795	9913.ENSBTAP00000023175	9913.ENSBTAP00000003777	0	0	0	0	0	0	0.9	0	0.9
C3	PADI2	4848735	4841086	9913.ENSBTAP00000022979	9913.ENSBTAP00000004411	0	0	0	0	0	0	0.9	0	0.9
CD93	CEACAM1	4855882	4842999	9913.ENSBTAP00000051405	9913.ENSBTAP00000009007	0	0	0	0	0	0	0.9	0	0.9
ZBTB16	RNF19B	4845384	4843795	9913.ENSBTAP00000014968	9913.ENSBTAP00000010969	0	0	0	0	0	0.047	0.9	0	0.9
PPBP	LYZ	4853927	4852749	9913.ENSBTAP00000043338	9913.ENSBTAP00000038081	0	0	0	0	0	0	0.9	0.045	0.9
CLEC4D	PLAU	4856348	4842493	9913.ENSBTAP00000052843	9913.ENSBTAP00000007806	0	0	0	0	0	0	0.9	0.045	0.9
GOLM1	VCAN	4853614	4847397	9913.ENSBTAP00000042222	9913.ENSBTAP00000019848	0	0	0	0	0	0	0.9	0	0.9
MS4A3	OLR1	4850316	4841717	9913.ENSBTAP00000026770	9913.ENSBTAP00000005975	0	0	0	0	0	0	0.9	0	0.9
ADAMTS7	CFP	4852817	4847923	9913.ENSBTAP00000038623	9913.ENSBTAP00000021009	0	0	0	0.558	0	0	0.9	0	0.9
SERPINB4	GM2A	4856215	4851263	9913.ENSBTAP00000052427	9913.ENSBTAP00000029099	0	0	0	0	0	0	0.9	0	0.9
LOC618367	FADS2	4852544	4847747	9913.ENSBTAP00000036844	9913.ENSBTAP00000020610	0	0	0	0	0	0	0.9	0	0.9
ATP11A	CLEC12A	4853736	4846214	9913.ENSBTAP00000042566	9913.ENSBTAP00000017022	0	0	0	0	0	0	0.9	0	0.9
CD93	HVCN1	4855882	4844282	9913.ENSBTAP00000051405	9913.ENSBTAP00000012146	0	0	0	0	0	0	0.9	0	0.9
TCN1	LYZ2	4850590	4842543	9913.ENSBTAP00000027423	9913.ENSBTAP00000007924	0	0	0	0	0	0	0.9	0	0.9
HVCN1	SNAP25	4844282	4843791	9913.ENSBTAP00000012146	9913.ENSBTAP00000010961	0	0	0	0	0	0	0.9	0.042	0.9
SPP1	PRSS23	4854291	4847565	9913.ENSBTAP00000044782	9913.ENSBTAP00000020194	0	0	0	0	0	0	0.9	0	0.9
ENSBTAG00000000667	CSF1	4839529	4839308	9913.ENSBTAP00000000878	9913.ENSBTAP00000000353	0	0	0	0	0	0	0.9	0	0.9
TRIM21	DTX3L	4857050	4844658	9913.ENSBTAP00000054004	9913.ENSBTAP00000013108	0	0	0	0	0	0	0.9	0.044	0.9
CCK	XCL2	4846340	4844663	9913.ENSBTAP00000017320	9913.ENSBTAP00000013116	0	0	0	0	0	0	0.9	0	0.9
FOLR2	BST1	4849769	4842622	9913.ENSBTAP00000025507	9913.ENSBTAP00000008097	0	0	0	0	0	0	0.9	0	0.9
SPRED2	PSMF1	4849954	4849359	9913.ENSBTAP00000025918	9913.ENSBTAP00000024505	0	0	0	0	0	0	0.9	0	0.9
RAMP2	HTR7	4852212	4844044	9913.ENSBTAP00000034674	9913.ENSBTAP00000011575	0	0	0	0	0	0	0.9	0	0.9
XCL1	NMB	4844660	4839942	9913.ENSBTAP00000013111	9913.ENSBTAP00000001825	0	0	0	0	0	0	0.9	0	0.9
NRN1	BST1	4844631	4842622	9913.ENSBTAP00000013021	9913.ENSBTAP00000008097	0	0	0	0	0	0	0.9	0	0.9
CD36	MCEMP1	4849044	4841813	9913.ENSBTAP00000023750	9913.ENSBTAP00000006187	0	0	0	0	0	0	0.9	0	0.9
SIGLEC14	MCEMP1	4850171	4841813	9913.ENSBTAP00000026429	9913.ENSBTAP00000006187	0	0	0	0	0	0	0.9	0	0.9
P2RY6	PTAFR	4855192	4852810	9913.ENSBTAP00000048939	9913.ENSBTAP00000038567	0	0	0	0.677	0	0	0.9	0.064	0.9
CLEC12A	BST1	4846214	4842622	9913.ENSBTAP00000017022	9913.ENSBTAP00000008097	0	0	0	0	0	0	0.9	0	0.9
ENSBTAG00000015818	MMP11	4854614	4842591	9913.ENSBTAP00000046488	9913.ENSBTAP00000008025	0	0	0	0.857	0	0	0.9	0.046	0.9
ADM	HTR7	4850838	4844044	9913.ENSBTAP00000028036	9913.ENSBTAP00000011575	0	0	0	0	0	0	0.9	0.046	0.9
ATP11A	MCEMP1	4853736	4841813	9913.ENSBTAP00000042566	9913.ENSBTAP00000006187	0	0	0	0	0	0	0.9	0	0.9
GNAQ	XCL1	4845883	4844660	9913.ENSBTAP00000016160	9913.ENSBTAP00000013111	0	0	0	0	0	0	0.9	0	0.9
FOLR2	LY6E	4849769	4848592	9913.ENSBTAP00000025507	9913.ENSBTAP00000022654	0	0	0	0	0	0	0.9	0.045	0.9
CD93	ATP11A	4855882	4853736	9913.ENSBTAP00000051405	9913.ENSBTAP00000042566	0	0	0	0	0	0	0.9	0	0.9
PSMF1	ANAPC11	4849359	4846830	9913.ENSBTAP00000024505	9913.ENSBTAP00000018478	0	0	0	0	0	0	0.9	0	0.9
PRSS23	FAM20C	4847565	4841209	9913.ENSBTAP00000020194	9913.ENSBTAP00000004699	0	0	0	0	0	0	0.9	0	0.9
CD93	PTAFR	4855882	4852810	9913.ENSBTAP00000051405	9913.ENSBTAP00000038567	0	0	0	0	0	0	0.9	0	0.9
ATP11A	CEACAM1	4853736	4842999	9913.ENSBTAP00000042566	9913.ENSBTAP00000009007	0	0	0	0	0	0	0.9	0	0.9
ADAM8	CLEC5A	4851883	4850520	9913.ENSBTAP00000032645	9913.ENSBTAP00000027255	0	0	0	0	0	0	0.9	0	0.9
LOC526163	CEACAM1	4852990	4842999	9913.ENSBTAP00000039810	9913.ENSBTAP00000009007	0	0	0	0	0	0	0.9	0	0.9
HCRTR1	FFAR2	4844898	4842839	9913.ENSBTAP00000013687	9913.ENSBTAP00000008619	0	0	0	0	0	0	0.9	0	0.9
LTB	PSMB10	4850649	4849145	9913.ENSBTAP00000027554	9913.ENSBTAP00000024015	0	0	0	0	0	0	0.9	0	0.9
PDGFB	F5	4858904	4848965	9913.ENSBTAP00000056346	9913.ENSBTAP00000023573	0	0	0	0	0	0	0.9	0	0.9
LAMC1	ENSBTAG00000000667	4845764	4839529	9913.ENSBTAP00000015881	9913.ENSBTAP00000000878	0	0	0	0	0	0	0.9	0	0.9
LOC510193	PRSS23	4855258	4847565	9913.ENSBTAP00000049156	9913.ENSBTAP00000020194	0	0	0	0	0	0	0.9	0	0.9
ASB2	DTX3L	4852794	4844658	9913.ENSBTAP00000038371	9913.ENSBTAP00000013108	0	0	0	0	0	0	0.9	0	0.9
ULBP21	VNN2	4856942	4848228	9913.ENSBTAP00000053867	9913.ENSBTAP00000021759	0	0	0	0	0	0	0.9	0	0.9
PTAFR	PROKR1	4852810	4850645	9913.ENSBTAP00000038567	9913.ENSBTAP00000027549	0	0	0	0	0	0	0.9	0	0.9
P2RY13	GNG4	4845391	4840795	9913.ENSBTAP00000014989	9913.ENSBTAP00000003777	0	0	0	0	0	0	0.9	0	0.9
CLEC12A	MCEMP1	4846214	4841813	9913.ENSBTAP00000017022	9913.ENSBTAP00000006187	0	0	0	0	0	0	0.9	0	0.9
CISH	ZBTB16	4851579	4845384	9913.ENSBTAP00000030624	9913.ENSBTAP00000014968	0	0	0	0	0	0	0.9	0	0.9
GNAQ	XCL2	4845883	4844663	9913.ENSBTAP00000016160	9913.ENSBTAP00000013116	0	0	0	0	0	0	0.9	0	0.9
GM2A	LYZ2	4851263	4842543	9913.ENSBTAP00000029099	9913.ENSBTAP00000007924	0	0	0	0	0	0	0.9	0	0.9
CD93	MS4A3	4855882	4850316	9913.ENSBTAP00000051405	9913.ENSBTAP00000026770	0	0	0	0	0	0	0.9	0	0.9
LYZ	LYZ2	4852749	4842543	9913.ENSBTAP00000038081	9913.ENSBTAP00000007924	0	0	0	0.972	0	0	0.9	0.285	0.9
PSME2	ANAPC11	4854155	4846830	9913.ENSBTAP00000044257	9913.ENSBTAP00000018478	0	0	0	0	0	0	0.9	0	0.9
ATP11A	ADAM8	4853736	4851883	9913.ENSBTAP00000042566	9913.ENSBTAP00000032645	0	0	0	0	0	0	0.9	0	0.9
ENPP1	NAMPT	4856622	4847746	9913.ENSBTAP00000053402	9913.ENSBTAP00000020608	0	0	0	0	0	0	0.9	0.047	0.9
VNN2	BST1	4848228	4842622	9913.ENSBTAP00000021759	9913.ENSBTAP00000008097	0	0	0	0	0	0	0.9	0.045	0.9
CXCL10	GNG4	4852920	4840795	9913.ENSBTAP00000039324	9913.ENSBTAP00000003777	0	0	0	0	0	0	0.9	0	0.9
GPR55	C3	4848811	4848735	9913.ENSBTAP00000023175	9913.ENSBTAP00000022979	0	0	0	0	0	0	0.9	0	0.9
ABI2	FCGR1A	4845253	4843940	9913.ENSBTAP00000014635	9913.ENSBTAP00000011333	0	0	0	0	0	0	0.9	0	0.9
ZBTB16	DCUN1D4	4845384	4840061	9913.ENSBTAP00000014968	9913.ENSBTAP00000002106	0	0	0	0	0	0	0.9	0	0.9
P2RY13	HEBP1	4845391	4842453	9913.ENSBTAP00000014989	9913.ENSBTAP00000007711	0	0	0	0	0	0	0.9	0	0.9
ATP11A	CLEC5A	4853736	4850520	9913.ENSBTAP00000042566	9913.ENSBTAP00000027255	0	0	0	0	0	0	0.9	0	0.9
ATP11A	CD36	4853736	4849044	9913.ENSBTAP00000042566	9913.ENSBTAP00000023750	0	0	0	0	0	0	0.9	0.045	0.9
DNAJC6	ADRB2	4853282	4840375	9913.ENSBTAP00000041032	9913.ENSBTAP00000002779	0	0	0	0	0	0	0.9	0	0.9
CLEC4D	SERPINB6	4856348	4848841	9913.ENSBTAP00000052843	9913.ENSBTAP00000023242	0	0	0	0	0	0	0.9	0	0.9
TIMP1	ENSBTAG00000000667	4842010	4839529	9913.ENSBTAP00000006653	9913.ENSBTAP00000000878	0	0	0	0	0	0	0.9	0	0.9
LOC510193	IGFBP3	4855258	4854847	9913.ENSBTAP00000049156	9913.ENSBTAP00000047769	0	0	0	0	0	0	0.9	0	0.9
CCK	XCL1	4846340	4844660	9913.ENSBTAP00000017320	9913.ENSBTAP00000013111	0	0	0	0	0	0	0.9	0	0.9
GOLM1	TIMP1	4853614	4842010	9913.ENSBTAP00000042222	9913.ENSBTAP00000006653	0	0	0	0	0	0	0.9	0	0.9
PSME2	EPAS1	4854155	4841264	9913.ENSBTAP00000044257	9913.ENSBTAP00000004836	0	0	0	0	0	0	0.9	0.048	0.9
COL17A1	COL27A1	4844734	4839666	9913.ENSBTAP00000013271	9913.ENSBTAP00000001200	0	0	0	0.558	0	0	0.9	0.045	0.9
PPBP	HEBP1	4853927	4842453	9913.ENSBTAP00000043338	9913.ENSBTAP00000007711	0	0	0	0	0	0	0.9	0	0.9
PPBP	CFP	4853927	4847923	9913.ENSBTAP00000043338	9913.ENSBTAP00000021009	0	0	0	0	0	0	0.9	0	0.9
BST2	NFAM1	4843617	4841995	9913.ENSBTAP00000010544	9913.ENSBTAP00000006606	0	0	0	0	0	0	0.9	0	0.9
HEBP1	GNG4	4842453	4840795	9913.ENSBTAP00000007711	9913.ENSBTAP00000003777	0	0	0	0	0	0	0.9	0.045	0.9
ITGAM	MCEMP1	4857497	4841813	9913.ENSBTAP00000054571	9913.ENSBTAP00000006187	0	0	0	0	0	0	0.9	0	0.9
VCL	PTX3	4856781	4844161	9913.ENSBTAP00000053644	9913.ENSBTAP00000011863	0	0	0	0	0	0	0.9	0	0.9
COL7A1	TGFA	4849723	4839591	9913.ENSBTAP00000025418	9913.ENSBTAP00000001037	0	0	0	0	0	0	0.9	0	0.9
SIGLEC14	SERPINB6	4850171	4848841	9913.ENSBTAP00000026429	9913.ENSBTAP00000023242	0	0	0	0	0	0	0.9	0.05	0.9
CLEC4D	PTAFR	4856348	4852810	9913.ENSBTAP00000052843	9913.ENSBTAP00000038567	0	0	0	0	0	0	0.9	0	0.9
ULBP21	FOLR2	4856942	4849769	9913.ENSBTAP00000053867	9913.ENSBTAP00000025507	0	0	0	0	0	0	0.9	0	0.9
LOC510193	F5	4855258	4848965	9913.ENSBTAP00000049156	9913.ENSBTAP00000023573	0	0	0	0	0	0	0.9	0.047	0.9
PTX3	LYZ2	4844161	4842543	9913.ENSBTAP00000011863	9913.ENSBTAP00000007924	0	0	0	0	0	0	0.9	0	0.9
CD36	PLAU	4849044	4842493	9913.ENSBTAP00000023750	9913.ENSBTAP00000007806	0	0	0	0	0	0	0.9	0.043	0.9
SNAP25	CEACAM1	4843791	4842999	9913.ENSBTAP00000010961	9913.ENSBTAP00000009007	0	0	0	0	0	0	0.9	0	0.9
CLEC12A	HVCN1	4846214	4844282	9913.ENSBTAP00000017022	9913.ENSBTAP00000012146	0	0	0	0	0	0	0.9	0.045	0.9
GPR55	P2RY13	4848811	4845391	9913.ENSBTAP00000023175	9913.ENSBTAP00000014989	0	0	0	0.623	0	0	0.9	0	0.9
CLEC12A	SIRPB1	4846214	4844577	9913.ENSBTAP00000017022	9913.ENSBTAP00000012873	0	0	0	0	0	0	0.9	0.045	0.9
C3	IFITM1	4848735	4840994	9913.ENSBTAP00000022979	9913.ENSBTAP00000004215	0	0	0	0	0	0	0.9	0.05	0.9
ITGAV	MCEMP1	4850228	4841813	9913.ENSBTAP00000026553	9913.ENSBTAP00000006187	0	0	0	0	0	0	0.9	0	0.9
SERPINB6	SIRPB1	4848841	4844577	9913.ENSBTAP00000023242	9913.ENSBTAP00000012873	0	0	0	0	0	0	0.9	0	0.9
CFD	VEGFC	4858467	4847297	9913.ENSBTAP00000055802	9913.ENSBTAP00000019613	0	0	0	0	0	0	0.9	0	0.9
MGAM	CLEC4D	4857450	4856348	9913.ENSBTAP00000054515	9913.ENSBTAP00000052843	0	0	0	0	0	0	0.9	0	0.9
ATP11A	LOC526163	4853736	4852990	9913.ENSBTAP00000042566	9913.ENSBTAP00000039810	0	0	0	0	0	0	0.9	0	0.9
FCGR3A	NRN1	4852031	4844631	9913.ENSBTAP00000033639	9913.ENSBTAP00000013021	0	0	0	0	0	0	0.9	0	0.9
PLAUR	MCEMP1	4846401	4841813	9913.ENSBTAP00000017446	9913.ENSBTAP00000006187	0	0	0	0	0	0	0.9	0	0.9
CFD	TGFB3	4858467	4845783	9913.ENSBTAP00000055802	9913.ENSBTAP00000015925	0	0	0	0	0	0	0.9	0	0.9
PSME2	LIMD1	4854155	4852545	9913.ENSBTAP00000044257	9913.ENSBTAP00000036851	0	0	0	0	0	0	0.9	0	0.9
CLEC5A	PLAU	4850520	4842493	9913.ENSBTAP00000027255	9913.ENSBTAP00000007806	0	0	0	0	0	0	0.9	0	0.9
LY6E	NRN1	4848592	4844631	9913.ENSBTAP00000022654	9913.ENSBTAP00000013021	0	0	0	0	0	0	0.9	0	0.9
SPRED2	PSMA2	4849954	4839716	9913.ENSBTAP00000025918	9913.ENSBTAP00000001309	0	0	0	0	0	0	0.9	0	0.9
SNAP25	MCEMP1	4843791	4841813	9913.ENSBTAP00000010961	9913.ENSBTAP00000006187	0	0	0	0	0	0	0.9	0	0.9
SIRPB1	MCEMP1	4844577	4841813	9913.ENSBTAP00000012873	9913.ENSBTAP00000006187	0	0	0	0	0	0	0.9	0	0.9
CFP	CDA	4847923	4842612	9913.ENSBTAP00000021009	9913.ENSBTAP00000008074	0	0	0	0	0	0	0.9	0	0.9
PTAFR	NMB	4852810	4839942	9913.ENSBTAP00000038567	9913.ENSBTAP00000001825	0	0	0	0	0	0	0.9	0	0.9
MS4A3	MCEMP1	4850316	4841813	9913.ENSBTAP00000026770	9913.ENSBTAP00000006187	0	0	0	0	0	0	0.9	0	0.9
ADM	GNG4	4850838	4840795	9913.ENSBTAP00000028036	9913.ENSBTAP00000003777	0	0	0	0	0	0	0.9	0	0.9
PTAFR	CCK	4852810	4846340	9913.ENSBTAP00000038567	9913.ENSBTAP00000017320	0	0	0	0	0	0	0.9	0	0.9
COL7A1	F5	4849723	4848965	9913.ENSBTAP00000025418	9913.ENSBTAP00000023573	0	0	0	0	0	0	0.9	0	0.9
CD93	SIGLEC14	4855882	4850171	9913.ENSBTAP00000051405	9913.ENSBTAP00000026429	0	0	0	0	0	0	0.9	0	0.9
SERPINB6	OLR1	4848841	4841717	9913.ENSBTAP00000023242	9913.ENSBTAP00000005975	0	0	0	0	0	0	0.9	0.048	0.9
HRH2	RAMP2	4856907	4852212	9913.ENSBTAP00000053816	9913.ENSBTAP00000034674	0	0	0	0	0	0	0.9	0	0.9
PTAFR	CLEC12A	4852810	4846214	9913.ENSBTAP00000038567	9913.ENSBTAP00000017022	0	0	0	0	0	0	0.9	0	0.9
F5	CSF1	4848965	4839308	9913.ENSBTAP00000023573	9913.ENSBTAP00000000353	0	0	0	0	0	0	0.9	0	0.9
P2RY6	CCK	4855192	4846340	9913.ENSBTAP00000048939	9913.ENSBTAP00000017320	0	0	0	0	0	0	0.9	0.049	0.9
PSME1	ANAPC11	4851013	4846830	9913.ENSBTAP00000028520	9913.ENSBTAP00000018478	0	0	0	0	0	0	0.9	0	0.9
PSMB9	CCNE1	4844137	4841824	9913.ENSBTAP00000011789	9913.ENSBTAP00000006215	0	0	0	0	0	0	0.9	0.048	0.9
CLEC5A	ITGAV	4850520	4850228	9913.ENSBTAP00000027255	9913.ENSBTAP00000026553	0	0	0	0	0	0.044	0.9	0.047	0.9
TNF	PSMF1	4852377	4849359	9913.ENSBTAP00000035682	9913.ENSBTAP00000024505	0	0	0	0	0	0	0.9	0	0.9
CLEC4D	ITGAV	4856348	4850228	9913.ENSBTAP00000052843	9913.ENSBTAP00000026553	0	0	0	0	0	0.044	0.9	0	0.9
ADAM8	CD36	4851883	4849044	9913.ENSBTAP00000032645	9913.ENSBTAP00000023750	0	0	0	0	0	0	0.9	0	0.9
ZBTB16	RNF144B	4845384	4844185	9913.ENSBTAP00000014968	9913.ENSBTAP00000011931	0	0	0	0	0	0.047	0.9	0	0.9
ATP11A	OLR1	4853736	4841717	9913.ENSBTAP00000042566	9913.ENSBTAP00000005975	0	0	0	0	0	0	0.9	0	0.9
CD36	HVCN1	4849044	4844282	9913.ENSBTAP00000023750	9913.ENSBTAP00000012146	0	0	0	0	0	0	0.9	0	0.9
TCN1	TIMP2	4850590	4845187	9913.ENSBTAP00000027423	9913.ENSBTAP00000014476	0	0	0	0	0	0	0.9	0.048	0.9
CTTN	ADRB2	4842571	4840375	9913.ENSBTAP00000007976	9913.ENSBTAP00000002779	0	0	0	0	0	0	0.9	0	0.9
TIMP1	FAM20C	4842010	4841209	9913.ENSBTAP00000006653	9913.ENSBTAP00000004699	0	0	0	0	0	0	0.9	0	0.9
MS4A3	PLAU	4850316	4842493	9913.ENSBTAP00000026770	9913.ENSBTAP00000007806	0	0	0	0	0	0	0.9	0	0.9
P2RY6	XCL2	4855192	4844663	9913.ENSBTAP00000048939	9913.ENSBTAP00000013116	0	0	0	0	0	0	0.9	0	0.9
PLAU	MCEMP1	4842493	4841813	9913.ENSBTAP00000007806	9913.ENSBTAP00000006187	0	0	0	0	0	0	0.9	0	0.9
LOC526163	CLEC12A	4852990	4846214	9913.ENSBTAP00000039810	9913.ENSBTAP00000017022	0	0	0	0	0	0	0.9	0	0.9
CLEC5A	CEACAM1	4850520	4842999	9913.ENSBTAP00000027255	9913.ENSBTAP00000009007	0	0	0	0	0	0.048	0.9	0	0.9
LOC526163	PTAFR	4852990	4852810	9913.ENSBTAP00000039810	9913.ENSBTAP00000038567	0	0	0	0	0	0	0.9	0	0.9
PSME2	SPRED2	4854155	4849954	9913.ENSBTAP00000044257	9913.ENSBTAP00000025918	0	0	0	0	0	0	0.9	0	0.9
LOC510193	ENSBTAG00000000667	4855258	4839529	9913.ENSBTAP00000049156	9913.ENSBTAP00000000878	0	0	0	0.946	0	0	0.9	0	0.9
ADAM8	HVCN1	4851883	4844282	9913.ENSBTAP00000032645	9913.ENSBTAP00000012146	0	0	0	0	0	0	0.9	0	0.9
CEACAM1	NFAM1	4842999	4841995	9913.ENSBTAP00000009007	9913.ENSBTAP00000006606	0	0	0	0	0	0	0.9	0	0.9
PPBP	C5AR1	4853927	4850743	9913.ENSBTAP00000043338	9913.ENSBTAP00000027807	0	0	0	0	0	0	0.9	0.045	0.9
P2RY6	GNG4	4855192	4840795	9913.ENSBTAP00000048939	9913.ENSBTAP00000003777	0	0	0	0	0	0	0.9	0	0.9
ADAM8	CEACAM1	4851883	4842999	9913.ENSBTAP00000032645	9913.ENSBTAP00000009007	0	0	0	0	0	0	0.9	0	0.9
GOLM1	PRSS23	4853614	4847565	9913.ENSBTAP00000042222	9913.ENSBTAP00000020194	0	0	0	0	0	0	0.9	0	0.9
SERPINB6	SNAP25	4848841	4843791	9913.ENSBTAP00000023242	9913.ENSBTAP00000010961	0	0	0	0	0	0	0.9	0	0.9
CCL1	GPR55	4854304	4848811	9913.ENSBTAP00000044839	9913.ENSBTAP00000023175	0	0	0	0	0	0	0.9	0	0.9
F5	TGFA	4848965	4839591	9913.ENSBTAP00000023573	9913.ENSBTAP00000001037	0	0	0	0	0	0	0.9	0	0.9
LOC510193	TIMP1	4855258	4842010	9913.ENSBTAP00000049156	9913.ENSBTAP00000006653	0	0	0	0	0	0	0.9	0	0.9
CCL1	C3	4854304	4848735	9913.ENSBTAP00000044839	9913.ENSBTAP00000022979	0	0	0	0	0	0	0.9	0	0.9
LYZ2	PADI2	4842543	4841086	9913.ENSBTAP00000007924	9913.ENSBTAP00000004411	0	0	0	0	0	0	0.9	0	0.9
DOCK1	FCGR2B	4851885	4851268	9913.ENSBTAP00000032659	9913.ENSBTAP00000029116	0	0	0	0	0	0	0.9	0.047	0.9
CFD	F13A1	4858467	4843212	9913.ENSBTAP00000055802	9913.ENSBTAP00000009559	0	0	0	0	0	0.044	0.9	0	0.9
HEBP1	CXCL9	4842453	4840127	9913.ENSBTAP00000007711	9913.ENSBTAP00000002257	0	0	0	0	0	0	0.9	0	0.9
TCN1	CFP	4850590	4847923	9913.ENSBTAP00000027423	9913.ENSBTAP00000021009	0	0	0	0	0	0	0.9	0	0.9
CLEC4D	SIGLEC14	4856348	4850171	9913.ENSBTAP00000052843	9913.ENSBTAP00000026429	0	0	0	0	0	0.048	0.9	0	0.9
IGFBP3	F5	4854847	4848965	9913.ENSBTAP00000047769	9913.ENSBTAP00000023573	0	0	0	0	0	0	0.9	0	0.9
MGAM	CLEC12A	4857450	4846214	9913.ENSBTAP00000054515	9913.ENSBTAP00000017022	0	0	0	0	0	0	0.9	0	0.9
LTB	PSMB8	4850649	4840870	9913.ENSBTAP00000027554	9913.ENSBTAP00000003955	0	0	0	0	0	0	0.9	0	0.9
PSMF1	EPAS1	4849359	4841264	9913.ENSBTAP00000024505	9913.ENSBTAP00000004836	0	0	0	0	0	0	0.9	0	0.9
PSME2	REL	4854155	4847692	9913.ENSBTAP00000044257	9913.ENSBTAP00000020447	0	0	0	0	0	0	0.9	0.049	0.9
CLEC4D	BST1	4856348	4842622	9913.ENSBTAP00000052843	9913.ENSBTAP00000008097	0	0	0	0	0	0	0.9	0	0.9
SERPINB6	PLAUR	4848841	4846401	9913.ENSBTAP00000023242	9913.ENSBTAP00000017446	0	0	0	0	0	0	0.9	0.044	0.9
CLEC5A	MCEMP1	4850520	4841813	9913.ENSBTAP00000027255	9913.ENSBTAP00000006187	0	0	0	0	0	0	0.9	0	0.9
ITGAM	LOC526163	4857497	4852990	9913.ENSBTAP00000054571	9913.ENSBTAP00000039810	0	0	0	0	0	0	0.9	0	0.9
CCL5	HEBP1	4843172	4842453	9913.ENSBTAP00000009463	9913.ENSBTAP00000007711	0	0	0	0	0	0	0.9	0	0.9
ATP11A	MS4A3	4853736	4850316	9913.ENSBTAP00000042566	9913.ENSBTAP00000026770	0	0	0	0	0	0	0.9	0	0.9
LAMC1	IGFBP4	4845764	4843950	9913.ENSBTAP00000015881	9913.ENSBTAP00000011361	0	0	0	0	0	0	0.9	0	0.9
CXCR5	GPR55	4859106	4848811	9913.ENSBTAP00000056601	9913.ENSBTAP00000023175	0	0	0	0.622	0	0	0.9	0	0.9
LIMD1	PSMF1	4852545	4849359	9913.ENSBTAP00000036851	9913.ENSBTAP00000024505	0	0	0	0	0	0	0.9	0	0.9
NRN1	CEACAM1	4844631	4842999	9913.ENSBTAP00000013021	9913.ENSBTAP00000009007	0	0	0	0	0	0	0.9	0	0.9
GM2A	PADI2	4851263	4841086	9913.ENSBTAP00000029099	9913.ENSBTAP00000004411	0	0	0	0	0	0	0.9	0	0.9
DENND2C	CHML	4852014	4845137	9913.ENSBTAP00000033549	9913.ENSBTAP00000014310	0	0	0	0	0	0	0.9	0	0.9
MGAM	SIGLEC14	4857450	4850171	9913.ENSBTAP00000054515	9913.ENSBTAP00000026429	0	0	0	0	0	0	0.9	0	0.9
TIMP2	LYZ2	4845187	4842543	9913.ENSBTAP00000014476	9913.ENSBTAP00000007924	0	0	0	0	0	0	0.9	0	0.9
NT5C3	DCTPP1	4852024	4845165	9913.ENSBTAP00000033610	9913.ENSBTAP00000014406	0	0	0	0	0	0	0.9	0	0.9
HVCN1	MCEMP1	4844282	4841813	9913.ENSBTAP00000012146	9913.ENSBTAP00000006187	0	0	0	0	0	0	0.9	0	0.9
PLAUR	CLEC12A	4846401	4846214	9913.ENSBTAP00000017446	9913.ENSBTAP00000017022	0	0	0	0	0	0	0.9	0	0.9
ZBTB16	DTX3L	4845384	4844658	9913.ENSBTAP00000014968	9913.ENSBTAP00000013108	0	0	0	0	0	0	0.9	0	0.9
CCL20	GPR55	4850982	4848811	9913.ENSBTAP00000028430	9913.ENSBTAP00000023175	0	0	0	0	0	0	0.9	0	0.9
SGIP1	SCARB2	4851603	4845216	9913.ENSBTAP00000030815	9913.ENSBTAP00000014549	0	0	0	0	0	0	0.9	0	0.9
RELB	PSMF1	4858481	4849359	9913.ENSBTAP00000055825	9913.ENSBTAP00000024505	0	0	0	0	0	0	0.9	0	0.9
ITSN1	SCARB2	4851366	4845216	9913.ENSBTAP00000029333	9913.ENSBTAP00000014549	0	0	0	0	0	0	0.9	0	0.9
FOLR2	CEACAM1	4849769	4842999	9913.ENSBTAP00000025507	9913.ENSBTAP00000009007	0	0	0	0	0	0	0.9	0.045	0.9
NF1	PSMA2	4845678	4839716	9913.ENSBTAP00000015699	9913.ENSBTAP00000001309	0	0	0	0	0	0	0.9	0	0.9
ATP11A	BST1	4853736	4842622	9913.ENSBTAP00000042566	9913.ENSBTAP00000008097	0	0	0	0	0	0	0.9	0	0.9
SERPINB4	RETN	4856215	4841814	9913.ENSBTAP00000052427	9913.ENSBTAP00000006189	0	0	0	0	0	0	0.9	0.045	0.9
PEMT	LOC618367	4853307	4852544	9913.ENSBTAP00000041140	9913.ENSBTAP00000036844	0	0	0	0	0	0	0.9	0	0.9
ITGAM	SIGLEC14	4857497	4850171	9913.ENSBTAP00000054571	9913.ENSBTAP00000026429	0	0	0	0	0	0	0.9	0	0.9
CXCL10	CCL2	4852920	4844681	9913.ENSBTAP00000039324	9913.ENSBTAP00000013146	0	0	0	0	0	0.155	0	0.885	0.899
MYH11	ACTA2	4852322	4847221	9913.ENSBTAP00000035330	9913.ENSBTAP00000019461	0	0	0	0	0	0.409	0	0.835	0.898
SEMA3G	PLXNA1	4857553	4851573	9913.ENSBTAP00000054644	9913.ENSBTAP00000030566	0	0	0	0	0	0.261	0.6	0.683	0.898
MLKL	NLRP3	4845901	4839885	9913.ENSBTAP00000016202	9913.ENSBTAP00000001675	0	0	0	0	0	0.065	0.8	0.495	0.897
HIST1H2BD	H2AFY2	4850537	4839830	9913.ENSBTAP00000027308	9913.ENSBTAP00000001547	0	0	0	0	0	0.461	0.8	0.074	0.891
PDGFB	FLT4	4858904	4853017	9913.ENSBTAP00000056346	9913.ENSBTAP00000039997	0	0	0	0	0	0.446	0.6	0.55	0.891
YARS	WARS	4849161	4841795	9913.ENSBTAP00000024051	9913.ENSBTAP00000006139	0	0	0	0	0	0	0	0.89	0.89
VEGFC	NRP2	4847297	4845767	9913.ENSBTAP00000019613	9913.ENSBTAP00000015885	0	0	0	0	0	0.425	0	0.816	0.89
ITGAM	ICAM2	4857497	4849939	9913.ENSBTAP00000054571	9913.ENSBTAP00000025884	0	0	0	0	0	0.244	0.8	0.325	0.889
IL2	CD69	4850747	4840368	9913.ENSBTAP00000027819	9913.ENSBTAP00000002767	0	0	0	0	0	0	0	0.888	0.888
ELN	FN1	4854777	4843780	9913.ENSBTAP00000047522	9913.ENSBTAP00000010925	0	0	0	0	0	0	0	0.888	0.888
IFNG	IL17A	4846050	4840379	9913.ENSBTAP00000016634	9913.ENSBTAP00000002786	0	0	0	0	0	0	0	0.887	0.887
ITGAM	FCGR2B	4857497	4851268	9913.ENSBTAP00000054571	9913.ENSBTAP00000029116	0	0	0	0	0	0	0	0.886	0.886
TNF	MMP9	4852377	4850650	9913.ENSBTAP00000035682	9913.ENSBTAP00000027556	0	0	0	0	0	0.069	0	0.881	0.884
TNF	CCL2	4852377	4844681	9913.ENSBTAP00000035682	9913.ENSBTAP00000013146	0	0	0	0	0	0	0	0.883	0.883
IL10	CD274	4842909	4842608	9913.ENSBTAP00000008793	9913.ENSBTAP00000008067	0	0	0	0	0	0	0	0.883	0.883
ERBB3	MET	4844942	4842627	9913.ENSBTAP00000013790	9913.ENSBTAP00000008102	0	0	0	0.563	0	0.213	0.8	0.665	0.882
ITGAV	VWF	4850228	4845927	9913.ENSBTAP00000026553	9913.ENSBTAP00000016273	0	0	0	0	0	0.162	0.8	0.35	0.881
PTGS2	NOS2	4846947	4843019	9913.ENSBTAP00000018774	9913.ENSBTAP00000009062	0	0	0	0	0	0.292	0	0.837	0.88
ITGAM	IL10	4857497	4842909	9913.ENSBTAP00000054571	9913.ENSBTAP00000008793	0	0	0	0	0	0	0	0.88	0.88
CSF3	IL17A	4851051	4840379	9913.ENSBTAP00000028610	9913.ENSBTAP00000002786	0	0	0	0	0	0	0	0.879	0.879
MMP13	TIMP1	4847486	4842010	9913.ENSBTAP00000020045	9913.ENSBTAP00000006653	0	0	0	0	0	0.225	0	0.849	0.878
SEMA3C	PLXNA2	4842613	4839834	9913.ENSBTAP00000008076	9913.ENSBTAP00000001558	0	0	0	0	0	0.261	0	0.841	0.878
CXCL10	IL10	4852920	4842909	9913.ENSBTAP00000039324	9913.ENSBTAP00000008793	0	0	0	0	0	0	0	0.877	0.877
VEGFA	MET	4858625	4842627	9913.ENSBTAP00000056005	9913.ENSBTAP00000008102	0	0	0	0	0	0.044	0.6	0.702	0.876
IRF7	ZBP1	4859075	4855217	9913.ENSBTAP00000056564	9913.ENSBTAP00000049015	0	0	0	0	0	0	0.8	0.405	0.876
VEGFA	NRP1	4858625	4850189	9913.ENSBTAP00000056005	9913.ENSBTAP00000026471	0	0	0	0	0	0.425	0	0.791	0.874
IL2RA	IL10	4850750	4842909	9913.ENSBTAP00000027834	9913.ENSBTAP00000008793	0	0	0	0	0	0	0.6	0.695	0.873
PSME1	IFNG	4851013	4846050	9913.ENSBTAP00000028520	9913.ENSBTAP00000016634	0	0	0	0	0	0	0.8	0.38	0.87
IL2RA	IL15	4850750	4849228	9913.ENSBTAP00000027834	9913.ENSBTAP00000024226	0	0	0	0	0	0	0.6	0.688	0.869
CSF3	CCL5	4851051	4843172	9913.ENSBTAP00000028610	9913.ENSBTAP00000009463	0	0	0	0	0	0	0	0.869	0.869
BHLHE41	NPAS2	4857560	4850093	9913.ENSBTAP00000054651	9913.ENSBTAP00000026257	0	0	0	0	0	0.682	0	0.604	0.868
OAS1X	MX1	4853681	4853353	9913.ENSBTAP00000042418	9913.ENSBTAP00000041289	0	0	0	0	0	0	0	0.868	0.868
ENSBTAG00000015818	TIMP2	4854614	4845187	9913.ENSBTAP00000046488	9913.ENSBTAP00000014476	0	0	0	0	0	0.379	0	0.796	0.868
IRF7	DDX58	4859075	4856700	9913.ENSBTAP00000056564	9913.ENSBTAP00000053514	0	0	0	0	0	0	0	0.867	0.867
IRF7	IFIH1	4859075	4843695	9913.ENSBTAP00000056564	9913.ENSBTAP00000010703	0	0	0	0	0	0	0	0.867	0.867
CSF3	IL10	4851051	4842909	9913.ENSBTAP00000028610	9913.ENSBTAP00000008793	0	0	0	0	0	0	0	0.867	0.867
VCL	FERMT2	4856781	4847150	9913.ENSBTAP00000053644	9913.ENSBTAP00000019278	0	0	0	0	0	0.76	0	0.458	0.864
IL15	IL10	4849228	4842909	9913.ENSBTAP00000024226	9913.ENSBTAP00000008793	0	0	0	0	0	0	0	0.863	0.863
CCL5	IL17A	4843172	4840379	9913.ENSBTAP00000009463	9913.ENSBTAP00000002786	0	0	0	0	0	0	0	0.863	0.863
TNF	NOS2	4852377	4843019	9913.ENSBTAP00000035682	9913.ENSBTAP00000009062	0	0	0	0	0	0	0	0.863	0.863
DHX58	DDX58	4858601	4856700	9913.ENSBTAP00000055976	9913.ENSBTAP00000053514	0	0	0	0.782	0	0.187	0.8	0.889	0.863
RSAD2	ISG15	4848062	4847277	9913.ENSBTAP00000021373	9913.ENSBTAP00000019573	0	0	0	0	0	0	0	0.862	0.862
ITGAM	MRC1	4857497	4855828	9913.ENSBTAP00000054571	9913.ENSBTAP00000051181	0	0	0	0	0	0.044	0	0.861	0.861
TBX21	IL17A	4846990	4840379	9913.ENSBTAP00000018875	9913.ENSBTAP00000002786	0	0	0	0	0	0	0	0.859	0.859
TNF	IL1A	4852377	4844887	9913.ENSBTAP00000035682	9913.ENSBTAP00000013665	0	0	0	0	0	0	0	0.858	0.858
STAT1	IL10	4856614	4842909	9913.ENSBTAP00000053390	9913.ENSBTAP00000008793	0	0	0	0	0	0.18	0	0.834	0.858
CXCL10	IFNG	4852920	4846050	9913.ENSBTAP00000039324	9913.ENSBTAP00000016634	0	0	0	0	0	0	0	0.857	0.857
IDO1	IL10	4850603	4842909	9913.ENSBTAP00000027449	9913.ENSBTAP00000008793	0	0	0	0	0	0	0	0.857	0.857
IL15	IL17A	4849228	4840379	9913.ENSBTAP00000024226	9913.ENSBTAP00000002786	0	0	0	0	0	0	0	0.856	0.856
NT5C3	CMPK2	4852024	4850254	9913.ENSBTAP00000033610	9913.ENSBTAP00000026613	0	0	0	0	0	0	0.65	0.606	0.856
BHLHE41	BHLHE40	4857560	4844624	9913.ENSBTAP00000054651	9913.ENSBTAP00000013008	0	0	0	0.823	0	0.187	0.8	0.769	0.853
SOWAHB	ELFN2	4855637	4843208	9913.ENSBTAP00000050514	9913.ENSBTAP00000009548	0	0	0	0	0	0	0	0.853	0.853
TIMP1	MMP7	4842010	4841748	9913.ENSBTAP00000006653	9913.ENSBTAP00000006029	0	0	0	0	0	0.225	0	0.817	0.852
YARS	CARS	4849161	4845121	9913.ENSBTAP00000024051	9913.ENSBTAP00000014273	0	0	0	0	0	0.117	0	0.84	0.852
VEGFA	VEGFC	4858625	4847297	9913.ENSBTAP00000056005	9913.ENSBTAP00000019613	0	0	0	0.695	0	0	0.8	0.864	0.852
PDGFA	TGFA	4847176	4839591	9913.ENSBTAP00000019323	9913.ENSBTAP00000001037	0	0	0	0	0	0	0.8	0.289	0.851
IL7	IL17A	4848188	4840379	9913.ENSBTAP00000021659	9913.ENSBTAP00000002786	0	0	0	0	0	0	0	0.851	0.851
SPP1	ITGB5	4854291	4846753	9913.ENSBTAP00000044782	9913.ENSBTAP00000018278	0	0	0	0	0	0.155	0.8	0.188	0.85
ITGA9	TNXB	4848334	4839972	9913.ENSBTAP00000022042	9913.ENSBTAP00000001893	0	0	0	0	0	0.207	0.8	0.131	0.85
TIMP2	MMP11	4845187	4842591	9913.ENSBTAP00000014476	9913.ENSBTAP00000008025	0	0	0	0	0	0.225	0	0.814	0.85
TIMP2	MMP7	4845187	4841748	9913.ENSBTAP00000014476	9913.ENSBTAP00000006029	0	0	0	0	0	0.225	0	0.813	0.849
SEMA6A	PLXND1	4853397	4840192	9913.ENSBTAP00000041442	9913.ENSBTAP00000002375	0	0	0	0	0	0.261	0	0.804	0.849
FOXO3	PRMT1	4845365	4842889	9913.ENSBTAP00000014920	9913.ENSBTAP00000008734	0	0	0	0	0	0.043	0.8	0.273	0.848
ITGAV	TNXB	4850228	4839972	9913.ENSBTAP00000026553	9913.ENSBTAP00000001893	0	0	0	0	0	0.207	0.8	0.115	0.847
VEGFA	IGF1R	4858625	4851092	9913.ENSBTAP00000056005	9913.ENSBTAP00000028690	0	0	0	0	0	0.044	0.6	0.633	0.847
APOBEC3A	CDA	4843478	4842612	9913.ENSBTAP00000010196	9913.ENSBTAP00000008074	0	0	0	0	0	0	0	0.847	0.847
IRF7	STAT1	4859075	4856614	9913.ENSBTAP00000056564	9913.ENSBTAP00000053390	0	0	0	0	0	0	0	0.846	0.846
DHX58	IFIH1	4858601	4843695	9913.ENSBTAP00000055976	9913.ENSBTAP00000010703	0	0	0	0.906	0	0.187	0.8	0.921	0.845
ERBB2	MUC1	4851241	4845048	9913.ENSBTAP00000029056	9913.ENSBTAP00000014051	0	0	0	0	0	0.163	0	0.823	0.845
MX1	RSAD2	4853353	4848062	9913.ENSBTAP00000041289	9913.ENSBTAP00000021373	0	0	0	0	0	0	0	0.844	0.844
STARD8	TNS1	4851256	4840557	9913.ENSBTAP00000029082	9913.ENSBTAP00000003229	0	0	0	0	0	0.78	0	0.319	0.843
LIPA	CH25H	4845395	4845301	9913.ENSBTAP00000014997	9913.ENSBTAP00000014758	0	0	0	0	0	0	0.8	0.249	0.843
CLDN1	TJP2	4846414	4845649	9913.ENSBTAP00000017476	9913.ENSBTAP00000015635	0	0	0	0	0	0.369	0	0.761	0.843
IRS1	PRKCE	4850976	4850610	9913.ENSBTAP00000028392	9913.ENSBTAP00000027471	0	0	0	0	0	0.119	0.8	0.182	0.843
VEGFA	TNF	4858625	4852377	9913.ENSBTAP00000056005	9913.ENSBTAP00000035682	0	0	0	0	0	0	0	0.842	0.842
MRC1	IL10	4855828	4842909	9913.ENSBTAP00000051181	9913.ENSBTAP00000008793	0	0	0	0	0	0	0	0.841	0.841
CCL20	CCL2	4850982	4844681	9913.ENSBTAP00000028430	9913.ENSBTAP00000013146	0	0	0	0	0	0.196	0	0.811	0.841
PSME2	IFNG	4854155	4846050	9913.ENSBTAP00000044257	9913.ENSBTAP00000016634	0	0	0	0	0	0	0.8	0.242	0.841
IFNG	CD274	4846050	4842608	9913.ENSBTAP00000016634	9913.ENSBTAP00000008067	0	0	0	0	0	0	0	0.841	0.841
DDX58	OASL	4856700	4841021	9913.ENSBTAP00000053514	9913.ENSBTAP00000004270	0	0	0	0	0	0.264	0	0.791	0.84
IL2RA	IL7	4850750	4848188	9913.ENSBTAP00000027834	9913.ENSBTAP00000021659	0	0	0	0	0	0	0.6	0.615	0.839
CXCL10	TNF	4852920	4852377	9913.ENSBTAP00000039324	9913.ENSBTAP00000035682	0	0	0	0	0	0	0	0.839	0.839
OAS1X	ISG15	4853681	4847277	9913.ENSBTAP00000042418	9913.ENSBTAP00000019573	0	0	0	0	0	0	0	0.838	0.838
CCL20	IL17A	4850982	4840379	9913.ENSBTAP00000028430	9913.ENSBTAP00000002786	0	0	0	0	0	0	0	0.837	0.837
TNF	CSF1	4852377	4839308	9913.ENSBTAP00000035682	9913.ENSBTAP00000000353	0	0	0	0	0	0.187	0	0.808	0.837
IL2RA	IFNG	4850750	4846050	9913.ENSBTAP00000027834	9913.ENSBTAP00000016634	0	0	0	0	0	0	0.6	0.609	0.837
ARHGAP24	DCUN1D4	4841392	4840061	9913.ENSBTAP00000005165	9913.ENSBTAP00000002106	0	0	0	0	0	0	0	0.837	0.837
TBX21	IFNG	4846990	4846050	9913.ENSBTAP00000018875	9913.ENSBTAP00000016634	0	0	0	0	0	0	0	0.836	0.836
IL36A	TNF	4857158	4852377	9913.ENSBTAP00000054141	9913.ENSBTAP00000035682	0	0	0	0	0	0	0	0.836	0.836
PARP3	CASP7	4853888	4842876	9913.ENSBTAP00000043156	9913.ENSBTAP00000008706	0	0	0	0	0	0.177	0.8	0.089	0.836
ITGAM	IL17A	4857497	4840379	9913.ENSBTAP00000054571	9913.ENSBTAP00000002786	0	0	0	0	0	0	0	0.836	0.836
TNF	CSF3	4852377	4851051	9913.ENSBTAP00000035682	9913.ENSBTAP00000028610	0	0	0	0	0	0	0	0.836	0.836
GADD45A	GADD45G	4851989	4840866	9913.ENSBTAP00000033363	9913.ENSBTAP00000003943	0	0	0	0.949	0	0.187	0.8	0.686	0.836
DDX58	TLR7	4856700	4851452	9913.ENSBTAP00000053514	9913.ENSBTAP00000029890	0	0	0	0	0	0	0	0.835	0.835
PDGFB	TGFA	4858904	4839591	9913.ENSBTAP00000056346	9913.ENSBTAP00000001037	0	0	0	0	0	0	0.8	0.212	0.835
LCN2	FN1	4846962	4843780	9913.ENSBTAP00000018806	9913.ENSBTAP00000010925	0	0	0	0	0	0.766	0	0.32	0.834
IL2	CD274	4850747	4842608	9913.ENSBTAP00000027819	9913.ENSBTAP00000008067	0	0	0	0	0	0	0	0.834	0.834
ABL2	ABI2	4847466	4845253	9913.ENSBTAP00000020006	9913.ENSBTAP00000014635	0	0	0	0	0	0.678	0	0.507	0.834
IFIT2	ISG15	4855158	4847277	9913.ENSBTAP00000048821	9913.ENSBTAP00000019573	0	0	0	0	0	0.162	0	0.81	0.833
ISG15	IFIT3	4847277	4844579	9913.ENSBTAP00000019573	9913.ENSBTAP00000012884	0	0	0	0	0	0.162	0	0.81	0.833
IL7	IL10	4848188	4842909	9913.ENSBTAP00000021659	9913.ENSBTAP00000008793	0	0	0	0	0	0	0	0.833	0.833
CSF3	IL7	4851051	4848188	9913.ENSBTAP00000028610	9913.ENSBTAP00000021659	0	0	0	0	0	0	0	0.832	0.832
IL12A	IL10	4847549	4842909	9913.ENSBTAP00000020153	9913.ENSBTAP00000008793	0	0	0	0	0	0	0	0.832	0.832
ISG15	STAT2	4847277	4841631	9913.ENSBTAP00000019573	9913.ENSBTAP00000005749	0	0	0	0	0	0.084	0	0.825	0.832
TAPBP	PSMB8	4848483	4840870	9913.ENSBTAP00000022386	9913.ENSBTAP00000003955	0	0	0	0	0	0	0	0.832	0.832
TARS	WARS	4847022	4841795	9913.ENSBTAP00000018947	9913.ENSBTAP00000006139	0	0	0	0	0	0	0	0.831	0.831
IL15	CCL5	4849228	4843172	9913.ENSBTAP00000024226	9913.ENSBTAP00000009463	0	0	0	0	0	0	0	0.831	0.831
IRF7	ISG15	4859075	4847277	9913.ENSBTAP00000056564	9913.ENSBTAP00000019573	0	0	0	0	0	0	0	0.831	0.831
VEGFA	IL10	4858625	4842909	9913.ENSBTAP00000056005	9913.ENSBTAP00000008793	0	0	0	0	0	0	0	0.831	0.831
IRF7	SPP1	4859075	4854291	9913.ENSBTAP00000056564	9913.ENSBTAP00000044782	0	0	0	0	0	0	0.8	0.185	0.83
CCL2	CXCL9	4844681	4840127	9913.ENSBTAP00000013146	9913.ENSBTAP00000002257	0	0	0	0	0	0.114	0	0.816	0.83
VEGFA	FN1	4858625	4843780	9913.ENSBTAP00000056005	9913.ENSBTAP00000010925	0	0	0	0	0	0	0	0.829	0.829
IRS1	SOCS1	4850976	4841635	9913.ENSBTAP00000028392	9913.ENSBTAP00000005753	0	0	0	0	0	0.187	0.6	0.518	0.829
CCL5	CCL17	4843172	4839846	9913.ENSBTAP00000009463	9913.ENSBTAP00000001579	0	0	0	0	0	0.409	0	0.724	0.829
MMP1	TIMP2	4847924	4845187	9913.ENSBTAP00000021014	9913.ENSBTAP00000014476	0	0	0	0	0	0.379	0	0.737	0.829
TNFRSF4	TNFRSF9	4847818	4841029	9913.ENSBTAP00000020764	9913.ENSBTAP00000004288	0	0	0	0	0	0.169	0	0.802	0.828
IL2	IL9R	4850747	4843378	9913.ENSBTAP00000027819	9913.ENSBTAP00000009944	0	0	0	0	0	0.364	0.6	0.376	0.827
IRF7	CXCL10	4859075	4852920	9913.ENSBTAP00000056564	9913.ENSBTAP00000039324	0	0	0	0	0	0	0	0.825	0.825
IL2RB	IL10	4848221	4842909	9913.ENSBTAP00000021747	9913.ENSBTAP00000008793	0	0	0	0	0	0	0.6	0.581	0.825
FLT4	DLL4	4853017	4844894	9913.ENSBTAP00000039997	9913.ENSBTAP00000013680	0	0	0	0	0	0.07	0	0.818	0.824
EIF2AK2	NFKBIB	4843998	4840166	9913.ENSBTAP00000011469	9913.ENSBTAP00000002330	0	0	0	0	0	0.059	0.8	0.141	0.824
CTTNBP2	STRIP2	4851055	4843181	9913.ENSBTAP00000028619	9913.ENSBTAP00000009480	0	0	0	0	0	0.773	0	0.253	0.823
DHX58	TRIM25	4858601	4844665	9913.ENSBTAP00000055976	9913.ENSBTAP00000013121	0	0	0	0	0	0.207	0	0.786	0.823
NRP1	VEGFC	4850189	4847297	9913.ENSBTAP00000026471	9913.ENSBTAP00000019613	0	0	0	0	0	0.425	0	0.706	0.823
TNF	SERPINE1	4852377	4847131	9913.ENSBTAP00000035682	9913.ENSBTAP00000019232	0	0	0	0	0	0	0	0.823	0.823
NRP1	PLXND1	4850189	4840192	9913.ENSBTAP00000026471	9913.ENSBTAP00000002375	0	0	0	0	0	0.32	0	0.75	0.822
IFNG	NOS2	4846050	4843019	9913.ENSBTAP00000016634	9913.ENSBTAP00000009062	0	0	0	0	0	0	0	0.822	0.822
PLXNA1	NRP2	4851573	4845767	9913.ENSBTAP00000030566	9913.ENSBTAP00000015885	0	0	0	0	0	0.249	0	0.771	0.821
ERBB2	CCND1	4851241	4848851	9913.ENSBTAP00000029056	9913.ENSBTAP00000023277	0	0	0	0	0	0.324	0	0.746	0.821
PDGFB	CSF1R	4858904	4846188	9913.ENSBTAP00000056346	9913.ENSBTAP00000016977	0	0	0	0	0	0.409	0.6	0.299	0.82
MMP9	CCND1	4850650	4848851	9913.ENSBTAP00000027556	9913.ENSBTAP00000023277	0	0	0	0	0	0	0	0.82	0.82
CLEC4E	CARD9	4845885	4842845	9913.ENSBTAP00000016163	9913.ENSBTAP00000008634	0	0	0	0	0	0	0	0.82	0.82
CREB5	CREB3L3	4849618	4844815	9913.ENSBTAP00000025165	9913.ENSBTAP00000013478	0	0	0	0	0	0.061	0.8	0.115	0.819
IL10	CSF1	4842909	4839308	9913.ENSBTAP00000008793	9913.ENSBTAP00000000353	0	0	0	0	0	0	0	0.818	0.818
ISG15	IFIH1	4847277	4843695	9913.ENSBTAP00000019573	9913.ENSBTAP00000010703	0	0	0	0	0	0.264	0	0.763	0.818
OSM	LIF	4848120	4843299	9913.ENSBTAP00000021515	9913.ENSBTAP00000009761	0	0	0	0	0	0	0	0.818	0.818
IL2	CCL5	4850747	4843172	9913.ENSBTAP00000027819	9913.ENSBTAP00000009463	0	0	0	0	0	0	0	0.818	0.818
ANK2	GABARAPL1	4858056	4854917	9913.ENSBTAP00000055279	9913.ENSBTAP00000047993	0	0	0	0	0	0.814	0	0.059	0.817
ACSL5	LPL	4850099	4846238	9913.ENSBTAP00000026269	9913.ENSBTAP00000017086	0	0	0	0	0	0	0.8	0.124	0.817
FN1	MMP7	4843780	4841748	9913.ENSBTAP00000010925	9913.ENSBTAP00000006029	0	0	0	0	0	0.073	0	0.81	0.817
CSF3	IL2	4851051	4850747	9913.ENSBTAP00000028610	9913.ENSBTAP00000027819	0	0	0	0	0	0	0	0.817	0.817
IDO1	CD274	4850603	4842608	9913.ENSBTAP00000027449	9913.ENSBTAP00000008067	0	0	0	0	0	0	0	0.816	0.816
PARP9	DTX3L	4851238	4844658	9913.ENSBTAP00000029045	9913.ENSBTAP00000013108	0	0	0	0	0	0.463	0	0.672	0.816
IL10	IL12B	4842909	4841828	9913.ENSBTAP00000008793	9913.ENSBTAP00000006222	0	0	0	0	0	0	0	0.816	0.816
ITGAM	TNF	4857497	4852377	9913.ENSBTAP00000054571	9913.ENSBTAP00000035682	0	0	0	0	0	0	0	0.816	0.816
ITGAM	CSF1	4857497	4839308	9913.ENSBTAP00000054571	9913.ENSBTAP00000000353	0	0	0	0	0	0	0	0.815	0.815
ITGAM	CD69	4857497	4840368	9913.ENSBTAP00000054571	9913.ENSBTAP00000002767	0	0	0	0	0	0.044	0	0.815	0.815
VEGFA	CSF1R	4858625	4846188	9913.ENSBTAP00000056005	9913.ENSBTAP00000016977	0	0	0	0	0	0.21	0.6	0.462	0.815
IRS1	FOXO3	4850976	4845365	9913.ENSBTAP00000028392	9913.ENSBTAP00000014920	0	0	0	0	0	0.198	0	0.779	0.815
CD38	RYR1	4846656	4843079	9913.ENSBTAP00000018042	9913.ENSBTAP00000009228	0	0	0	0	0	0	0.8	0.115	0.815
CSF3	IL15	4851051	4849228	9913.ENSBTAP00000028610	9913.ENSBTAP00000024226	0	0	0	0	0	0	0	0.815	0.815
IL10	CD69	4842909	4840368	9913.ENSBTAP00000008793	9913.ENSBTAP00000002767	0	0	0	0	0	0	0	0.815	0.815
OAS1X	MX2	4853681	4843872	9913.ENSBTAP00000042418	9913.ENSBTAP00000011146	0	0	0	0	0	0	0	0.814	0.814
MX1	OAS2	4853353	4847229	9913.ENSBTAP00000041289	9913.ENSBTAP00000019477	0	0	0	0	0	0	0	0.814	0.814
TNF	IL12A	4852377	4847549	9913.ENSBTAP00000035682	9913.ENSBTAP00000020153	0	0	0	0	0	0	0	0.813	0.814
ABL2	FN1	4847466	4843780	9913.ENSBTAP00000020006	9913.ENSBTAP00000010925	0	0	0	0	0	0.786	0	0.17	0.814
KCNN1	KCNN4	4843960	4841744	9913.ENSBTAP00000011376	9913.ENSBTAP00000006024	0	0	0	0.907	0	0	0.8	0.81	0.814
SPP1	MMP9	4854291	4850650	9913.ENSBTAP00000044782	9913.ENSBTAP00000027556	0	0	0	0	0	0.073	0	0.806	0.813
PTGS2	CCL2	4846947	4844681	9913.ENSBTAP00000018774	9913.ENSBTAP00000013146	0	0	0	0	0	0	0	0.813	0.813
EGR2	EGR3	4858065	4849853	9913.ENSBTAP00000055288	9913.ENSBTAP00000025687	0	0	0	0.918	0	0	0.8	0.831	0.813
FLT4	NRP2	4853017	4845767	9913.ENSBTAP00000039997	9913.ENSBTAP00000015885	0	0	0	0	0	0.141	0	0.792	0.813
RELB	REL	4858481	4847692	9913.ENSBTAP00000055825	9913.ENSBTAP00000020447	0	0	0	0.816	0	0.775	0	0.942	0.813
IL7	CCL5	4848188	4843172	9913.ENSBTAP00000021659	9913.ENSBTAP00000009463	0	0	0	0	0	0	0	0.812	0.812
ITGB3	TNXB	4844696	4839972	9913.ENSBTAP00000013173	9913.ENSBTAP00000001893	0	0	0	0.547	0	0.057	0.8	0.142	0.812
OAS1X	OAS2	4853681	4847229	9913.ENSBTAP00000042418	9913.ENSBTAP00000019477	0	0	0	0.925	0	0	0.8	0.862	0.812
CCL2	IL17A	4844681	4840379	9913.ENSBTAP00000013146	9913.ENSBTAP00000002786	0	0	0	0	0	0	0	0.812	0.812
CSF3	CSF1	4851051	4839308	9913.ENSBTAP00000028610	9913.ENSBTAP00000000353	0	0	0	0	0	0	0	0.811	0.811
ERBB2	FN1	4851241	4843780	9913.ENSBTAP00000029056	9913.ENSBTAP00000010925	0	0	0	0	0	0.498	0	0.639	0.811
CXCL10	IL17A	4852920	4840379	9913.ENSBTAP00000039324	9913.ENSBTAP00000002786	0	0	0	0	0	0	0	0.811	0.811
CSF3	CCL2	4851051	4844681	9913.ENSBTAP00000028610	9913.ENSBTAP00000013146	0	0	0	0	0	0	0	0.81	0.81
MMP9	LCN2	4850650	4846962	9913.ENSBTAP00000027556	9913.ENSBTAP00000018806	0	0	0	0	0	0.187	0	0.776	0.81
DDX58	MB21D1	4856700	4839657	9913.ENSBTAP00000053514	9913.ENSBTAP00000001184	0	0	0	0	0	0	0	0.81	0.81
IDO1	IFNG	4850603	4846050	9913.ENSBTAP00000027449	9913.ENSBTAP00000016634	0	0	0	0	0	0	0	0.809	0.809
OAS2	OAS1Y	4847229	4846130	9913.ENSBTAP00000019477	9913.ENSBTAP00000016856	0	0	0	0.921	0	0	0.8	0.603	0.809
TGFBR1	DAXX	4849142	4848485	9913.ENSBTAP00000024010	9913.ENSBTAP00000022388	0	0	0	0	0	0.075	0.8	0	0.807
IL15	IL9R	4849228	4843378	9913.ENSBTAP00000024226	9913.ENSBTAP00000009944	0	0	0	0	0	0.364	0.6	0.301	0.806
ADCYAP1R1	GNAQ	4850128	4845883	9913.ENSBTAP00000026333	9913.ENSBTAP00000016160	0	0	0	0	0	0.068	0.8	0.045	0.806
GBP2	GBP5	4855708	4847485	9913.ENSBTAP00000050757	9913.ENSBTAP00000020043	0	0	0	0.961	0	0.049	0.8	0.657	0.806
STAT1	ERBB2	4856614	4851241	9913.ENSBTAP00000053390	9913.ENSBTAP00000029056	0	0	0	0	0	0.454	0	0.658	0.805
SULT6B1	SPTBN5	4844000	4842967	9913.ENSBTAP00000011474	9913.ENSBTAP00000008931	0	0	0	0	0	0.068	0	0.799	0.805
TAPBP	PSMB9	4848483	4844137	9913.ENSBTAP00000022386	9913.ENSBTAP00000011789	0	0	0	0	0	0	0	0.805	0.805
STARD13	TNS1	4851255	4840557	9913.ENSBTAP00000029081	9913.ENSBTAP00000003229	0	0	0	0	0	0.78	0	0.147	0.804
ITGAM	RGS14	4857497	4843885	9913.ENSBTAP00000054571	9913.ENSBTAP00000011200	0	0	0	0	0	0	0.8	0.057	0.803
IRF1	RSAD2	4853475	4848062	9913.ENSBTAP00000041732	9913.ENSBTAP00000021373	0	0	0	0	0	0	0	0.801	0.801
CXCL10	ISG15	4852920	4847277	9913.ENSBTAP00000039324	9913.ENSBTAP00000019573	0	0	0	0	0	0	0	0.801	0.801
ELN	MMP9	4854777	4850650	9913.ENSBTAP00000047522	9913.ENSBTAP00000027556	0	0	0	0	0	0.187	0	0.765	0.801
CCL2	CXCL13	4844681	4843875	9913.ENSBTAP00000013146	9913.ENSBTAP00000011164	0	0	0	0	0	0.415	0	0.675	0.801
OAS1X	OAS1Y	4853681	4846130	9913.ENSBTAP00000042418	9913.ENSBTAP00000016856	0	0	0	0.968	0	0	0.8	0	0.8
LOC617785	PILRA	4839765	4839764	9913.ENSBTAP00000001414	9913.ENSBTAP00000001412	0	0	0	0.973	0	0	0.8	0	0.8
ERBB2	IRS1	4851241	4850976	9913.ENSBTAP00000029056	9913.ENSBTAP00000028392	0	0	0	0	0	0.166	0.6	0.448	0.8
CTTNBP2NL	CTTNBP2	4851130	4851055	9913.ENSBTAP00000028787	9913.ENSBTAP00000028619	0	0	0	0.818	0	0.773	0	0.669	0.8
IRF7	RSAD2	4859075	4848062	9913.ENSBTAP00000056564	9913.ENSBTAP00000021373	0	0	0	0	0	0.228	0	0.75	0.799
STAT1	CXCL10	4856614	4852920	9913.ENSBTAP00000053390	9913.ENSBTAP00000039324	0	0	0	0	0	0	0	0.797	0.797
TRIM25	IFIH1	4844665	4843695	9913.ENSBTAP00000013121	9913.ENSBTAP00000010703	0	0	0	0	0	0.243	0	0.742	0.797
C1R	SERPING1	4854831	4848176	9913.ENSBTAP00000047692	9913.ENSBTAP00000021638	0	0	0	0	0	0.172	0	0.765	0.797
VEGFA	PTGS2	4858625	4846947	9913.ENSBTAP00000056005	9913.ENSBTAP00000018774	0	0	0	0	0	0	0	0.795	0.795
STAT1	SOCS7	4856614	4843906	9913.ENSBTAP00000053390	9913.ENSBTAP00000011251	0	0	0	0	0	0.16	0.6	0.44	0.795
NPAS2	NR1D1	4850093	4845880	9913.ENSBTAP00000026257	9913.ENSBTAP00000016154	0	0	0	0	0	0.112	0	0.779	0.795
SPP1	TNFRSF11B	4854291	4843297	9913.ENSBTAP00000044782	9913.ENSBTAP00000009759	0	0	0	0	0	0	0	0.793	0.793
MMP13	TIMP2	4847486	4845187	9913.ENSBTAP00000020045	9913.ENSBTAP00000014476	0	0	0	0	0	0.225	0	0.743	0.792
IL22	IL17A	4847702	4840379	9913.ENSBTAP00000020476	9913.ENSBTAP00000002786	0	0	0	0	0	0	0	0.792	0.792
VEGFC	CSF1R	4847297	4846188	9913.ENSBTAP00000019613	9913.ENSBTAP00000016977	0	0	0	0	0	0.309	0.6	0.305	0.791
TNF	CD69	4852377	4840368	9913.ENSBTAP00000035682	9913.ENSBTAP00000002767	0	0	0	0	0	0.253	0	0.732	0.791
IL2RB	IFNG	4848221	4846050	9913.ENSBTAP00000021747	9913.ENSBTAP00000016634	0	0	0	0	0	0	0.6	0.498	0.79
VEGFA	CCL5	4858625	4843172	9913.ENSBTAP00000056005	9913.ENSBTAP00000009463	0	0	0	0	0	0	0	0.79	0.79
IL2	TBX21	4850747	4846990	9913.ENSBTAP00000027819	9913.ENSBTAP00000018875	0	0	0	0	0	0	0	0.789	0.789
MRC1	TNF	4855828	4852377	9913.ENSBTAP00000051181	9913.ENSBTAP00000035682	0	0	0	0	0	0.253	0	0.73	0.789
SEMA6A	PLXNC1	4853397	4845372	9913.ENSBTAP00000041442	9913.ENSBTAP00000014932	0	0	0	0	0	0.261	0	0.727	0.789
SPP1	MMP13	4854291	4847486	9913.ENSBTAP00000044782	9913.ENSBTAP00000020045	0	0	0	0	0	0.073	0	0.781	0.788
TNF	FAS	4852377	4845128	9913.ENSBTAP00000035682	9913.ENSBTAP00000014282	0	0	0	0	0	0.169	0	0.755	0.787
IL17F	IL22	4848488	4847702	9913.ENSBTAP00000022393	9913.ENSBTAP00000020476	0	0	0	0	0	0	0	0.787	0.787
SEMA6A	NRP1	4853397	4850189	9913.ENSBTAP00000041442	9913.ENSBTAP00000026471	0	0	0	0	0	0.272	0	0.719	0.787
IL17A	CD69	4840379	4840368	9913.ENSBTAP00000002786	9913.ENSBTAP00000002767	0	0	0	0	0	0	0	0.786	0.786
STAT1	OSM	4856614	4848120	9913.ENSBTAP00000053390	9913.ENSBTAP00000021515	0	0	0	0	0	0	0	0.786	0.786
MMP9	IL10	4850650	4842909	9913.ENSBTAP00000027556	9913.ENSBTAP00000008793	0	0	0	0	0	0	0	0.785	0.785
BST2	LOC616948	4843617	4841715	9913.ENSBTAP00000010544	9913.ENSBTAP00000005971	0	0	0	0	0	0	0	0.783	0.783
FLT4	CSF1	4853017	4839308	9913.ENSBTAP00000039997	9913.ENSBTAP00000000353	0	0	0	0	0	0.377	0.6	0.199	0.783
IRF7	MX1	4859075	4853353	9913.ENSBTAP00000056564	9913.ENSBTAP00000041289	0	0	0	0	0	0	0	0.783	0.783
FGF1	FLT4	4853160	4853017	9913.ENSBTAP00000040651	9913.ENSBTAP00000039997	0	0	0	0	0	0.265	0.6	0.322	0.783
FLT4	PDGFA	4853017	4847176	9913.ENSBTAP00000039997	9913.ENSBTAP00000019323	0	0	0	0	0	0.255	0.6	0.327	0.782
VEGFA	CTGF	4858625	4842729	9913.ENSBTAP00000056005	9913.ENSBTAP00000008357	0	0	0	0	0	0.172	0	0.747	0.782
VEGFA	CCND1	4858625	4848851	9913.ENSBTAP00000056005	9913.ENSBTAP00000023277	0	0	0	0	0	0.156	0	0.751	0.781
IFIT5	OASL	4848777	4841021	9913.ENSBTAP00000023090	9913.ENSBTAP00000004270	0	0	0	0	0	0.162	0	0.749	0.78
RAN	EIF1AX	4854687	4848913	9913.ENSBTAP00000046975	9913.ENSBTAP00000023455	0	0	0	0	0	0.779	0	0	0.779
USP18	UBA7	4848383	4845959	9913.ENSBTAP00000022157	9913.ENSBTAP00000016365	0	0	0	0	0	0.2	0	0.736	0.779
RPS6KA2	PRKCE	4856627	4850610	9913.ENSBTAP00000053410	9913.ENSBTAP00000027471	0	0	0	0.714	0	0.779	0	0	0.779
RHOC	GNAQ	4847038	4845883	9913.ENSBTAP00000018998	9913.ENSBTAP00000016160	0	0	0	0	0	0.762	0	0.112	0.779
IRF7	DHX58	4859075	4858601	9913.ENSBTAP00000056564	9913.ENSBTAP00000055976	0	0	0	0	0	0	0	0.779	0.779
TLR7	IL10	4851452	4842909	9913.ENSBTAP00000029890	9913.ENSBTAP00000008793	0	0	0	0	0	0.156	0	0.749	0.779
PTGS2	IL10	4846947	4842909	9913.ENSBTAP00000018774	9913.ENSBTAP00000008793	0	0	0	0	0	0	0	0.778	0.778
CXCR5	CCL17	4859106	4839846	9913.ENSBTAP00000056601	9913.ENSBTAP00000001579	0	0	0	0	0	0.085	0.6	0.443	0.778
VEGFA	VWF	4858625	4845927	9913.ENSBTAP00000056005	9913.ENSBTAP00000016273	0	0	0	0	0	0	0	0.776	0.776
CXCR5	CCL22	4859106	4848962	9913.ENSBTAP00000056601	9913.ENSBTAP00000023564	0	0	0	0	0	0.085	0.6	0.435	0.775
FN1	MMP11	4843780	4842591	9913.ENSBTAP00000010925	9913.ENSBTAP00000008025	0	0	0	0	0	0.073	0	0.767	0.775
PTGS2	APOE	4846947	4844759	9913.ENSBTAP00000018774	9913.ENSBTAP00000013354	0	0	0	0	0	0	0	0.775	0.775
TLR7	IFIH1	4851452	4843695	9913.ENSBTAP00000029890	9913.ENSBTAP00000010703	0	0	0	0	0	0	0	0.775	0.775
SMC6	REC8	4849265	4840679	9913.ENSBTAP00000024303	9913.ENSBTAP00000003504	0	0	0	0	0	0.409	0	0.633	0.774
IGF1R	VEGFC	4851092	4847297	9913.ENSBTAP00000028690	9913.ENSBTAP00000019613	0	0	0	0	0	0.044	0.6	0.458	0.774
SERPINE1	RETN	4847131	4841814	9913.ENSBTAP00000019232	9913.ENSBTAP00000006189	0	0	0	0	0	0	0	0.774	0.774
IL15	CD69	4849228	4840368	9913.ENSBTAP00000024226	9913.ENSBTAP00000002767	0	0	0	0	0	0	0	0.774	0.774
CD274	IL17A	4842608	4840379	9913.ENSBTAP00000008067	9913.ENSBTAP00000002786	0	0	0	0	0	0	0	0.773	0.773
IFNG	IL12RB2	4846050	4844403	9913.ENSBTAP00000016634	9913.ENSBTAP00000012441	0	0	0	0	0	0	0.6	0.457	0.773
ENSBTAG00000015818	FN1	4854614	4843780	9913.ENSBTAP00000046488	9913.ENSBTAP00000010925	0	0	0	0	0	0.073	0	0.765	0.773
FLT4	EFNB2	4853017	4852306	9913.ENSBTAP00000039997	9913.ENSBTAP00000035226	0	0	0	0	0	0	0	0.773	0.773
IRS1	ERBB3	4850976	4844942	9913.ENSBTAP00000028392	9913.ENSBTAP00000013790	0	0	0	0	0	0.166	0.6	0.371	0.772
MX1	OASL	4853353	4841021	9913.ENSBTAP00000041289	9913.ENSBTAP00000004270	0	0	0	0	0	0.116	0	0.753	0.772
NRP2	SEMA3C	4845767	4842613	9913.ENSBTAP00000015885	9913.ENSBTAP00000008076	0	0	0	0	0	0.187	0	0.732	0.772
IGFBP3	IGF1R	4854847	4851092	9913.ENSBTAP00000047769	9913.ENSBTAP00000028690	0	0	0	0	0	0.187	0	0.731	0.772
CSF3R	LIF	4846523	4843299	9913.ENSBTAP00000017732	9913.ENSBTAP00000009761	0	0	0	0	0	0.364	0.6	0.171	0.77
MMP9	CCL5	4850650	4843172	9913.ENSBTAP00000027556	9913.ENSBTAP00000009463	0	0	0	0	0	0	0	0.77	0.77
TRIM21	TRIM56	4857050	4845803	9913.ENSBTAP00000054004	9913.ENSBTAP00000015969	0	0	0	0	0	0	0	0.77	0.77
STAT1	IL17A	4856614	4840379	9913.ENSBTAP00000053390	9913.ENSBTAP00000002786	0	0	0	0	0	0.152	0	0.739	0.769
VCL	CTTN	4856781	4842571	9913.ENSBTAP00000053644	9913.ENSBTAP00000007976	0	0	0	0	0	0.043	0	0.769	0.769
MMP9	IL17A	4850650	4840379	9913.ENSBTAP00000027556	9913.ENSBTAP00000002786	0	0	0	0	0	0	0	0.769	0.769
HERC5	USP18	4856400	4848383	9913.ENSBTAP00000052996	9913.ENSBTAP00000022157	0	0	0	0	0	0.16	0	0.735	0.768
IFNG	CXCL9	4846050	4840127	9913.ENSBTAP00000016634	9913.ENSBTAP00000002257	0	0	0	0	0	0	0	0.768	0.768
KLF4	LIF	4850456	4843299	9913.ENSBTAP00000027125	9913.ENSBTAP00000009761	0	0	0	0	0	0	0	0.768	0.768
ITGAM	CCL2	4857497	4844681	9913.ENSBTAP00000054571	9913.ENSBTAP00000013146	0	0	0	0	0	0	0	0.767	0.767
AGRN	DMD	4846444	4843756	9913.ENSBTAP00000017563	9913.ENSBTAP00000010858	0	0	0	0	0	0.164	0	0.733	0.767
PML	LOC616948	4847904	4841715	9913.ENSBTAP00000020952	9913.ENSBTAP00000005971	0	0	0	0	0	0	0	0.767	0.767
IFIH1	OASL	4843695	4841021	9913.ENSBTAP00000010703	9913.ENSBTAP00000004270	0	0	0	0	0	0.264	0	0.696	0.766
MET	TGFA	4842627	4839591	9913.ENSBTAP00000008102	9913.ENSBTAP00000001037	0	0	0	0	0	0	0.6	0.441	0.766
SLC2A9	ZC3H12C	4856524	4844016	9913.ENSBTAP00000053256	9913.ENSBTAP00000011504	0	0	0	0	0	0	0	0.766	0.766
IL22	IL10	4847702	4842909	9913.ENSBTAP00000020476	9913.ENSBTAP00000008793	0	0	0	0	0	0	0	0.766	0.766
CD1E	KIRREL	4852768	4842414	9913.ENSBTAP00000038206	9913.ENSBTAP00000007626	0	0	0	0	0	0	0	0.765	0.765
EFNB2	DLL4	4852306	4844894	9913.ENSBTAP00000035226	9913.ENSBTAP00000013680	0	0	0	0	0	0	0	0.764	0.764
TNF	RETN	4852377	4841814	9913.ENSBTAP00000035682	9913.ENSBTAP00000006189	0	0	0	0	0	0	0	0.764	0.764
CXCL10	CCL22	4852920	4848962	9913.ENSBTAP00000039324	9913.ENSBTAP00000023564	0	0	0	0	0	0.154	0	0.733	0.764
VEGFA	FGF1	4858625	4853160	9913.ENSBTAP00000056005	9913.ENSBTAP00000040651	0	0	0	0	0	0	0	0.763	0.763
HS2ST1	HS3ST2	4848894	4848792	9913.ENSBTAP00000023395	9913.ENSBTAP00000023123	0	0	0	0	0	0.119	0	0.742	0.763
TNF	FN1	4852377	4843780	9913.ENSBTAP00000035682	9913.ENSBTAP00000010925	0	0	0	0	0	0	0	0.763	0.763
ELN	MMP7	4854777	4841748	9913.ENSBTAP00000047522	9913.ENSBTAP00000006029	0	0	0	0	0	0.187	0	0.721	0.763
PDE12	PNPT1	4847777	4844110	9913.ENSBTAP00000020675	9913.ENSBTAP00000011729	0	0	0	0	0	0	0	0.763	0.763
MMP11	TIMP1	4842591	4842010	9913.ENSBTAP00000008025	9913.ENSBTAP00000006653	0	0	0	0	0	0.225	0	0.706	0.762
ERBB2	ADRB2	4851241	4840375	9913.ENSBTAP00000029056	9913.ENSBTAP00000002779	0	0	0	0	0	0.292	0	0.677	0.762
P2RY6	P2RX4	4855192	4845141	9913.ENSBTAP00000048939	9913.ENSBTAP00000014321	0	0	0	0	0	0	0	0.762	0.762
CDKN2A	ERBB2	4855914	4851241	9913.ENSBTAP00000051503	9913.ENSBTAP00000029056	0	0	0	0	0	0.18	0	0.722	0.762
STAT1	IFIH1	4856614	4843695	9913.ENSBTAP00000053390	9913.ENSBTAP00000010703	0	0	0	0	0	0.156	0	0.729	0.762
IRF9	ISG15	4854161	4847277	9913.ENSBTAP00000044267	9913.ENSBTAP00000019573	0	0	0	0	0	0	0	0.761	0.761
CD38	CD69	4846656	4840368	9913.ENSBTAP00000018042	9913.ENSBTAP00000002767	0	0	0	0	0	0	0	0.761	0.761
TRIM38	TRIM56	4849420	4845803	9913.ENSBTAP00000024658	9913.ENSBTAP00000015969	0	0	0	0	0	0	0	0.761	0.761
CNTFR	OSM	4856530	4848120	9913.ENSBTAP00000053267	9913.ENSBTAP00000021515	0	0	0	0	0	0	0.6	0.429	0.761
TNF	IL12B	4852377	4841828	9913.ENSBTAP00000035682	9913.ENSBTAP00000006222	0	0	0	0	0	0	0	0.76	0.76
IL2	IL17F	4850747	4848488	9913.ENSBTAP00000027819	9913.ENSBTAP00000022393	0	0	0	0	0	0.337	0	0.651	0.759
DHX58	ISG15	4858601	4847277	9913.ENSBTAP00000055976	9913.ENSBTAP00000019573	0	0	0	0	0	0.264	0	0.687	0.759
STAT1	CCL2	4856614	4844681	9913.ENSBTAP00000053390	9913.ENSBTAP00000013146	0	0	0	0	0	0	0	0.758	0.758
MX1	IFIH1	4853353	4843695	9913.ENSBTAP00000041289	9913.ENSBTAP00000010703	0	0	0	0	0	0	0	0.758	0.758
PDGFB	ERBB2	4858904	4851241	9913.ENSBTAP00000056346	9913.ENSBTAP00000029056	0	0	0	0	0	0.19	0.6	0.313	0.758
TNF	NLRP3	4852377	4839885	9913.ENSBTAP00000035682	9913.ENSBTAP00000001675	0	0	0	0	0	0	0	0.757	0.757
VEGFA	CSF3	4858625	4851051	9913.ENSBTAP00000056005	9913.ENSBTAP00000028610	0	0	0	0	0	0	0	0.757	0.757
IFIT3	OASL	4844579	4841021	9913.ENSBTAP00000012884	9913.ENSBTAP00000004270	0	0	0	0	0	0.162	0	0.722	0.757
VEGFA	CCL2	4858625	4844681	9913.ENSBTAP00000056005	9913.ENSBTAP00000013146	0	0	0	0	0	0	0	0.757	0.757
IFIT2	OASL	4855158	4841021	9913.ENSBTAP00000048821	9913.ENSBTAP00000004270	0	0	0	0	0	0.162	0	0.721	0.756
IL19	IL10	4858257	4842909	9913.ENSBTAP00000055535	9913.ENSBTAP00000008793	0	0	0	0	0	0	0	0.756	0.756
CCL22	CXCL9	4848962	4840127	9913.ENSBTAP00000023564	9913.ENSBTAP00000002257	0	0	0	0	0	0.154	0	0.723	0.755
IL36A	PTGS2	4857158	4846947	9913.ENSBTAP00000054141	9913.ENSBTAP00000018774	0	0	0	0	0	0	0	0.755	0.755
SEMA3G	PLXND1	4857553	4840192	9913.ENSBTAP00000054644	9913.ENSBTAP00000002375	0	0	0	0	0	0.261	0	0.683	0.755
TH	PPP1R1B	4852740	4842547	9913.ENSBTAP00000038050	9913.ENSBTAP00000007930	0	0	0	0	0	0	0	0.755	0.755
IRS1	MET	4850976	4842627	9913.ENSBTAP00000028392	9913.ENSBTAP00000008102	0	0	0	0	0	0.179	0.6	0.314	0.755
SEMA6A	NRP2	4853397	4845767	9913.ENSBTAP00000041442	9913.ENSBTAP00000015885	0	0	0	0	0	0.186	0	0.711	0.755
PLXNC1	SEMA3C	4845372	4842613	9913.ENSBTAP00000014932	9913.ENSBTAP00000008076	0	0	0	0	0	0.261	0	0.682	0.754
SEMA3G	PLXNC1	4857553	4845372	9913.ENSBTAP00000054644	9913.ENSBTAP00000014932	0	0	0	0	0	0.261	0	0.682	0.754
CXCR5	CCL2	4859106	4844681	9913.ENSBTAP00000056601	9913.ENSBTAP00000013146	0	0	0	0	0	0.071	0.6	0.392	0.754
ITGAV	LAMC1	4850228	4845764	9913.ENSBTAP00000026553	9913.ENSBTAP00000015881	0	0	0	0	0	0.18	0.6	0.312	0.754
PLD2	LPIN2	4852284	4845817	9913.ENSBTAP00000035115	9913.ENSBTAP00000015997	0	0	0	0	0	0.094	0.65	0.288	0.754
TNF	TLR7	4852377	4851452	9913.ENSBTAP00000035682	9913.ENSBTAP00000029890	0	0	0	0	0	0.044	0	0.753	0.754
IL15	IFNG	4849228	4846050	9913.ENSBTAP00000024226	9913.ENSBTAP00000016634	0	0	0	0	0	0	0	0.754	0.754
PLD2	LPIN3	4852284	4844250	9913.ENSBTAP00000035115	9913.ENSBTAP00000012081	0	0	0	0	0	0.094	0.65	0.288	0.754
IRF7	IFI35	4859075	4843277	9913.ENSBTAP00000056564	9913.ENSBTAP00000009714	0	0	0	0	0	0.203	0	0.703	0.753
CREM	CREB3L3	4848063	4844815	9913.ENSBTAP00000021381	9913.ENSBTAP00000013478	0	0	0	0	0	0.262	0.6	0.233	0.753
CXCL9	CCL17	4840127	4839846	9913.ENSBTAP00000002257	9913.ENSBTAP00000001579	0	0	0	0	0	0.154	0	0.721	0.753
DAXX	PML	4848485	4847904	9913.ENSBTAP00000022388	9913.ENSBTAP00000020952	0	0	0	0	0	0.295	0	0.664	0.753
TBX21	IL10	4846990	4842909	9913.ENSBTAP00000018875	9913.ENSBTAP00000008793	0	0	0	0	0	0	0	0.753	0.753
SYT7	SNAP25	4851498	4843791	9913.ENSBTAP00000030163	9913.ENSBTAP00000010961	0	0	0	0	0	0.312	0	0.654	0.752
TNF	CCL20	4852377	4850982	9913.ENSBTAP00000035682	9913.ENSBTAP00000028430	0	0	0	0	0	0	0	0.752	0.752
IRF1	STAT2	4853475	4841631	9913.ENSBTAP00000041732	9913.ENSBTAP00000005749	0	0	0	0	0	0.103	0	0.735	0.752
RSAD2	MX2	4848062	4843872	9913.ENSBTAP00000021373	9913.ENSBTAP00000011146	0	0	0	0	0	0	0	0.752	0.752
IRF1	ISG15	4853475	4847277	9913.ENSBTAP00000041732	9913.ENSBTAP00000019573	0	0	0	0	0	0	0	0.752	0.752
PLD2	MBOAT2	4852284	4843709	9913.ENSBTAP00000035115	9913.ENSBTAP00000010729	0	0	0	0	0	0	0.65	0.317	0.75
IRF7	STAT2	4859075	4841631	9913.ENSBTAP00000056564	9913.ENSBTAP00000005749	0	0	0	0	0	0	0	0.75	0.75
FLT4	NRP1	4853017	4850189	9913.ENSBTAP00000039997	9913.ENSBTAP00000026471	0	0	0	0	0	0.101	0	0.733	0.75
SEMA3G	PLXNA2	4857553	4839834	9913.ENSBTAP00000054644	9913.ENSBTAP00000001558	0	0	0	0	0	0.261	0	0.676	0.75
HAS2	VCAN	4850203	4847397	9913.ENSBTAP00000026503	9913.ENSBTAP00000019848	0	0	0	0	0	0	0	0.749	0.749
CCND1	CCNT1	4848851	4842447	9913.ENSBTAP00000023277	9913.ENSBTAP00000007703	0	0	0	0	0	0.049	0.72	0.136	0.749
CSF3	IFNG	4851051	4846050	9913.ENSBTAP00000028610	9913.ENSBTAP00000016634	0	0	0	0	0	0	0	0.748	0.748
VEGFA	IL17A	4858625	4840379	9913.ENSBTAP00000056005	9913.ENSBTAP00000002786	0	0	0	0	0	0	0	0.747	0.747
PTGS2	FN1	4846947	4843780	9913.ENSBTAP00000018774	9913.ENSBTAP00000010925	0	0	0	0	0	0	0	0.747	0.747
IRF7	MX2	4859075	4843872	9913.ENSBTAP00000056564	9913.ENSBTAP00000011146	0	0	0	0	0	0	0	0.747	0.747
STAT1	TNF	4856614	4852377	9913.ENSBTAP00000053390	9913.ENSBTAP00000035682	0	0	0	0	0	0	0	0.747	0.747
VEGFA	ERBB3	4858625	4844942	9913.ENSBTAP00000056005	9913.ENSBTAP00000013790	0	0	0	0	0	0	0.6	0.392	0.746
RSAD2	IFIH1	4848062	4843695	9913.ENSBTAP00000021373	9913.ENSBTAP00000010703	0	0	0	0	0	0	0	0.746	0.746
IRF7	TRIM25	4859075	4844665	9913.ENSBTAP00000056564	9913.ENSBTAP00000013121	0	0	0	0	0	0.105	0	0.727	0.745
IL2	CCL2	4850747	4844681	9913.ENSBTAP00000027819	9913.ENSBTAP00000013146	0	0	0	0	0	0	0	0.745	0.745
IFNG	CCL5	4846050	4843172	9913.ENSBTAP00000016634	9913.ENSBTAP00000009463	0	0	0	0	0	0	0	0.744	0.744
VEGFA	DLL4	4858625	4844894	9913.ENSBTAP00000056005	9913.ENSBTAP00000013680	0	0	0	0	0	0	0	0.744	0.744
IL7	IFNG	4848188	4846050	9913.ENSBTAP00000021659	9913.ENSBTAP00000016634	0	0	0	0	0	0	0	0.743	0.743
DDX58	IFNG	4856700	4846050	9913.ENSBTAP00000053514	9913.ENSBTAP00000016634	0	0	0	0	0	0	0	0.743	0.743
PARP3	PARP9	4853888	4851238	9913.ENSBTAP00000043156	9913.ENSBTAP00000029045	0	0	0	0	0	0.16	0	0.707	0.743
IL7	CD69	4848188	4840368	9913.ENSBTAP00000021659	9913.ENSBTAP00000002767	0	0	0	0	0	0	0	0.742	0.742
SLC30A1	SLC39A2	4845192	4839681	9913.ENSBTAP00000014489	9913.ENSBTAP00000001238	0	0	0	0	0	0.117	0	0.72	0.742
MX2	OASL	4843872	4841021	9913.ENSBTAP00000011146	9913.ENSBTAP00000004270	0	0	0	0	0	0.116	0	0.719	0.741
CXCL10	CCL17	4852920	4839846	9913.ENSBTAP00000039324	9913.ENSBTAP00000001579	0	0	0	0	0	0.154	0	0.707	0.741
IL7	IL9R	4848188	4843378	9913.ENSBTAP00000021659	9913.ENSBTAP00000009944	0	0	0	0	0	0	0.6	0.379	0.741
TNF	IL7	4852377	4848188	9913.ENSBTAP00000035682	9913.ENSBTAP00000021659	0	0	0	0	0	0	0	0.74	0.74
BTRAPPIN-5	IRS1	4857841	4850976	9913.ENSBTAP00000054998	9913.ENSBTAP00000028392	0	0	0	0	0	0	0	0.74	0.74
CCL20	IL17F	4850982	4848488	9913.ENSBTAP00000028430	9913.ENSBTAP00000022393	0	0	0	0	0	0	0	0.739	0.739
TAP1	PSMB9	4854503	4844137	9913.ENSBTAP00000045934	9913.ENSBTAP00000011789	0	0	0	0	0	0.169	0	0.699	0.739
IL15	CD274	4849228	4842608	9913.ENSBTAP00000024226	9913.ENSBTAP00000008067	0	0	0	0	0	0	0	0.739	0.739
YARS	ASNS	4849161	4840975	9913.ENSBTAP00000024051	9913.ENSBTAP00000004181	0	0	0	0	0	0	0	0.738	0.738
CCL20	IL10	4850982	4842909	9913.ENSBTAP00000028430	9913.ENSBTAP00000008793	0	0	0	0	0	0	0	0.738	0.738
VEGFA	SPP1	4858625	4854291	9913.ENSBTAP00000056005	9913.ENSBTAP00000044782	0	0	0	0	0	0	0	0.738	0.738
NRP2	PLXND1	4845767	4840192	9913.ENSBTAP00000015885	9913.ENSBTAP00000002375	0	0	0	0	0	0.196	0	0.688	0.738
CNTFR	LIF	4856530	4843299	9913.ENSBTAP00000053267	9913.ENSBTAP00000009761	0	0	0	0	0	0	0.6	0.37	0.737
ITGAM	CD274	4857497	4842608	9913.ENSBTAP00000054571	9913.ENSBTAP00000008067	0	0	0	0	0	0	0	0.737	0.737
OSM	CSF3R	4848120	4846523	9913.ENSBTAP00000021515	9913.ENSBTAP00000017732	0	0	0	0	0	0.259	0.6	0.184	0.737
TRIM56	MB21D1	4845803	4839657	9913.ENSBTAP00000015969	9913.ENSBTAP00000001184	0	0	0	0	0	0	0	0.737	0.737
MMP9	PTGS2	4850650	4846947	9913.ENSBTAP00000027556	9913.ENSBTAP00000018774	0	0	0	0	0	0	0	0.736	0.736
RELB	NFKBIB	4858481	4840166	9913.ENSBTAP00000055825	9913.ENSBTAP00000002330	0	0	0	0	0	0.362	0	0.604	0.736
LPIN3	MBOAT2	4844250	4843709	9913.ENSBTAP00000012081	9913.ENSBTAP00000010729	0	0	0	0	0	0	0.65	0.279	0.736
IL10	PDCD1LG2	4842909	4839210	9913.ENSBTAP00000008793	9913.ENSBTAP00000000103	0	0	0	0	0	0	0	0.736	0.736
IL2	REL	4850747	4847692	9913.ENSBTAP00000027819	9913.ENSBTAP00000020447	0	0	0	0	0	0	0	0.736	0.736
LPIN2	MBOAT2	4845817	4843709	9913.ENSBTAP00000015997	9913.ENSBTAP00000010729	0	0	0	0	0	0	0.65	0.279	0.736
IL12RB2	IL10	4844403	4842909	9913.ENSBTAP00000012441	9913.ENSBTAP00000008793	0	0	0	0	0	0	0.6	0.366	0.735
CCL24	CCL17	4852591	4839846	9913.ENSBTAP00000037106	9913.ENSBTAP00000001579	0	0	0	0	0	0	0	0.735	0.735
ERBB2	VEGFC	4851241	4847297	9913.ENSBTAP00000029056	9913.ENSBTAP00000019613	0	0	0	0	0	0	0.6	0.365	0.735
ELN	VCAN	4854777	4847397	9913.ENSBTAP00000047522	9913.ENSBTAP00000019848	0	0	0	0	0	0	0	0.735	0.735
CXCL10	IL15	4852920	4849228	9913.ENSBTAP00000039324	9913.ENSBTAP00000024226	0	0	0	0	0	0	0	0.735	0.735
CXCR5	CCL24	4859106	4852591	9913.ENSBTAP00000056601	9913.ENSBTAP00000037106	0	0	0	0	0	0.071	0.6	0.343	0.734
IL2	IDO1	4850747	4850603	9913.ENSBTAP00000027819	9913.ENSBTAP00000027449	0	0	0	0	0	0	0	0.734	0.734
MYCL	KLF4	4854900	4850456	9913.ENSBTAP00000047943	9913.ENSBTAP00000027125	0	0	0	0	0	0	0	0.734	0.734
ITGAM	CSF1R	4857497	4846188	9913.ENSBTAP00000054571	9913.ENSBTAP00000016977	0	0	0	0	0	0.049	0	0.732	0.734
ENSBTAG00000015818	TNF	4854614	4852377	9913.ENSBTAP00000046488	9913.ENSBTAP00000035682	0	0	0	0	0	0.069	0	0.726	0.734
MX1	OAS1Y	4853353	4846130	9913.ENSBTAP00000041289	9913.ENSBTAP00000016856	0	0	0	0	0	0	0	0.734	0.734
TNF	REL	4852377	4847692	9913.ENSBTAP00000035682	9913.ENSBTAP00000020447	0	0	0	0	0	0	0	0.734	0.734
TNF	MMP13	4852377	4847486	9913.ENSBTAP00000035682	9913.ENSBTAP00000020045	0	0	0	0	0	0.069	0	0.726	0.734
PLAUR	CTTN	4846401	4842571	9913.ENSBTAP00000017446	9913.ENSBTAP00000007976	0	0	0	0	0	0.683	0	0.19	0.732
STAT1	TBX21	4856614	4846990	9913.ENSBTAP00000053390	9913.ENSBTAP00000018875	0	0	0	0	0	0.111	0	0.711	0.732
STAT1	IRF8	4856614	4849019	9913.ENSBTAP00000053390	9913.ENSBTAP00000023694	0	0	0	0	0	0	0	0.732	0.732
AREG	MET	4849194	4842627	9913.ENSBTAP00000024140	9913.ENSBTAP00000008102	0	0	0	0	0	0	0.6	0.358	0.732
FGF1	CSF1R	4853160	4846188	9913.ENSBTAP00000040651	9913.ENSBTAP00000016977	0	0	0	0	0	0.265	0.6	0.16	0.731
IRF7	OASL	4859075	4841021	9913.ENSBTAP00000056564	9913.ENSBTAP00000004270	0	0	0	0	0	0	0	0.731	0.731
NOS2	IL10	4843019	4842909	9913.ENSBTAP00000009062	9913.ENSBTAP00000008793	0	0	0	0	0	0	0	0.731	0.731
MMP9	APOE	4850650	4844759	9913.ENSBTAP00000027556	9913.ENSBTAP00000013354	0	0	0	0	0	0.16	0	0.692	0.73
IFIT2	MX1	4855158	4853353	9913.ENSBTAP00000048821	9913.ENSBTAP00000041289	0	0	0	0	0	0	0	0.729	0.729
IRF9	MX1	4854161	4853353	9913.ENSBTAP00000044267	9913.ENSBTAP00000041289	0	0	0	0	0	0	0	0.729	0.729
RELB	TNF	4858481	4852377	9913.ENSBTAP00000055825	9913.ENSBTAP00000035682	0	0	0	0	0	0	0	0.729	0.729
ENPP1	PDE7B	4856622	4852668	9913.ENSBTAP00000053402	9913.ENSBTAP00000037568	0	0	0	0	0	0.084	0.65	0.224	0.729
IL17F	IL10	4848488	4842909	9913.ENSBTAP00000022393	9913.ENSBTAP00000008793	0	0	0	0	0	0	0	0.729	0.729
ISG20	ISG15	4858759	4847277	9913.ENSBTAP00000056176	9913.ENSBTAP00000019573	0	0	0	0	0	0.049	0	0.726	0.728
ITGAM	FCGR1A	4857497	4843940	9913.ENSBTAP00000054571	9913.ENSBTAP00000011333	0	0	0	0	0	0.049	0	0.726	0.728
PDGFA	CSF1R	4847176	4846188	9913.ENSBTAP00000019323	9913.ENSBTAP00000016977	0	0	0	0	0	0.255	0.6	0.162	0.728
IL2	IL12RB2	4850747	4844403	9913.ENSBTAP00000027819	9913.ENSBTAP00000012441	0	0	0	0	0	0	0.6	0.347	0.727
GADD45A	FOXO3	4851989	4845365	9913.ENSBTAP00000033363	9913.ENSBTAP00000014920	0	0	0	0	0	0	0	0.727	0.727
IGF1R	AREG	4851092	4849194	9913.ENSBTAP00000028690	9913.ENSBTAP00000024140	0	0	0	0	0	0	0.6	0.346	0.727
OAS1X	RSAD2	4853681	4848062	9913.ENSBTAP00000042418	9913.ENSBTAP00000021373	0	0	0	0	0	0	0	0.727	0.727
MMP9	PLAUR	4850650	4846401	9913.ENSBTAP00000027556	9913.ENSBTAP00000017446	0	0	0	0	0	0.202	0	0.672	0.727
TNF	IDO1	4852377	4850603	9913.ENSBTAP00000035682	9913.ENSBTAP00000027449	0	0	0	0	0	0	0	0.727	0.727
DDX58	RSAD2	4856700	4848062	9913.ENSBTAP00000053514	9913.ENSBTAP00000021373	0	0	0	0	0	0	0	0.727	0.727
VCL	ACTA2	4856781	4847221	9913.ENSBTAP00000053644	9913.ENSBTAP00000019461	0	0	0	0	0	0.541	0	0.427	0.726
IFIT2	IFIH1	4855158	4843695	9913.ENSBTAP00000048821	9913.ENSBTAP00000010703	0	0	0	0	0	0.059	0	0.721	0.726
IL2RB	CD69	4848221	4840368	9913.ENSBTAP00000021747	9913.ENSBTAP00000002767	0	0	0	0	0	0	0	0.726	0.726
VEGFA	CSF1	4858625	4839308	9913.ENSBTAP00000056005	9913.ENSBTAP00000000353	0	0	0	0	0	0	0	0.726	0.726
IL10	CXCL9	4842909	4840127	9913.ENSBTAP00000008793	9913.ENSBTAP00000002257	0	0	0	0	0	0	0	0.726	0.726
IGF1R	FOXO3	4851092	4845365	9913.ENSBTAP00000028690	9913.ENSBTAP00000014920	0	0	0	0	0	0.177	0	0.681	0.726
SERPINE1	CTGF	4847131	4842729	9913.ENSBTAP00000019232	9913.ENSBTAP00000008357	0	0	0	0	0	0	0	0.725	0.725
TRIM56	LOC616948	4845803	4841715	9913.ENSBTAP00000015969	9913.ENSBTAP00000005971	0	0	0	0	0	0	0	0.725	0.725
ISG20	IFIT2	4858759	4855158	9913.ENSBTAP00000056176	9913.ENSBTAP00000048821	0	0	0	0	0	0	0	0.725	0.725
IL36A	MMP9	4857158	4850650	9913.ENSBTAP00000054141	9913.ENSBTAP00000027556	0	0	0	0	0	0.049	0	0.722	0.725
MX1	IFIT3	4853353	4844579	9913.ENSBTAP00000041289	9913.ENSBTAP00000012884	0	0	0	0	0	0	0	0.725	0.725
STARD9	KIAA2018	4856389	4850817	9913.ENSBTAP00000052961	9913.ENSBTAP00000027966	0	0	0	0	0	0	0	0.725	0.725
ITGAM	IL2	4857497	4850747	9913.ENSBTAP00000054571	9913.ENSBTAP00000027819	0	0	0	0	0	0	0	0.725	0.725
STAT1	OAS1X	4856614	4853681	9913.ENSBTAP00000053390	9913.ENSBTAP00000042418	0	0	0	0	0	0	0	0.724	0.724
VIM	FN1	4849390	4843780	9913.ENSBTAP00000024572	9913.ENSBTAP00000010925	0	0	0	0	0	0.043	0	0.723	0.724
CDKN2A	CSF1	4855914	4839308	9913.ENSBTAP00000051503	9913.ENSBTAP00000000353	0	0	0	0	0	0	0	0.724	0.724
IFIT2	RSAD2	4855158	4848062	9913.ENSBTAP00000048821	9913.ENSBTAP00000021373	0	0	0	0	0	0	0	0.724	0.724
IFIT3	IFIH1	4844579	4843695	9913.ENSBTAP00000012884	9913.ENSBTAP00000010703	0	0	0	0	0	0.121	0	0.699	0.724
IRF1	IFNG	4853475	4846050	9913.ENSBTAP00000041732	9913.ENSBTAP00000016634	0	0	0	0	0	0	0	0.724	0.724
FCRL6	SLAMF8	4849000	4848401	9913.ENSBTAP00000023651	9913.ENSBTAP00000022199	0	0	0	0	0	0	0	0.723	0.723
RSAD2	BST2	4848062	4843617	9913.ENSBTAP00000021373	9913.ENSBTAP00000010544	0	0	0	0	0	0	0	0.723	0.723
TRIM25	RNF125	4844665	4840921	9913.ENSBTAP00000013121	9913.ENSBTAP00000004048	0	0	0	0	0	0	0	0.723	0.723
IRF7	OAS1X	4859075	4853681	9913.ENSBTAP00000056564	9913.ENSBTAP00000042418	0	0	0	0	0	0	0	0.723	0.723
MMP9	PLAU	4850650	4842493	9913.ENSBTAP00000027556	9913.ENSBTAP00000007806	0	0	0	0	0	0	0	0.723	0.723
ELN	ENSBTAG00000015818	4854777	4854614	9913.ENSBTAP00000047522	9913.ENSBTAP00000046488	0	0	0	0	0	0.114	0	0.7	0.723
FGF1	ERBB2	4853160	4851241	9913.ENSBTAP00000040651	9913.ENSBTAP00000029056	0	0	0	0	0	0	0.6	0.336	0.723
OAS2	MX2	4847229	4843872	9913.ENSBTAP00000019477	9913.ENSBTAP00000011146	0	0	0	0	0	0	0	0.723	0.723
ISG15	OAS2	4847277	4847229	9913.ENSBTAP00000019573	9913.ENSBTAP00000019477	0	0	0	0	0	0	0	0.723	0.723
MRAP	LIF	4851844	4843299	9913.ENSBTAP00000032404	9913.ENSBTAP00000009761	0	0	0	0	0	0	0	0.722	0.722
NOD1	NAIP	4856460	4841038	9913.ENSBTAP00000053171	9913.ENSBTAP00000004317	0	0	0	0	0	0.06	0	0.716	0.722
CCL1	CCL17	4854304	4839846	9913.ENSBTAP00000044839	9913.ENSBTAP00000001579	0	0	0	0	0	0	0	0.722	0.722
CFD	RETN	4858467	4841814	9913.ENSBTAP00000055802	9913.ENSBTAP00000006189	0	0	0	0	0	0	0	0.722	0.722
CCL2	CSF1	4844681	4839308	9913.ENSBTAP00000013146	9913.ENSBTAP00000000353	0	0	0	0	0	0	0	0.722	0.722
IFI44L	RSAD2	4851640	4848062	9913.ENSBTAP00000031029	9913.ENSBTAP00000021373	0	0	0	0	0	0	0	0.722	0.722
FCGR2B	IL10	4851268	4842909	9913.ENSBTAP00000029116	9913.ENSBTAP00000008793	0	0	0	0	0	0	0	0.721	0.721
ISG15	OASL	4847277	4841021	9913.ENSBTAP00000019573	9913.ENSBTAP00000004270	0	0	0	0	0	0	0	0.721	0.721
MRC1	MSR1	4855828	4840782	9913.ENSBTAP00000051181	9913.ENSBTAP00000003751	0	0	0	0	0	0	0	0.721	0.721
MRAP	FN1	4851844	4843780	9913.ENSBTAP00000032404	9913.ENSBTAP00000010925	0	0	0	0	0	0	0	0.721	0.721
FCGR2B	CD69	4851268	4840368	9913.ENSBTAP00000029116	9913.ENSBTAP00000002767	0	0	0	0	0	0	0	0.721	0.721
ISG20	MX2	4858759	4843872	9913.ENSBTAP00000056176	9913.ENSBTAP00000011146	0	0	0	0	0	0	0	0.721	0.721
SYNPO	KIRREL	4846750	4842414	9913.ENSBTAP00000018267	9913.ENSBTAP00000007626	0	0	0	0	0	0	0	0.721	0.721
CCL1	CCL2	4854304	4844681	9913.ENSBTAP00000044839	9913.ENSBTAP00000013146	0	0	0	0	0	0	0	0.721	0.721
IL7	CXCL9	4848188	4840127	9913.ENSBTAP00000021659	9913.ENSBTAP00000002257	0	0	0	0	0	0	0	0.721	0.721
CCL5	CSF1	4843172	4839308	9913.ENSBTAP00000009463	9913.ENSBTAP00000000353	0	0	0	0	0	0	0	0.721	0.721
CXCL10	IL2	4852920	4850747	9913.ENSBTAP00000039324	9913.ENSBTAP00000027819	0	0	0	0	0	0	0	0.721	0.721
MX2	BST2	4843872	4843617	9913.ENSBTAP00000011146	9913.ENSBTAP00000010544	0	0	0	0	0	0	0	0.721	0.721
IFIT2	OAS2	4855158	4847229	9913.ENSBTAP00000048821	9913.ENSBTAP00000019477	0	0	0	0	0	0	0	0.721	0.721
IRS1	SOCS7	4850976	4843906	9913.ENSBTAP00000028392	9913.ENSBTAP00000011251	0	0	0	0	0	0.075	0	0.711	0.721
CCL22	CCL2	4848962	4844681	9913.ENSBTAP00000023564	9913.ENSBTAP00000013146	0	0	0	0	0	0	0	0.721	0.721
MRC1	CSF1	4855828	4839308	9913.ENSBTAP00000051181	9913.ENSBTAP00000000353	0	0	0	0	0	0	0	0.721	0.721
MMP9	PLAT	4850650	4839871	9913.ENSBTAP00000027556	9913.ENSBTAP00000001642	0	0	0	0	0	0	0	0.72	0.72
DDX58	CXCL10	4856700	4852920	9913.ENSBTAP00000053514	9913.ENSBTAP00000039324	0	0	0	0	0	0	0	0.72	0.72
CXCR5	XCL1	4859106	4844660	9913.ENSBTAP00000056601	9913.ENSBTAP00000013111	0	0	0	0	0	0.071	0.6	0.308	0.72
CXCL10	IFIH1	4852920	4843695	9913.ENSBTAP00000039324	9913.ENSBTAP00000010703	0	0	0	0	0	0	0	0.72	0.72
PLAUR	PLAT	4846401	4839871	9913.ENSBTAP00000017446	9913.ENSBTAP00000001642	0	0	0	0	0	0.159	0	0.681	0.72
XCL1	CCL5	4844660	4843172	9913.ENSBTAP00000013111	9913.ENSBTAP00000009463	0	0	0	0	0	0.198	0	0.666	0.72
IFIH1	MB21D1	4843695	4839657	9913.ENSBTAP00000010703	9913.ENSBTAP00000001184	0	0	0	0	0	0	0	0.72	0.72
MRC1	FCGR2B	4855828	4851268	9913.ENSBTAP00000051181	9913.ENSBTAP00000029116	0	0	0	0	0	0	0	0.72	0.72
IL2	FAS	4850747	4845128	9913.ENSBTAP00000027819	9913.ENSBTAP00000014282	0	0	0	0	0	0	0	0.72	0.72
CCND1	MMP7	4848851	4841748	9913.ENSBTAP00000023277	9913.ENSBTAP00000006029	0	0	0	0	0	0	0	0.72	0.72
RIMBP2	CACNA1D	4852556	4844716	9913.ENSBTAP00000036905	9913.ENSBTAP00000013226	0	0	0	0	0	0.533	0	0.423	0.719
DPYSL2	CDA	4849337	4842612	9913.ENSBTAP00000024448	9913.ENSBTAP00000008074	0	0	0	0	0	0.679	0	0.162	0.719
MX1	STAT2	4853353	4841631	9913.ENSBTAP00000041289	9913.ENSBTAP00000005749	0	0	0	0	0	0	0	0.718	0.718
CXCL13	IL17A	4843875	4840379	9913.ENSBTAP00000011164	9913.ENSBTAP00000002786	0	0	0	0	0	0	0	0.718	0.718
CCL24	CXCL13	4852591	4843875	9913.ENSBTAP00000037106	9913.ENSBTAP00000011164	0	0	0	0	0	0.214	0	0.656	0.718
IRF1	IFIH1	4853475	4843695	9913.ENSBTAP00000041732	9913.ENSBTAP00000010703	0	0	0	0	0	0	0	0.717	0.717
IRF1	MX1	4853475	4853353	9913.ENSBTAP00000041732	9913.ENSBTAP00000041289	0	0	0	0	0	0	0	0.717	0.717
MMP9	SERPINE1	4850650	4847131	9913.ENSBTAP00000027556	9913.ENSBTAP00000019232	0	0	0	0	0	0.081	0	0.704	0.717
VIM	ACTA2	4849390	4847221	9913.ENSBTAP00000024572	9913.ENSBTAP00000019461	0	0	0	0	0	0.112	0	0.695	0.717
IL2RA	CD69	4850750	4840368	9913.ENSBTAP00000027834	9913.ENSBTAP00000002767	0	0	0	0	0	0	0	0.717	0.717
NAMPT	RETN	4847746	4841814	9913.ENSBTAP00000020608	9913.ENSBTAP00000006189	0	0	0	0	0	0	0	0.717	0.717
FAM3B	TMPRSS2	4853358	4844229	9913.ENSBTAP00000041306	9913.ENSBTAP00000012036	0	0	0	0	0	0	0	0.717	0.717
CCND1	MET	4848851	4842627	9913.ENSBTAP00000023277	9913.ENSBTAP00000008102	0	0	0	0	0	0.067	0	0.709	0.717
SEMA3G	NRP2	4857553	4845767	9913.ENSBTAP00000054644	9913.ENSBTAP00000015885	0	0	0	0	0	0.186	0	0.666	0.716
STAT1	CCL5	4856614	4843172	9913.ENSBTAP00000053390	9913.ENSBTAP00000009463	0	0	0	0	0	0	0	0.716	0.716
COL17A1	LAP3	4844734	4842519	9913.ENSBTAP00000013271	9913.ENSBTAP00000007860	0	0	0	0	0	0	0	0.716	0.716
PDGFB	ERBB3	4858904	4844942	9913.ENSBTAP00000056346	9913.ENSBTAP00000013790	0	0	0	0	0	0.19	0.6	0.191	0.715
DDX58	IRF1	4856700	4853475	9913.ENSBTAP00000053514	9913.ENSBTAP00000041732	0	0	0	0	0	0	0	0.715	0.715
C1R	C1QB	4854831	4845345	9913.ENSBTAP00000047692	9913.ENSBTAP00000014871	0	0	0	0	0	0.172	0	0.67	0.715
LAMC1	ITGB3	4845764	4844696	9913.ENSBTAP00000015881	9913.ENSBTAP00000013173	0	0	0	0	0	0.129	0.6	0.25	0.715
TRIM25	WARS	4844665	4841795	9913.ENSBTAP00000013121	9913.ENSBTAP00000006139	0	0	0	0	0	0.714	0	0	0.714
CXCL10	CSF3	4852920	4851051	9913.ENSBTAP00000039324	9913.ENSBTAP00000028610	0	0	0	0	0	0	0	0.714	0.714
TBX21	IL12RB2	4846990	4844403	9913.ENSBTAP00000018875	9913.ENSBTAP00000012441	0	0	0	0	0	0	0	0.714	0.714
VEGFC	MET	4847297	4842627	9913.ENSBTAP00000019613	9913.ENSBTAP00000008102	0	0	0	0	0	0.044	0.6	0.313	0.714
PDLIM4	ZCCHC14	4858520	4847025	9913.ENSBTAP00000055868	9913.ENSBTAP00000018957	0	0	0	0	0	0	0	0.713	0.713
TRIM21	PML	4857050	4847904	9913.ENSBTAP00000054004	9913.ENSBTAP00000020952	0	0	0	0	0	0.107	0	0.692	0.713
TNF	MMP11	4852377	4842591	9913.ENSBTAP00000035682	9913.ENSBTAP00000008025	0	0	0	0	0	0.069	0	0.703	0.712
HAS2	AREG	4850203	4849194	9913.ENSBTAP00000026503	9913.ENSBTAP00000024140	0	0	0	0	0	0	0	0.711	0.712
IL36A	IL10	4857158	4842909	9913.ENSBTAP00000054141	9913.ENSBTAP00000008793	0	0	0	0	0	0	0	0.711	0.711
STAT1	CXCL9	4856614	4840127	9913.ENSBTAP00000053390	9913.ENSBTAP00000002257	0	0	0	0	0	0	0	0.711	0.711
OSM	MMP1	4848120	4847924	9913.ENSBTAP00000021515	9913.ENSBTAP00000021014	0	0	0	0	0	0	0	0.711	0.711
IL10	TIMP1	4842909	4842010	9913.ENSBTAP00000008793	9913.ENSBTAP00000006653	0	0	0	0	0	0	0	0.711	0.711
TNF	MMP7	4852377	4841748	9913.ENSBTAP00000035682	9913.ENSBTAP00000006029	0	0	0	0	0	0.069	0	0.703	0.711
ZCCHC14	DIP2C	4847025	4845503	9913.ENSBTAP00000018957	9913.ENSBTAP00000015282	0	0	0	0	0	0	0	0.71	0.71
ERBB2	PDGFA	4851241	4847176	9913.ENSBTAP00000029056	9913.ENSBTAP00000019323	0	0	0	0	0	0.115	0.6	0.248	0.71
NOD1	CARD9	4856460	4842845	9913.ENSBTAP00000053171	9913.ENSBTAP00000008634	0	0	0	0	0	0	0	0.709	0.709
IFNG	CCL2	4846050	4844681	9913.ENSBTAP00000016634	9913.ENSBTAP00000013146	0	0	0	0	0	0	0	0.709	0.709
ELN	MMP11	4854777	4842591	9913.ENSBTAP00000047522	9913.ENSBTAP00000008025	0	0	0	0	0	0.073	0	0.699	0.709
IFIT2	MX2	4855158	4843872	9913.ENSBTAP00000048821	9913.ENSBTAP00000011146	0	0	0	0	0	0	0	0.708	0.708
DDX58	NLRC5	4856700	4842208	9913.ENSBTAP00000053514	9913.ENSBTAP00000007129	0	0	0	0	0	0.165	0	0.664	0.708
IL10	STAT2	4842909	4841631	9913.ENSBTAP00000008793	9913.ENSBTAP00000005749	0	0	0	0	0	0.18	0	0.658	0.707
TLR7	NLRP3	4851452	4839885	9913.ENSBTAP00000029890	9913.ENSBTAP00000001675	0	0	0	0	0	0	0	0.707	0.707
IRF1	TNF	4853475	4852377	9913.ENSBTAP00000041732	9913.ENSBTAP00000035682	0	0	0	0	0	0	0	0.707	0.707
PARD3B	RNF144B	4844864	4844185	9913.ENSBTAP00000013618	9913.ENSBTAP00000011931	0	0	0	0	0	0.073	0	0.697	0.707
VEGFA	IL2	4858625	4850747	9913.ENSBTAP00000056005	9913.ENSBTAP00000027819	0	0	0	0	0	0	0	0.706	0.706
ITGAM	CCL5	4857497	4843172	9913.ENSBTAP00000054571	9913.ENSBTAP00000009463	0	0	0	0	0	0	0	0.706	0.706
RSAD2	OASL	4848062	4841021	9913.ENSBTAP00000021373	9913.ENSBTAP00000004270	0	0	0	0	0	0	0	0.706	0.706
CCL24	CCL22	4852591	4848962	9913.ENSBTAP00000037106	9913.ENSBTAP00000023564	0	0	0	0	0	0	0	0.706	0.706
CCL2	CTGF	4844681	4842729	9913.ENSBTAP00000013146	9913.ENSBTAP00000008357	0	0	0	0	0	0	0	0.706	0.706
IFI44L	IFIT3	4851640	4844579	9913.ENSBTAP00000031029	9913.ENSBTAP00000012884	0	0	0	0	0	0	0	0.705	0.705
PSAT1	ASNS	4846858	4840975	9913.ENSBTAP00000018554	9913.ENSBTAP00000004181	0	0	0	0	0	0	0	0.705	0.705
TNF	CXCL9	4852377	4840127	9913.ENSBTAP00000035682	9913.ENSBTAP00000002257	0	0	0	0	0	0	0	0.705	0.705
IRF9	OAS1X	4854161	4853681	9913.ENSBTAP00000044267	9913.ENSBTAP00000042418	0	0	0	0	0	0	0	0.705	0.705
CLEC4D	ICAM2	4856348	4849939	9913.ENSBTAP00000052843	9913.ENSBTAP00000025884	0	0	0	0	0	0.057	0	0.699	0.704
FN1	BMP1	4843780	4839674	9913.ENSBTAP00000010925	9913.ENSBTAP00000001218	0	0	0	0	0	0.1	0	0.684	0.703
WWTR1	CTGF	4843509	4842729	9913.ENSBTAP00000010277	9913.ENSBTAP00000008357	0	0	0	0	0	0.07	0	0.694	0.703
IL2	TNFRSF18	4850747	4847816	9913.ENSBTAP00000027819	9913.ENSBTAP00000020759	0	0	0	0	0	0	0	0.703	0.703
TNF	APOE	4852377	4844759	9913.ENSBTAP00000035682	9913.ENSBTAP00000013354	0	0	0	0	0	0	0	0.703	0.703
COL6A3	ITGB5	4846831	4846753	9913.ENSBTAP00000018479	9913.ENSBTAP00000018278	0	0	0	0	0	0.049	0.6	0.28	0.702
ISG15	IFITM1	4847277	4840994	9913.ENSBTAP00000019573	9913.ENSBTAP00000004215	0	0	0	0	0	0	0	0.702	0.702
DDX58	IFIT3	4856700	4844579	9913.ENSBTAP00000053514	9913.ENSBTAP00000012884	0	0	0	0	0	0.162	0	0.659	0.702
P2RY13	P2RX4	4845391	4845141	9913.ENSBTAP00000014989	9913.ENSBTAP00000014321	0	0	0	0	0	0	0	0.702	0.702
IFI44	IFIT3	4854446	4844579	9913.ENSBTAP00000045648	9913.ENSBTAP00000012884	0	0	0	0	0	0	0	0.702	0.702
TNF	FCGR2B	4852377	4851268	9913.ENSBTAP00000035682	9913.ENSBTAP00000029116	0	0	0	0	0	0	0	0.702	0.702
CSF3	IL2RA	4851051	4850750	9913.ENSBTAP00000028610	9913.ENSBTAP00000027834	0	0	0	0	0	0	0.6	0.286	0.702
KLF4	GATA6	4850456	4842375	9913.ENSBTAP00000027125	9913.ENSBTAP00000007537	0	0	0	0	0	0.156	0	0.661	0.701
MMP9	CCL2	4850650	4844681	9913.ENSBTAP00000027556	9913.ENSBTAP00000013146	0	0	0	0	0	0.061	0	0.695	0.701
ITGAM	CSF3	4857497	4851051	9913.ENSBTAP00000054571	9913.ENSBTAP00000028610	0	0	0	0	0	0	0	0.701	0.701
TLR7	STAT2	4851452	4841631	9913.ENSBTAP00000029890	9913.ENSBTAP00000005749	0	0	0	0	0	0.11	0	0.677	0.701
CXCR5	CD38	4859106	4846656	9913.ENSBTAP00000056601	9913.ENSBTAP00000018042	0	0	0	0	0	0	0	0.701	0.701
DDX58	NLRP3	4856700	4839885	9913.ENSBTAP00000053514	9913.ENSBTAP00000001675	0	0	0	0	0	0	0	0.701	0.701
IL2	TNFRSF4	4850747	4847818	9913.ENSBTAP00000027819	9913.ENSBTAP00000020764	0	0	0	0	0	0	0	0.701	0.701
STAT1	RSAD2	4856614	4848062	9913.ENSBTAP00000053390	9913.ENSBTAP00000021373	0	0	0	0	0	0	0	0.7	0.7
USP18	IFIT3	4848383	4844579	9913.ENSBTAP00000022157	9913.ENSBTAP00000012884	0	0	0	0	0	0.042	0	0.7	0.7
ISG20	IFIT3	4858759	4844579	9913.ENSBTAP00000056176	9913.ENSBTAP00000012884	0	0	0	0	0	0	0	0.7	0.7
IFIT3	IFI35	4844579	4843277	9913.ENSBTAP00000012884	9913.ENSBTAP00000009714	0	0	0	0	0	0	0	0.7	0.7
ISG20	MX1	4858759	4853353	9913.ENSBTAP00000056176	9913.ENSBTAP00000041289	0	0	0	0	0	0	0	0.7	0.7
IL27	IL12A	4849129	4847549	9913.ENSBTAP00000023979	9913.ENSBTAP00000020153	0	0	0	0	0	0	0	0.7	0.7
CCL2	CCL17	4844681	4839846	9913.ENSBTAP00000013146	9913.ENSBTAP00000001579	0	0	0	0	0	0	0	0.7	0.7
IL10	CCL17	4842909	4839846	9913.ENSBTAP00000008793	9913.ENSBTAP00000001579	0	0	0	0	0	0	0	0.7	0.7
HAS2	PTX3	4850203	4844161	9913.ENSBTAP00000026503	9913.ENSBTAP00000011863	0	0	0	0	0	0	0	0.7	0.7
ERBB2	CSF1	4851241	4839308	9913.ENSBTAP00000029056	9913.ENSBTAP00000000353	0	0	0	0	0	0	0.6	0.282	0.7
IFI6	IFITM1	4843375	4840994	9913.ENSBTAP00000009939	9913.ENSBTAP00000004215	0	0	0	0	0	0	0	0.699	0.699
IL2	IL12B	4850747	4841828	9913.ENSBTAP00000027819	9913.ENSBTAP00000006222	0	0	0	0	0	0	0	0.699	0.699
TNFRSF18	IL10	4847816	4842909	9913.ENSBTAP00000020759	9913.ENSBTAP00000008793	0	0	0	0	0	0	0	0.699	0.699
ISG15	BST2	4847277	4843617	9913.ENSBTAP00000019573	9913.ENSBTAP00000010544	0	0	0	0	0	0	0	0.699	0.699
MX1	IFI44L	4853353	4851640	9913.ENSBTAP00000041289	9913.ENSBTAP00000031029	0	0	0	0	0	0	0	0.699	0.699
NLRP1	NAIP	4850509	4841038	9913.ENSBTAP00000027232	9913.ENSBTAP00000004317	0	0	0	0	0	0	0	0.699	0.699
ISG20	RSAD2	4858759	4848062	9913.ENSBTAP00000056176	9913.ENSBTAP00000021373	0	0	0	0	0	0	0	0.699	0.699
IFIT3	MX2	4844579	4843872	9913.ENSBTAP00000012884	9913.ENSBTAP00000011146	0	0	0	0	0	0	0	0.698	0.698
IL15	CCL2	4849228	4844681	9913.ENSBTAP00000024226	9913.ENSBTAP00000013146	0	0	0	0	0	0	0	0.698	0.698
CCL22	IL10	4848962	4842909	9913.ENSBTAP00000023564	9913.ENSBTAP00000008793	0	0	0	0	0	0	0	0.698	0.698
ISG20	IFI35	4858759	4843277	9913.ENSBTAP00000056176	9913.ENSBTAP00000009714	0	0	0	0	0	0	0	0.698	0.698
IRF7	IFIT2	4859075	4855158	9913.ENSBTAP00000056564	9913.ENSBTAP00000048821	0	0	0	0	0	0	0	0.698	0.698
USP18	RSAD2	4848383	4848062	9913.ENSBTAP00000022157	9913.ENSBTAP00000021373	0	0	0	0	0	0	0	0.698	0.698
NK2A	EBI3	4857793	4846222	9913.ENSBTAP00000054934	9913.ENSBTAP00000017046	0	0	0	0	0	0	0	0.698	0.698
IL12B	IL17A	4841828	4840379	9913.ENSBTAP00000006222	9913.ENSBTAP00000002786	0	0	0	0	0	0	0	0.698	0.698
IFI35	IFITM1	4843277	4840994	9913.ENSBTAP00000009714	9913.ENSBTAP00000004215	0	0	0	0	0	0	0	0.698	0.698
PTGS2	IL1A	4846947	4844887	9913.ENSBTAP00000018774	9913.ENSBTAP00000013665	0	0	0	0	0	0	0	0.698	0.698
S100A12	S100A2	4858693	4839409	9913.ENSBTAP00000056088	9913.ENSBTAP00000000589	0	0	0	0	0	0	0	0.697	0.697
LOC786683	MRAP	4853642	4851844	9913.ENSBTAP00000042304	9913.ENSBTAP00000032404	0	0	0	0	0	0	0	0.697	0.697
PML	TRIM25	4847904	4844665	9913.ENSBTAP00000020952	9913.ENSBTAP00000013121	0	0	0	0	0	0	0	0.697	0.697
IL12A	IL17A	4847549	4840379	9913.ENSBTAP00000020153	9913.ENSBTAP00000002786	0	0	0	0	0	0	0	0.697	0.697
FCGR2B	IL17A	4851268	4840379	9913.ENSBTAP00000029116	9913.ENSBTAP00000002786	0	0	0	0	0	0	0	0.697	0.697
IFIT2	IFI44L	4855158	4851640	9913.ENSBTAP00000048821	9913.ENSBTAP00000031029	0	0	0	0	0	0	0	0.697	0.697
CA12	FOXF1	4849914	4839156	9913.ENSBTAP00000025837	9913.ENSBTAP00000000009	0	0	0	0	0	0	0	0.697	0.697
SLC7A6	SLC1A2	4853860	4846100	9913.ENSBTAP00000043054	9913.ENSBTAP00000016762	0	0	0	0	0	0.072	0	0.687	0.697
IL7	CCL2	4848188	4844681	9913.ENSBTAP00000021659	9913.ENSBTAP00000013146	0	0	0	0	0	0	0	0.697	0.697
RSAD2	IFIT3	4848062	4844579	9913.ENSBTAP00000021373	9913.ENSBTAP00000012884	0	0	0	0	0	0	0	0.697	0.697
IRF7	ISG20	4859075	4858759	9913.ENSBTAP00000056564	9913.ENSBTAP00000056176	0	0	0	0	0	0	0	0.696	0.696
MX2	IFIH1	4843872	4843695	9913.ENSBTAP00000011146	9913.ENSBTAP00000010703	0	0	0	0	0	0	0	0.696	0.696
CCND1	FOXO3	4848851	4845365	9913.ENSBTAP00000023277	9913.ENSBTAP00000014920	0	0	0	0	0	0	0	0.696	0.696
MYO5C	SPIRE2	4841293	4839827	9913.ENSBTAP00000004905	9913.ENSBTAP00000001541	0	0	0	0	0	0.66	0	0.145	0.696
AHNAK	S100A1	4855050	4854150	9913.ENSBTAP00000048477	9913.ENSBTAP00000044226	0	0	0	0	0	0.458	0	0.463	0.696
MRAP	KLF4	4851844	4850456	9913.ENSBTAP00000032404	9913.ENSBTAP00000027125	0	0	0	0	0	0	0	0.696	0.696
SPIRE1	MYO5C	4851633	4841293	9913.ENSBTAP00000030997	9913.ENSBTAP00000004905	0	0	0	0	0	0.66	0	0.145	0.696
MRC1	NOS2	4855828	4843019	9913.ENSBTAP00000051181	9913.ENSBTAP00000009062	0	0	0	0	0	0	0	0.696	0.696
IFIT2	IFIT3	4855158	4844579	9913.ENSBTAP00000048821	9913.ENSBTAP00000012884	0	0	0	0.941	0	0.68	0	0.876	0.696
VEGFA	ENSBTAG00000015818	4858625	4854614	9913.ENSBTAP00000056005	9913.ENSBTAP00000046488	0	0	0	0	0	0.062	0	0.689	0.696
IL1A	IL10	4844887	4842909	9913.ENSBTAP00000013665	9913.ENSBTAP00000008793	0	0	0	0	0	0	0	0.696	0.696
FAS	IL17A	4845128	4840379	9913.ENSBTAP00000014282	9913.ENSBTAP00000002786	0	0	0	0	0	0	0	0.695	0.696
FGF1	IGF1R	4853160	4851092	9913.ENSBTAP00000040651	9913.ENSBTAP00000028690	0	0	0	0	0	0.053	0.6	0.26	0.695
IFI44L	ISG15	4851640	4847277	9913.ENSBTAP00000031029	9913.ENSBTAP00000019573	0	0	0	0	0	0	0	0.695	0.695
FAS	CD69	4845128	4840368	9913.ENSBTAP00000014282	9913.ENSBTAP00000002767	0	0	0	0	0	0	0	0.694	0.694
PDGFA	ERBB3	4847176	4844942	9913.ENSBTAP00000019323	9913.ENSBTAP00000013790	0	0	0	0	0	0.115	0.6	0.206	0.694
RSAD2	IFITM1	4848062	4840994	9913.ENSBTAP00000021373	9913.ENSBTAP00000004215	0	0	0	0	0	0	0	0.694	0.694
LOC786683	CD38	4853642	4846656	9913.ENSBTAP00000042304	9913.ENSBTAP00000018042	0	0	0	0	0	0	0	0.693	0.693
IL17A	CXCL9	4840379	4840127	9913.ENSBTAP00000002786	9913.ENSBTAP00000002257	0	0	0	0	0	0	0	0.693	0.693
IGF1R	PDGFA	4851092	4847176	9913.ENSBTAP00000028690	9913.ENSBTAP00000019323	0	0	0	0	0	0	0.6	0.265	0.693
TNF	TNFRSF25	4852377	4842815	9913.ENSBTAP00000035682	9913.ENSBTAP00000008557	0	0	0	0	0	0.323	0	0.565	0.693
KLF4	CCND1	4850456	4848851	9913.ENSBTAP00000027125	9913.ENSBTAP00000023277	0	0	0	0	0	0.056	0	0.688	0.693
DDX58	OAS1X	4856700	4853681	9913.ENSBTAP00000053514	9913.ENSBTAP00000042418	0	0	0	0	0	0	0	0.693	0.693
IRF7	PARP9	4859075	4851238	9913.ENSBTAP00000056564	9913.ENSBTAP00000029045	0	0	0	0	0	0	0	0.692	0.692
MX1	IFITM1	4853353	4840994	9913.ENSBTAP00000041289	9913.ENSBTAP00000004215	0	0	0	0	0	0	0	0.692	0.692
FN1	IL12B	4843780	4841828	9913.ENSBTAP00000010925	9913.ENSBTAP00000006222	0	0	0	0	0	0.678	0	0.085	0.692
IFIH1	STAT2	4843695	4841631	9913.ENSBTAP00000010703	9913.ENSBTAP00000005749	0	0	0	0	0	0.072	0	0.681	0.691
MX1	CXCL10	4853353	4852920	9913.ENSBTAP00000041289	9913.ENSBTAP00000039324	0	0	0	0	0	0	0	0.691	0.691
RSAD2	OAS2	4848062	4847229	9913.ENSBTAP00000021373	9913.ENSBTAP00000019477	0	0	0	0	0	0	0	0.691	0.691
IL10	NLRP3	4842909	4839885	9913.ENSBTAP00000008793	9913.ENSBTAP00000001675	0	0	0	0	0	0	0	0.691	0.691
IFI44L	IFI6	4851640	4843375	9913.ENSBTAP00000031029	9913.ENSBTAP00000009939	0	0	0	0	0	0	0	0.691	0.691
IL2	SOCS1	4850747	4841635	9913.ENSBTAP00000027819	9913.ENSBTAP00000005753	0	0	0	0	0	0	0	0.69	0.691
TNF	CD14	4852377	4847467	9913.ENSBTAP00000035682	9913.ENSBTAP00000020009	0	0	0	0	0	0	0	0.691	0.691
IFITM3	RSAD2	4849675	4848062	9913.ENSBTAP00000025311	9913.ENSBTAP00000021373	0	0	0	0	0	0	0	0.69	0.69
CCND1	ERBB3	4848851	4844942	9913.ENSBTAP00000023277	9913.ENSBTAP00000013790	0	0	0	0	0	0.196	0	0.63	0.69
TNF	IL17F	4852377	4848488	9913.ENSBTAP00000035682	9913.ENSBTAP00000022393	0	0	0	0	0	0	0	0.69	0.69
TSPAN11	TSPAN32	4853108	4840676	9913.ENSBTAP00000040448	9913.ENSBTAP00000003500	0	0	0	0	0	0	0	0.69	0.69
DDX58	IRF9	4856700	4854161	9913.ENSBTAP00000053514	9913.ENSBTAP00000044267	0	0	0	0	0	0	0	0.69	0.69
CFP	CFB	4847923	4843317	9913.ENSBTAP00000021009	9913.ENSBTAP00000009800	0	0	0	0	0	0.172	0	0.641	0.69
PDGFB	IGF1R	4858904	4851092	9913.ENSBTAP00000056346	9913.ENSBTAP00000028690	0	0	0	0	0	0	0.6	0.258	0.69
STAT1	IL7	4856614	4848188	9913.ENSBTAP00000053390	9913.ENSBTAP00000021659	0	0	0	0	0	0	0	0.688	0.689
MMP13	FN1	4847486	4843780	9913.ENSBTAP00000020045	9913.ENSBTAP00000010925	0	0	0	0	0	0.073	0	0.678	0.689
IL2	TNFRSF9	4850747	4841029	9913.ENSBTAP00000027819	9913.ENSBTAP00000004288	0	0	0	0	0	0	0	0.689	0.689
DDX58	STAT2	4856700	4841631	9913.ENSBTAP00000053514	9913.ENSBTAP00000005749	0	0	0	0	0	0.072	0	0.679	0.689
IL15	CXCL9	4849228	4840127	9913.ENSBTAP00000024226	9913.ENSBTAP00000002257	0	0	0	0	0	0	0	0.689	0.689
PLD2	LPCAT2	4852284	4849838	9913.ENSBTAP00000035115	9913.ENSBTAP00000025661	0	0	0	0	0	0.084	0.65	0.109	0.689
TYROBP	CSF1	4843249	4839308	9913.ENSBTAP00000009652	9913.ENSBTAP00000000353	0	0	0	0	0	0	0	0.689	0.689
KYNU	AGMAT	4853878	4853609	9913.ENSBTAP00000043129	9913.ENSBTAP00000042200	0	0	0	0	0	0	0	0.688	0.688
IL15	IL12RB2	4849228	4844403	9913.ENSBTAP00000024226	9913.ENSBTAP00000012441	0	0	0	0	0	0	0.6	0.253	0.688
ITGA9	LAMC1	4848334	4845764	9913.ENSBTAP00000022042	9913.ENSBTAP00000015881	0	0	0	0	0	0.18	0.6	0.125	0.687
ACE	SERPINE1	4856563	4847131	9913.ENSBTAP00000053314	9913.ENSBTAP00000019232	0	0	0	0	0	0.06	0	0.681	0.687
STAT1	IRF5	4856614	4841974	9913.ENSBTAP00000053390	9913.ENSBTAP00000006567	0	0	0	0	0	0	0	0.687	0.687
ELN	MMP1	4854777	4847924	9913.ENSBTAP00000047522	9913.ENSBTAP00000021014	0	0	0	0	0	0.114	0	0.661	0.687
FGF1	MET	4853160	4842627	9913.ENSBTAP00000040651	9913.ENSBTAP00000008102	0	0	0	0	0	0.053	0.6	0.238	0.686
IL2RA	IL22	4850750	4847702	9913.ENSBTAP00000027834	9913.ENSBTAP00000020476	0	0	0	0	0	0	0.6	0.249	0.686
IFNG	IL1A	4846050	4844887	9913.ENSBTAP00000016634	9913.ENSBTAP00000013665	0	0	0	0	0	0	0	0.686	0.686
[truncated: 2,899 more rows]
